# Supplementary material for: BAZ2A-RNA mediated association with TOP2A and KDM1A represses genes implicated in prostate cancer
Source: Life Sci Alliance. 2023 Apr 25;6(7):e202301950. doi: 10.26508/lsa.202301950 (PMC10130768; doi:10.26508/lsa.202301950)
Supplement: Supplementary file 3 [file LSA-2023-01950_TableS1.xlsx]

## Sheet: RNAseq BAZ2A-dTAM vs BAZ2A
	baseMean	log2FoldChange (BAZ2A-deltaTAM vs BAZ2A-WT)	pvalue
AC079354.3	2.14409	4.65898	0.00467461
NALCN-AS1	1.61468	4.24854	0.0169197
RP11-357N13.6	1.45684	4.09545	0.0273584
RP4-635A23.3	1.43787	4.08066	0.0379325
GAPDHP72	1.4224	4.06844	0.0290903
SGCD	1.27604	3.90392	0.0432708
RP11-385F5.4	1.26456	3.89369	0.0442048
RP11-428G5.7	1.26257	3.89187	0.0414414
CD300LD	2.3082	3.69053	0.0217752
AC011385.1	2.14437	3.57253	0.0320575
RP11-57K17.1	2.09767	3.56845	0.0293991
RP11-175D17.3	1.9689	3.45504	0.0446124
CYP3A43	1.95742	3.4478	0.0414513
FOXC2	2.81814	3.02041	0.0338999
CCT6P2	2.81015	3.01705	0.0341347
IDI2	2.64878	2.94862	0.0436278
COX6CP1	3.32342	2.69021	0.0326891
HCAR3	3.2674	2.68651	0.0355605
SYN2	3.28778	2.62032	0.0384752
PDXP	4.22929	2.55783	0.0173441
RP4-728D4.2	4.10329	2.54606	0.0280302
SPDYE2	4.01482	2.49904	0.0258495
ACTBP13	4.08647	2.47581	0.0264737
RP11-712B9.5	2.98757	2.45055	0.0490193
DNM3OS	3.8205	2.43582	0.029177
RP11-796G6.1	6.32936	2.28607	0.00775983
AC011816.1	5.6845	2.12712	0.0172377
SBK1	5.87677	1.95266	0.0221056
FBXL22	5.95263	1.90928	0.0246938
ADM5	21.135	1.90181	0.000111179
AC079325.5	7.64315	1.80154	0.0141186
HOXB-AS2	5.96461	1.78529	0.033398
PLAC4	14.4662	1.77619	0.00140393
RP11-320N21.1	6.07615	1.73759	0.0337893
ASB2	6.48173	1.61419	0.0478152
NR4A1	454.094	1.57328	2.44727e-31
RNU1-72P	7.21963	1.54921	0.0407482
C17orf77	6.53488	1.54106	0.0498877
RP11-849F2.9	7.18386	1.52619	0.044685
RP11-525A16.4	9.01176	1.50985	0.0293456
SIGLEC16	11.2133	1.49763	0.0114537
RP4-671G15.2	7.91788	1.43182	0.0417418
RP11-16P6.1	19.5872	1.37826	0.00214752
KCNQ3	10.0631	1.30904	0.0427124
FOSB	97.8496	1.26576	8.86431e-09
HSD17B1P1	12.8206	1.2418	0.0251442
KLKP1	19.592	1.16724	0.0193164
CD300LB	28.4519	1.14165	0.00167396
ATP5G1P6	14.2404	1.10694	0.0394987
USP2	14.8721	1.07833	0.039223
RP11-982M15.5	14.7382	1.07739	0.0330195
RP11-284F21.9	38.33	1.03719	0.00162967
TACR2	29.0777	1.01016	0.0109449
CRYAB	27.225	1.0022	0.0238329
SPTB	49.9915	0.987458	0.00126069
PDGFB	124.743	0.968803	2.56864e-07
RP5-1142A6.2	16.1471	0.950089	0.049953
CSF1R	29.3059	0.940408	0.0268442
KRT80	301.334	0.928289	8.61481e-13
HOXA6	17.2245	0.916784	0.0475233
HS6ST3	34.6533	0.911751	0.00840787
CD177	35.5043	0.86072	0.00999352
RUNX3	44.0792	0.850056	0.00663095
RP4-798A10.2	41.9308	0.848978	0.00460503
CTC-205M6.5	51.7946	0.835406	0.00264327
CFP	42.9073	0.83081	0.0067799
HTR1E	65.1392	0.822725	0.000710349
MUC5AC	1789.31	0.818651	8.16937e-20
AC010468.1	28.8667	0.783407	0.0486302
RP11-166P13.4	28.0353	0.782368	0.0331993
EPPK1	34.4116	0.770651	0.0211194
DUSP1	802.247	0.764234	7.44031e-20
SPATA12	34.3895	0.763344	0.0200384
ANGPTL2	42.7164	0.753844	0.0124782
CSRNP1	877.64	0.750653	8.58216e-14
DAGLA	295.187	0.730612	1.20724e-08
LONRF2	334.719	0.727736	2.35932e-08
CTD-2192J16.15	54.4944	0.719068	0.0185742
RP11-155D18.13	34.3017	0.707489	0.0345022
ESM1	62.9091	0.701998	0.00658465
LINC01059	146.258	0.70005	1.98054e-05
KRT7	45.997	0.688739	0.0312239
LCK	34.1787	0.676095	0.0413881
FAM83A	31.8537	0.673778	0.0471043
RPS7P1	62.7058	0.672197	0.00555424
BCOR	842.994	0.664001	4.79722e-16
PLXNA2	2129.08	0.660478	1.05936e-25
CYTH4	125.665	0.656888	0.000796655
GNB1L	86.5512	0.656397	0.00255532
MAP1A	99.3397	0.654722	0.000834267
CRISPLD2	217.943	0.652778	1.87875e-05
IRF6	53.4246	0.651252	0.0138763
C10orf54	299.358	0.651113	5.50274e-08
CTD-3195I5.1	99.044	0.649467	0.00105968
CCBE1	40.8296	0.64895	0.0384428
PRRX2	58.2756	0.645103	0.0200021
SCARA5	570.699	0.638393	1.86696e-07
C1orf94	84.9773	0.637523	0.00491961
ANKDD1A	49.5772	0.636892	0.0194389
RPL13AP25	112.128	0.633704	0.000742769
SLC16A6	78.2603	0.633655	0.00545103
FAM20A	189.219	0.631769	8.50112e-05
IGFN1	63.0655	0.620415	0.017434
AHNAK2	11147.5	0.618033	2.79117e-16
PGF	92.9661	0.616397	0.0025297
TOX2	466.869	0.614729	4.22492e-08
RP13-39P12.2	61.7338	0.612058	0.0120675
TTC22	43.9322	0.605927	0.0436412
WNT7A	380.497	0.601339	5.82859e-07
RP11-864N7.2	101.201	0.59863	0.00474572
EGR2	126.408	0.598495	0.00124387
ZNF554	66.8123	0.595179	0.0146509
HES1	1148.9	0.59338	4.90487e-09
SNAI1	83.4799	0.593071	0.00843629
XDH	71.5055	0.590379	0.0122511
CP	199.912	0.585877	0.000158108
MUC15	44.9724	0.585247	0.0446933
GPR39	77.7237	0.585245	0.0136568
PHACTR3	295.553	0.584882	2.93846e-06
GPRC5B	782.718	0.58383	1.56989e-10
ARHGAP6	102.414	0.582984	0.00297542
UCP3	55.0705	0.582045	0.0300774
DUSP8	244.42	0.580674	8.3497e-06
ST3GAL1	11282.9	0.575225	7.60168e-25
KRT86	142.921	0.574287	0.0010006
PIGCP1	62.0347	0.573258	0.0218527
CH507-42P11.8	98.6097	0.572755	0.00429615
MUC5B	22162.6	0.572124	0.000288053
ABCA1	1527.85	0.569798	4.57673e-14
EEPD1	400.629	0.56904	2.62603e-07
MT1X	247.56	0.568808	1.35832e-05
BCL9L	2877.97	0.565785	6.16937e-11
PKP1	13315.9	0.564821	1.50523e-26
LSAMP	78.1683	0.564002	0.0113316
GPR56	2360.02	0.563719	2.12258e-16
SORBS1	165.471	0.563435	0.000861433
KIAA1024	63.4507	0.563007	0.0223647
PTGES	146.954	0.559949	0.000776743
VGF	77.7742	0.559088	0.0217351
HSPG2	4122.23	0.557634	0.000136742
IL6	339.336	0.556715	2.7279e-05
NCOR2	4414.36	0.556677	0.00177296
C10orf10	378.7	0.55663	1.69e-06
NPIPP1	63.8366	0.556462	0.0218728
TTYH2	349.967	0.552331	1.47817e-06
RARA	299.249	0.548946	7.92395e-05
RPL18AP3	87.7224	0.547328	0.00893323
KIF17	49.1777	0.546945	0.0447661
SPOCD1	178.432	0.546213	0.000716459
EVA1C	91.7793	0.543355	0.0089826
BEAN1	61.9279	0.542707	0.0420423
ST5	114.641	0.540847	0.0057459
IL6R	793.505	0.54076	7.02572e-10
NUDT17	125.467	0.540026	0.00304426
RGS9	70.7342	0.537639	0.0199897
MTSS1L	185.133	0.532542	0.000567766
CSF2	166.607	0.532133	0.00125449
MICAL2	1189.6	0.531802	2.5765e-14
CTD-2287O16.1	55.9988	0.528393	0.0438906
MUC2	152.429	0.525635	0.00325591
CYP2S1	139.11	0.523374	0.00209266
ARRDC4	246.548	0.521	0.000173037
FBXO32	426.885	0.519717	6.6515e-07
C21orf90	55.9424	0.51954	0.0470302
IL1RL1	232.939	0.516239	0.000253332
ANO1	631.661	0.515204	1.16551e-08
SHH	150.747	0.513436	0.00309467
BMF	438.089	0.512965	6.98127e-07
FAM43A	739.412	0.512028	1.85207e-06
RP11-54O7.17	133.798	0.511895	0.00648068
BCL7A	652.495	0.511497	1.01276e-08
LONRF3	403.435	0.510404	2.29644e-05
RP11-469M7.1	86.6806	0.510269	0.0219636
SPHK1	488.949	0.509927	1.11588e-05
SGK1	545.977	0.509155	4.06137e-06
TINCR	76.745	0.507801	0.0205738
RGS16	68.0714	0.507264	0.0495145
TGM2	861.83	0.50705	5.37104e-10
ZNF469	479.708	0.505788	8.39235e-06
GNAZ	101.308	0.505628	0.0121581
THBD	205.751	0.505068	0.00273325
DISP2	127.258	0.502818	0.00414548
TG	586.661	0.502646	1.47558e-07
TNXB	5613.18	0.502066	0.000428581
DUSP5	1291.79	0.501564	3.88725e-12
RP11-284F21.10	172.683	0.500985	0.00123151
TMEM163	82.1888	0.50089	0.0237417
KCNJ6	484.973	0.497238	7.99954e-07
NINJ1	364.375	0.495214	0.000190451
ULBP3	117.563	0.494079	0.0072135
NUAK2	97.0721	0.493917	0.0153909
ABCG1	560.323	0.49277	1.20217e-05
RHOB	811.749	0.492552	1.27884e-07
HIVEP3	495.306	0.491911	5.28354e-06
SLC22A20	69.1986	0.490851	0.0436025
ZC3H12A	664.075	0.490177	1.69755e-08
ATP2B4	4285.98	0.488609	4.98065e-18
PLAT	3349.4	0.487002	2.52495e-14
SYT13	88.6323	0.486634	0.020166
CD276	1186.03	0.485294	6.3368e-09
ZHX2	184.09	0.483159	0.0022659
TRPV3	179.905	0.482277	0.00310476
MFHAS1	289.64	0.479144	0.000101942
TNFAIP3	912.119	0.478701	7.54932e-07
TNS4	3395.96	0.47744	1.75961e-13
ARRB1	220.364	0.477429	0.00128782
SLC6A6	1818.85	0.477029	9.05365e-14
PTPRE	122.747	0.475011	0.00978282
ELMSAN1	1662.01	0.474291	9.54405e-11
TRAF1	63.409	0.474086	0.0493559
SYNPO	955.06	0.47295	2.24615e-07
CLCN5	371.041	0.471879	1.40983e-05
ITPR3	7700.8	0.471577	1.75426e-13
TPST2	118.906	0.471516	0.0102899
RAI1	806.39	0.470689	4.16327e-06
SPOCK1	2485.13	0.469324	1.01077e-09
IRG1	96.3506	0.4688	0.0256958
TNS3	2244.57	0.468523	8.25225e-14
LYPD3	461.811	0.467077	1.64547e-05
APOBEC3B	109.945	0.467014	0.0135848
FAM131C	78.8477	0.465946	0.0378482
NRG2	346.375	0.464693	8.034e-05
HSD3B7	84.0442	0.463889	0.0346111
SIRPA	448.525	0.462025	1.79987e-05
GRIP2	254.813	0.461402	0.000324405
ZFP36L1	1934.01	0.457361	4.91066e-09
KDM6B	823.927	0.455871	3.79589e-05
RPLP0P2	385.8	0.454478	0.000107142
WNT2B	93.6531	0.453944	0.0248109
URB2	446.95	0.453735	8.10411e-06
OTUB2	128.359	0.451497	0.00820459
ZNF865	261.358	0.451223	0.00514995
NHS	188.575	0.449867	0.00230793
PVRL1	493.32	0.449104	8.38034e-06
CDH1	190.408	0.44905	0.00184162
RIN3	134.211	0.448593	0.0092773
AGAP1	504.831	0.446468	1.55367e-05
KRT6B	91.111	0.445146	0.0272309
PERM1	93.0706	0.444411	0.0380923
RREB1	1111.7	0.443755	5.07207e-07
RP11-93B14.9	97.237	0.442049	0.0339546
NTSR1	1799.46	0.441036	9.73049e-07
ZMIZ1	5838.29	0.44039	8.25318e-10
MIR137HG	132.395	0.439858	0.0250103
SLC22A23	225.19	0.439543	0.00209499
SMOX	1126.39	0.439367	6.73518e-08
PFKFB3	2877.96	0.439104	4.21067e-12
WWC1	260.189	0.438178	0.000733399
CMIP	856.938	0.437667	6.58731e-07
TENC1	638.303	0.437388	3.43484e-05
MVB12B	219.218	0.43671	0.00197391
2001-03-01	105.074	0.436529	0.0243302
RAB3A	108.969	0.43622	0.0213628
NOG	257.837	0.435814	0.00269385
RAC2	1117.1	0.434479	1.2535e-06
C8orf58	193.406	0.434172	0.00326817
KRT81	16150	0.434156	6.15848e-08
EVC	1267.7	0.433987	2.39897e-09
OVGP1	92.9209	0.433179	0.0463687
PLEKHM1	2273.91	0.432539	1.39902e-08
RP11-800A3.4	611.907	0.43185	1.03647e-06
RAPGEF5	223.089	0.431254	0.00535995
FEM1A	89.8425	0.429858	0.0349818
ITPKB	377.172	0.428883	8.81652e-05
BSN	94.652	0.428713	0.0414211
GEMIN4	480.387	0.428713	1.00585e-05
P2RY2	752.544	0.428545	3.87053e-07
TMSB4XP4	195.266	0.427994	0.00502895
GPR176	451.858	0.427405	3.35706e-05
FOXA2	212.08	0.427293	0.0025845
ZFP36	301.008	0.427209	0.00068306
KRT75	4774.47	0.425883	1.36777e-14
CXCL3	105.446	0.423901	0.0329685
RELN	1472.18	0.42373	2.06051e-08
PRKCE	150.522	0.42328	0.00859207
SH3RF3	442.687	0.423031	2.52015e-05
SH3BP5	163.718	0.422939	0.00620427
PXDN	3466.07	0.422049	4.38342e-11
RNF165	217.462	0.421263	0.00287715
SLC6A9	1141.42	0.420803	7.82953e-06
EGR1	403.627	0.420637	0.00292111
MANEAL	224.78	0.420509	0.00227813
B3GNT3	449.888	0.41959	4.69265e-05
HHIP	99.3971	0.419193	0.0420654
HOXB9	134.937	0.419012	0.0129224
AKAP1	2354.31	0.418731	1.1235e-10
SH3BP4	630.947	0.418529	4.20369e-06
VASN	157.694	0.418275	0.0209109
PPIF	5629.14	0.41827	7.30946e-15
ITPRIP	980.504	0.417005	1.21981e-05
VDR	243.545	0.416028	0.00168015
KCNN4	722.288	0.41574	1.7424e-05
DOK3	412.285	0.415373	0.000193456
SOGA1	1651.4	0.414339	2.25582e-09
FAM102A	2525.58	0.414037	4.14834e-08
ARRB2	263.979	0.413815	0.000940004
RGS4	4634.49	0.413728	2.77457e-09
KIAA1644	197.409	0.413512	0.00434348
TOR4A	1004.96	0.413472	6.71398e-05
KCNJ12	98.5712	0.410156	0.0411566
ABCC3	2162.69	0.409481	2.69239e-09
TBX1	173.142	0.408656	0.0095697
PAQR5	132.672	0.408522	0.0464255
BTBD11	467.933	0.408302	0.000107262
KIAA1671	1246.79	0.408067	9.89405e-08
LAMB3	6819.22	0.407735	7.92069e-09
UBTF	1605.6	0.406817	3.78265e-10
TGFBRAP1	769.652	0.40624	3.34921e-06
RAP1GAP	271.83	0.406117	0.00100155
EPB41L1	1227.8	0.405567	2.02883e-07
AC008440.10	151.036	0.405119	0.0137064
MGLL	3455.54	0.405013	1.04007e-11
SYNJ2	2785.32	0.404353	8.87241e-12
TFAP4	225.538	0.404258	0.00667458
CPA4	430.443	0.403801	0.000545111
ZNF566	102.688	0.403794	0.0471135
NFIX	2663.65	0.403581	1.11196e-07
CLDN14	144.021	0.402741	0.0273776
PCDH1	2055.38	0.402584	3.42943e-08
ZNF668	101.818	0.402443	0.0442797
SEMA3B	383.364	0.402398	0.000682677
ZCCHC14	964.667	0.397553	1.08536e-06
PRDM11	178.864	0.395346	0.00720463
POLR1A	1583.07	0.395242	2.33291e-08
PI3	1086.11	0.394956	3.87863e-07
SH3PXD2A	772.594	0.394844	0.000131747
EFNA1	799.875	0.394186	6.26804e-07
FRAS1	149.714	0.393729	0.0132325
HLX	119.469	0.393325	0.0425599
TACC2	1428.84	0.393117	7.43845e-09
ARHGEF4	504.37	0.393107	0.000280262
METTL1	195.23	0.393003	0.00757617
GLI2	275.626	0.392593	0.00145053
ZNF362	221.273	0.392263	0.00475427
KLHL21	2527.56	0.391678	4.26976e-10
MICAL3	886.033	0.391623	4.13385e-06
ALG3	830.169	0.391162	1.27607e-06
C2CD2	1673.31	0.3902	5.48892e-08
ACTN1	5164.11	0.389867	5.92623e-14
MYH9	10936.4	0.389349	5.08203e-10
CDH13	714.662	0.389093	3.16712e-06
AMPD3	405.195	0.388862	0.000231546
RP11-58O9.2	315.587	0.38853	0.00243469
BMP6	218.428	0.388376	0.00415599
TNFRSF11A	668.711	0.388168	1.71127e-05
ZNF777	340.78	0.388163	0.00240781
NAV2	1578.3	0.387571	9.17554e-09
PLEKHA6	1383.34	0.387136	9.09172e-07
ITGA5	9326.17	0.386776	3.08084e-15
HMHA1	195.141	0.386275	0.013284
CAMK2B	186.329	0.386007	0.0128901
KMT2D	5081.4	0.385113	2.7491e-07
FRMD8	964.984	0.384275	3.80339e-05
ARHGEF5	97.5547	0.384126	0.0499735
SIGLEC15	285.137	0.383691	0.00424565
ZMYND11	164.36	0.382629	0.0167672
CEMIP	828.363	0.381995	4.67837e-06
SSH1	2080.67	0.381663	2.46681e-09
PAPL	271.295	0.3804	0.00527328
CDH3	734.35	0.379999	4.15409e-06
SUFU	345.739	0.379261	0.00140754
WDR62	142.082	0.378967	0.027891
GTF2IRD1	631.953	0.378335	3.72781e-05
MYBBP1A	1253.5	0.378034	1.77661e-07
UBE2O	3088.61	0.37794	6.08916e-09
SHB	374.58	0.377798	0.000878187
ZNF236	443.495	0.37701	0.000346364
RP11-350F4.2	200.137	0.376022	0.0109367
NIPAL3	1172.04	0.375124	2.14442e-07
SERPIND1	682.919	0.374532	3.77356e-05
PINX1	119.948	0.373895	0.036079
EHD1	3429.09	0.373833	1.95458e-07
LTBP3	2081.55	0.373508	5.66355e-06
RP11-463O12.5	166.919	0.373413	0.0213634
NBEAL2	1144.53	0.373003	2.3774e-06
FHL3	168.059	0.371811	0.0153006
POM121C	1282.07	0.371526	3.31696e-07
KLF11	560.243	0.371395	5.81222e-05
B4GALT1	1065.64	0.371116	1.2534e-06
CRMP1	214.195	0.371051	0.00894986
DHRS3	1457.41	0.370904	1.97427e-07
VAT1	2672.57	0.370463	1.90494e-07
CTNNA3	197.056	0.370386	0.00931845
SH3TC1	436.366	0.370185	0.000775941
PP7080	107.634	0.369775	0.0463919
JUP	1091.62	0.36877	3.17446e-06
TRIM7	127.5	0.368612	0.0369505
NUAK1	162.519	0.368571	0.0224378
AGO2	1119.96	0.367797	1.69675e-05
ITGB5	1054.22	0.367785	4.87333e-07
KIAA0247	444.495	0.367505	0.000456873
TCTN2	184.355	0.366642	0.015527
B3GNT1	298.522	0.366569	0.00216324
ZNF689	191.97	0.366227	0.0118733
SLC25A25	556.885	0.366087	9.31585e-05
CHST3	753.855	0.366003	6.95388e-06
ADCY9	374.495	0.36501	0.000769105
SCAMP5	255.475	0.364925	0.0049981
IQSEC2	768.713	0.364925	9.70282e-05
KRT87P	293.347	0.364912	0.00831739
CNTNAP1	285.091	0.364642	0.00395272
NUP214	1643.87	0.364071	4.08981e-07
NCF2	690.784	0.363728	0.000502681
NFATC2	305.463	0.363678	0.00195114
PITX1	149.411	0.363668	0.0463995
SULF2	6732.34	0.363382	1.9931e-11
SHISA2	173.141	0.362389	0.0167758
PLXNA1	1975.91	0.362347	7.85454e-06
SNX8	907.395	0.362339	3.03295e-05
FOXRED2	384.994	0.362255	0.000687346
PITPNC1	471.671	0.361896	0.000436176
CTD-2587H24.5	161.964	0.359605	0.0337653
TMEM184B	1669.55	0.35937	1.87238e-06
INSR	594.273	0.358364	0.000286101
CDON	215.967	0.357878	0.0120395
UBE2QL1	429.559	0.357857	0.000943103
PITPNM2	421.449	0.357049	0.00158222
TP53	136.35	0.356877	0.0336511
PPARGC1B	223.103	0.35571	0.0120433
LINC00205	120.07	0.355685	0.044909
TLN2	211.867	0.355651	0.00910463
ZDHHC14	331.454	0.355246	0.00391157
PC	720.827	0.354853	0.000436367
USP36	2303.78	0.354522	1.07468e-08
GRAMD1B	2817.66	0.354247	1.11799e-10
IQCE	459.169	0.353957	0.00147678
RIPK4	1093.7	0.352954	0.000190961
LRRC8A	2763.4	0.35286	3.72474e-07
TMEM120B	541.557	0.352787	0.000718971
ATP8B1	248.836	0.352633	0.0120671
GALNT18	623.084	0.352321	0.00010472
SNAPC4	333.551	0.351603	0.00266475
ATRIP	252.645	0.351213	0.00557229
SIPA1L3	1771.52	0.350878	8.17029e-07
SPEN	2807.86	0.350512	1.95805e-09
LINC00261	240.154	0.34961	0.0074982
KIAA1462	621.944	0.349258	0.000320936
PPRC1	1210.41	0.349051	5.6838e-06
ROBO4	285.885	0.348191	0.00354225
PDK2	207.819	0.347812	0.0237178
ABTB2	1186.47	0.347644	6.82472e-06
BCAR1	1491.54	0.347395	0.000111965
QRICH2	156.738	0.347351	0.0337466
USP31	432.986	0.347161	0.000698523
ERF	505.715	0.346733	0.00136061
SLC27A4	1056.27	0.345862	5.72957e-05
PRKDC	2738.47	0.345582	1.40387e-08
HIC2	171.637	0.345157	0.0239597
NUP188	1668.38	0.344892	3.04249e-07
IPO13	1252.01	0.344251	3.17112e-06
IGDCC4	154.394	0.344195	0.0314213
OSBP2	377.397	0.344087	0.0093828
CRTC3	626.79	0.343951	0.00017698
BHLHE40	12260.3	0.343797	3.40421e-13
MSX2	201.217	0.343451	0.0162907
ZFYVE28	289.794	0.343397	0.00897268
RRP1B	966.554	0.343262	3.85994e-06
TSSK5P	353.473	0.343081	0.00211081
CCDC88B	242.988	0.343043	0.0157936
NR4A2	195.782	0.342969	0.0212988
DECR2	170.785	0.342432	0.0436206
HBEGF	398.43	0.341884	0.00498558
GNL3L	655.707	0.341557	0.00013883
CCND1	7726.02	0.340356	2.25611e-10
MDC1	693.897	0.340162	4.85451e-05
PLXNB3	740.193	0.340027	0.00359143
DGKD	1498.75	0.339704	1.80057e-05
TFF1	1377.57	0.339637	1.69271e-06
AOX1	991.542	0.339556	7.29347e-05
ALG12	200.158	0.339151	0.0226222
RRAS	1375.43	0.338991	0.000178158
SOCS5	435.732	0.338829	0.00181582
PAPSS2	482.016	0.338385	0.000756881
EPAS1	1056.14	0.337966	3.98875e-06
DNTTIP1	4672.15	0.337939	3.48181e-11
RBFA	225.284	0.337714	0.0126447
EFNB1	3017.25	0.337594	7.35876e-06
SCD5	146.301	0.337453	0.0398951
EPHB3	255.909	0.337278	0.0100642
ITGB4	13893.1	0.336912	2.43626e-05
XKR8	290.482	0.336905	0.00527512
WNT7B	435.628	0.336259	0.00258852
PTPRF	2396.21	0.33623	1.81237e-05
LOXL1	737.73	0.336051	0.000582992
FAM53C	1086.72	0.336012	4.53546e-05
SMIM3	178.85	0.334069	0.0228013
PAXIP1	379.301	0.333903	0.00283105
SYNE3	478.087	0.333851	0.00103648
HR	1575.09	0.332978	6.49722e-05
CASC7	1622.41	0.332276	4.51512e-06
AVPI1	248.302	0.33208	0.0173835
SLC39A14	1920.4	0.331865	1.49848e-07
KCTD12	251.509	0.329785	0.0151822
MCOLN1	515.929	0.329661	0.00058488
INTS9	307.762	0.329059	0.00437194
ARAP3	453.217	0.328729	0.000946813
CERK	295.942	0.328578	0.00587185
TCF7	385.136	0.326746	0.00426779
PQLC2	378.042	0.326588	0.00913515
SLC6A8	2031.25	0.326491	1.01615e-06
NOS1	333.819	0.326429	0.0111499
ETV3	1452.6	0.32642	2.77606e-06
MARVELD1	925.875	0.326376	5.30211e-05
CAMSAP1	955.908	0.326115	2.34866e-05
SKI	721.258	0.325796	0.000941815
LPPR2	1480.3	0.325616	3.79783e-05
SLC48A1	266.664	0.325174	0.00916503
CABLES1	422.453	0.325143	0.00231584
STX3	836.714	0.325034	7.61654e-05
FA2H	432.707	0.324974	0.00226611
FASN	5114	0.324899	0.0269035
BCL2L11	492.496	0.324809	0.000583252
CNNM2	298.771	0.324312	0.00726328
LARP1	4864.85	0.323365	8.846e-10
TRAK1	1183.9	0.323179	6.25274e-05
SYT7	1141.13	0.322956	1.64428e-05
NAV1	263.15	0.322674	0.0130265
NID2	287.32	0.322598	0.00859275
SLC26A2	709.285	0.32255	0.000481217
AMER1	629.314	0.322299	0.000990861
SH3TC2	1715.43	0.322093	4.12596e-05
SLC25A22	1109.25	0.322082	0.00021322
SEMA7A	1256.91	0.321891	1.59503e-05
TSKU	203.58	0.321884	0.0199945
SETD1B	1169.01	0.321859	0.000396283
ST6GALNAC4	463.473	0.321764	0.00146748
C1orf116	220.362	0.32173	0.0184183
TET3	536.023	0.321626	0.000731771
ABHD8	556.208	0.321018	0.0024152
NIPAL1	199.885	0.320705	0.0251441
ERCC6	488.244	0.320684	0.00195348
STEAP3	694.398	0.320674	0.000413135
ATP1A3	223.525	0.320497	0.0335394
PPP1R16A	497.448	0.320473	0.0195292
ZNF318	726.692	0.320316	0.000379994
OLFML2A	181.164	0.320154	0.0379535
NFIC	642.691	0.320085	0.000680673
COL8A1	403.352	0.319973	0.00253087
SLC45A4	269.784	0.319916	0.0190289
LRP1	5277.07	0.319571	2.21668e-05
SSBP4	426.542	0.318869	0.0116857
CDC42EP1	1166.99	0.318521	0.000711668
ABR	1718.97	0.31822	9.71795e-07
TIAM1	638.912	0.317697	0.000435498
AP5B1	774.204	0.317446	0.00085364
SNX29	365.878	0.317203	0.00328231
KCNMA1	4362	0.316981	3.48197e-08
DCLRE1B	346.756	0.316295	0.00454733
DLG5	5654.99	0.31606	7.5829e-06
ARHGEF19	178.979	0.315831	0.0346276
PABPC4	1143.79	0.315769	1.51416e-05
SNX21	1379.83	0.315767	1.57548e-05
JADE2	1792.45	0.31543	2.017e-06
NHSL1	248.061	0.314752	0.0164628
XXYLT1	422.157	0.314018	0.00225152
RDH10	1289.64	0.313947	3.34169e-05
PIGM	316.505	0.313854	0.00645886
MN1	570.233	0.313642	0.0021552
CCDC149	315.166	0.313243	0.00751397
POM121	1340.66	0.312911	3.47403e-05
LTBR	2763.57	0.312743	9.36948e-06
ECM1	203.05	0.312298	0.037057
EN1	247.346	0.312262	0.0232071
PLEKHG4	433.507	0.312162	0.00432714
ADAM8	405.333	0.312067	0.018422
FOSL2	3248.55	0.311831	5.91005e-08
ZNF276	351.631	0.311724	0.00537324
GSE1	304.496	0.311637	0.0229708
RAB3B	231.305	0.311615	0.019505
KIAA0040	823.352	0.311468	0.000133383
PPARA	362.046	0.311357	0.00668061
CAD	1790.34	0.311213	7.35365e-06
IFNLR1	571.846	0.311127	0.000900738
FOXO1	211.332	0.311126	0.0276277
NCR3LG1	329.343	0.310855	0.0136552
KIAA1549L	570.708	0.310602	0.000546245
SAMD10	161.689	0.310587	0.0483676
BCAT2	322.265	0.310552	0.014227
SRD5A1	259.752	0.310472	0.0189286
ALDOC	946.124	0.309144	0.000118192
ZNF71	386.184	0.309089	0.00651934
ADM	1158.74	0.308441	3.81002e-05
ASIC1	255.109	0.308315	0.0171655
IL1B	7705.51	0.308091	1.23529e-07
ZNF142	559.825	0.307994	0.0012009
POLR1B	986.576	0.307966	5.51949e-05
ACOX3	283.434	0.307736	0.012436
LPHN1	963.544	0.307694	0.000284148
KIF3B	2410.77	0.30767	1.02986e-07
ZNF710	397.042	0.307639	0.00820855
SMAD3	3267.44	0.307532	2.40805e-08
ECE1	3662.45	0.307224	5.32587e-08
TRIP6	1017.69	0.307026	0.000172743
PODXL	9570.72	0.306764	7.94663e-10
MACF1	7545.54	0.306294	8.14269e-08
SEL1L3	1044.39	0.306261	2.79091e-05
SSBP3	722.132	0.305794	0.000268688
CABLES2	235.14	0.305721	0.0351204
TUBGCP4	458.396	0.30563	0.00321478
BCL2L1	7217.08	0.30555	7.82508e-10
RP11-244O19.1	1255.89	0.305349	3.84725e-05
POLR1C	395.56	0.305077	0.00341138
CHSY1	847.358	0.305059	0.000121604
CLN3	582.429	0.305012	0.00104005
LYST	517.629	0.304786	0.00970646
TMEM104	634.405	0.304655	0.00416581
SLC26A11	457.663	0.304212	0.0119978
MLX	615.055	0.304149	0.000618535
GLTP	767.422	0.303872	0.000210306
APLN	790.703	0.303669	0.000747948
IQSEC1	622.741	0.303534	0.0010284
TMEM201	271.662	0.30334	0.0216863
SPINT1	244.896	0.302922	0.0347915
SLC7A6	241.336	0.302275	0.0221369
TNFAIP2	870.841	0.302247	0.000593078
LATS2	391.99	0.302239	0.00480534
DOT1L	1014.8	0.302126	0.00149084
IGFBP6	2721.13	0.301667	6.45545e-05
PPP2R2C	653.529	0.301561	0.000683852
ITGA2	6011.95	0.301404	2.12953e-06
WWP2	561.254	0.30129	0.00105229
DMPK	236.947	0.301274	0.0410187
RP11-479G22.8	178.058	0.301246	0.0432928
NGEF	1085.34	0.301178	5.9429e-05
CD9	2680.23	0.301087	9.75636e-08
DENND3	2436.2	0.300628	1.01485e-06
PDE2A	1059.26	0.300282	7.99155e-05
PIM3	614.701	0.300206	0.00745961
PRPF8	4843.47	0.300021	1.52071e-08
EEF2K	437.379	0.299936	0.0073272
ZSWIM4	689.313	0.299874	0.00686368
CHPF2	1158.63	0.299805	3.32849e-05
GEMIN5	673.626	0.299793	0.000985648
EHBP1L1	1343.41	0.29965	2.14736e-05
F2R	1552.98	0.299588	4.40082e-05
KIAA0930	812.795	0.299583	0.000400198
SFXN3	1813.2	0.29939	2.52327e-06
IL22RA1	223.823	0.298989	0.0337658
CCDC86	898.923	0.298499	0.000597986
IP6K1	2247.5	0.298362	3.90364e-06
CELSR2	486.994	0.298313	0.00754736
MAPKAPK3	2133.67	0.298308	6.19945e-06
TMEM127	2375.65	0.298301	1.00644e-06
SREBF1	1454.02	0.297928	0.00118217
BIN1	325.361	0.297916	0.029394
NDST1	1917.78	0.297859	1.25283e-06
TGIF2	410.05	0.297687	0.00713579
SHROOM3	597.307	0.297648	0.0021195
STS	435.908	0.297559	0.003191
MLXIP	1297.3	0.297287	3.94957e-05
CXCL2	230.859	0.297154	0.0441695
SLC10A3	925.978	0.297023	0.00614567
KIF24	198.431	0.297003	0.0429031
TXNDC15	444.57	0.296537	0.00289473
MARK2	992.639	0.296535	6.59454e-05
EFHD2	2149.34	0.296529	3.69351e-05
ETS2	1831.28	0.296196	1.29423e-05
PDCD11	1910.89	0.296175	1.95119e-06
NOC4L	342.916	0.295985	0.0155656
GDPD5	606.836	0.295873	0.00208192
PLEKHG3	1208.62	0.295112	0.000100056
LACTB	348.282	0.29511	0.00823486
CREBBP	1916.25	0.295087	1.02853e-05
FOXK1	1553.23	0.295021	0.000304118
PPARD	1051.21	0.29492	0.000406346
SPTBN2	1077.29	0.294545	0.000143507
NPAS2	4315.88	0.294419	3.42381e-05
DENND1A	855.675	0.294376	0.000193238
OSBPL5	418.091	0.294337	0.00816543
MYRF	582.233	0.294183	0.0017726
CAPN15	436.217	0.294133	0.0210973
ZHX3	1083.01	0.293927	3.523e-05
TRRAP	2364.27	0.293597	4.10602e-05
FHOD1	364.293	0.293134	0.0161691
CPT1C	253.689	0.29302	0.0220702
DNMT3B	205.184	0.292829	0.0418915
PLEK2	795.463	0.292462	0.000361215
RITA1	510.001	0.292382	0.00537962
NLE1	288.746	0.292008	0.0142784
RP11-863P13.3	1041.31	0.291537	0.000101958
DDI2	640.326	0.291334	0.00216746
TBL3	486.117	0.291323	0.00542935
AHNAK	52198.7	0.291151	2.58054e-08
CSMD2	1100.83	0.291126	0.000210065
PRKAR2A	1143.42	0.290575	6.08228e-05
GALNT10	1020.13	0.289951	8.78605e-05
TLE3	727.67	0.289882	0.00346454
STARD10	264.143	0.289688	0.03824
WSB2	1236.42	0.289644	4.26242e-05
KIRREL	2273.8	0.289508	1.66946e-05
DAG1	3041.57	0.289123	3.60384e-07
NES	2988.68	0.289084	2.04767e-06
CYB561	1233.13	0.288876	0.000122296
NOP14	979.592	0.288729	0.000167482
PFKFB2	1220.08	0.288053	7.05011e-05
NDRG1	35584.1	0.28802	2.32818e-05
NOP16	455.136	0.288005	0.00449111
SLC4A2	2410.85	0.287828	0.000320809
ENDOD1	1582.85	0.287729	3.76951e-05
ST3GAL2	647.354	0.287693	0.0042015
RP11-45M22.2	209.452	0.287673	0.0360473
PLA2G15	353.384	0.287562	0.00812731
MYADM	5044.86	0.287431	9.99842e-06
WSCD1	1396.92	0.287413	0.000249632
DDR1	1270.6	0.287326	0.000363056
UBE2C	956.738	0.287128	0.000272234
SETD1A	897.183	0.287052	0.00211612
CDH24	420.69	0.286939	0.00647581
ABCD1	1695.24	0.28599	0.0011749
BCR	978.341	0.285984	0.000165058
CNPPD1	1013.27	0.285787	0.000181857
GALNT6	2639.51	0.285262	2.23684e-06
WNT5A	383.004	0.285152	0.00663208
TLN1	7524.85	0.285101	4.96555e-07
IFFO2	500.744	0.2842	0.00276128
RAPGEF1	1560.6	0.284085	0.000566164
INTS5	553.486	0.284066	0.00235469
MYO9B	3847.03	0.284052	6.75142e-05
SPSB1	883.844	0.283381	0.000368919
RAB31	266.14	0.283201	0.0256947
UBAP2L	4185.72	0.283201	9.81277e-08
ZNF703	259.056	0.282644	0.0468291
G0S2	314.355	0.282476	0.0439864
SLC35E1	1311.94	0.282101	8.42544e-05
PTPN23	1688.43	0.281948	2.11495e-05
LRFN4	360.597	0.28191	0.0475922
BCL9	1031.04	0.281611	0.000602231
FLNA	48746.3	0.281087	7.83834e-06
ACD	349.532	0.281061	0.0175323
PDPR	911.827	0.280917	0.000573733
ZNF473	600.652	0.280547	0.00175396
RNF169	516.241	0.280485	0.00333984
SLC25A44	1486.5	0.280396	1.87309e-05
CLIP2	1819.2	0.28033	0.000753758
CDCP1	17353.7	0.280316	2.11005e-09
CCDC88C	679.109	0.280079	0.00267986
TTC7A	359.363	0.279244	0.0118498
RNF157	386.924	0.279213	0.00822671
RNPEPL1	469.46	0.279098	0.0199562
VEGFA	4045.82	0.278979	0.000103249
FLNB	28828.9	0.278615	1.39551e-07
AHDC1	701.905	0.278124	0.0100665
ENTPD7	212.287	0.278007	0.0456569
NCDN	1162.74	0.277902	0.000626136
TNIK	1068.52	0.277541	0.00012192
SGSH	845.03	0.277377	0.0011305
LDLRAD3	596.577	0.277117	0.00160864
NSMAF	279.828	0.276871	0.0269179
GNA12	1864.31	0.276744	1.12481e-05
KNOP1	237.554	0.276672	0.0492849
TNC	8750	0.276643	3.48301e-07
ELF4	1292.79	0.276227	7.74716e-05
CELSR1	1163.01	0.275922	0.00247899
NEDD9	302.844	0.275651	0.0381635
HSPB8	344.226	0.274687	0.018066
WIZ	1972.3	0.274683	0.000612307
MEAF6	835.916	0.274629	0.00162856
CDR2	386.102	0.274623	0.0156927
DVL3	1654.19	0.274308	3.86937e-05
HMOX2	629.168	0.274258	0.0021816
SLC29A1	355.302	0.274083	0.01356
SLC1A4	266.812	0.273864	0.0366444
SYNGR1	425.551	0.273781	0.00855754
ADCY3	403.58	0.273696	0.00919182
NACC1	3065.66	0.273614	0.000201434
HOMER3	460.737	0.273584	0.0112229
AXL	2032.29	0.273317	7.09904e-05
HDAC5	950.9	0.273306	0.00156438
DPH1	303.785	0.273302	0.0241738
C15orf39	888.044	0.273166	0.000475794
POLR3H	534.886	0.272735	0.00685818
WBP2	3173.16	0.272703	8.43739e-05
ZFYVE26	2666.27	0.272481	1.25507e-05
VPS13D	1505.22	0.272469	0.000180166
TRAM2	898.065	0.272407	0.000390991
TYRO3	304.826	0.272331	0.0262609
KIFC3	1182.41	0.272217	0.00199816
PRMT7	488.014	0.272147	0.00454779
GTF3C1	2094.24	0.271823	3.3631e-05
MAP2K3	1015.41	0.271663	0.000672889
PPP2R5D	830.032	0.271472	0.00138949
DDX39A	2588.76	0.271401	2.97571e-05
PCBP4	685.836	0.271288	0.00499315
SOX7	503.501	0.271117	0.00527751
CHD3	1568.27	0.270931	8.95388e-05
THEM6	750.739	0.270886	0.00498662
CDH11	5172.62	0.270582	1.13764e-06
ATXN1L	1739.37	0.270312	3.08136e-05
VPS9D1-AS1	240.551	0.270093	0.0400995
HRH1	430.942	0.269993	0.00884866
SLC2A1	4120.04	0.269896	1.07516e-05
ENO2	3600.75	0.269892	2.56362e-05
CDCA4	1341.52	0.269867	0.000458097
HIVEP2	1575.98	0.269825	2.55725e-05
IL4R	463.863	0.269792	0.0128706
RAB3IL1	417.69	0.269742	0.0364822
CARS2	316.207	0.269682	0.0248403
POLR3A	5569.62	0.269542	5.96122e-08
NUP210	275.264	0.26948	0.0442413
ERGIC1	1912.53	0.269375	3.67875e-05
SLC22A5	333.253	0.269309	0.0191058
DHCR24	5381.14	0.269285	1.54185e-07
SLC35E4	282.514	0.269206	0.0244118
PSEN2	452.667	0.269062	0.00724906
PDP1	1413.64	0.269052	0.000137979
ZFHX3	670.761	0.26888	0.00215284
KIAA1244	735.691	0.268679	0.00997
MCM2	806.241	0.268306	0.00252002
BTBD2	1002.56	0.268262	0.00950401
CANT1	2032.62	0.268048	5.7624e-05
RANBP10	738.553	0.267957	0.00126749
CREB3L1	482.637	0.267808	0.0326582
LRRC8D	821.084	0.267792	0.000640311
PREX1	484.766	0.267704	0.00723359
CBX5	1057.15	0.267668	0.000416722
MEF2D	1590.15	0.267477	0.000143581
WFS1	967.61	0.267465	0.00168691
PEAR1	1693.69	0.267418	0.000161743
ANKRD11	4893.64	0.267228	0.000152049
DYRK3	424.959	0.266864	0.00930789
FLOT2	656.64	0.266711	0.00283736
RAVER1	658.557	0.266366	0.0167532
ERCC2	517.941	0.266076	0.00704336
NCOA6	2480.35	0.265971	8.93559e-05
AP5Z1	1272.38	0.265839	0.00127202
DIEXF	821.675	0.265633	0.00103054
TNFRSF10B	2548.64	0.265618	7.23954e-05
POLRMT	792.892	0.265495	0.0156799
SLC25A43	814.315	0.265368	0.000782784
SLC12A4	735.031	0.265228	0.00254528
CD58	381.01	0.26514	0.0145388
TSC22D4	1177.89	0.265133	0.00646282
EPHB6	840.622	0.265047	0.00495093
TP53I11	459.959	0.264957	0.0142458
MPRIP	10131.2	0.264904	5.79396e-08
DOCK1	647.839	0.264724	0.00344722
TIMP2	2650.81	0.264632	1.21235e-05
CDCA8	383.035	0.264371	0.0219737
PHLDA3	309.065	0.264237	0.0356319
URB1	1101.51	0.264128	0.000346775
DOCK5	1389.8	0.263989	0.000154438
SYVN1	1375.99	0.263977	0.000737757
POMGNT2	555.448	0.263935	0.00632634
SDC1	5581.51	0.263698	0.000438737
ARID1A	2857.36	0.263596	0.000112866
PDLIM4	770.232	0.26345	0.00997227
ACLY	2871.97	0.263447	8.98594e-06
MIEF1	1186.19	0.263426	0.00131542
ZNF697	255.029	0.263347	0.0397624
UAP1L1	603.052	0.263346	0.00487833
GLI3	1001.01	0.263219	0.000617475
PCYT2	446.249	0.263094	0.010882
PPP1R3B	343.439	0.26272	0.0202738
ATG9A	1521.88	0.26261	0.000497477
WDR81	755.213	0.262258	0.00493057
FURIN	934.482	0.262165	0.00234802
POLE	825.852	0.26205	0.00173458
CDIP1	332.067	0.261934	0.0391508
ABCC10	638.396	0.261934	0.00394301
GPR115	409.483	0.261543	0.0168505
SETD7	846.911	0.261463	0.00134773
LETM1	1625.04	0.261432	0.000287164
SERINC2	763.942	0.261062	0.00814623
SNX30	797.853	0.260821	0.00984295
DUSP7	1035.12	0.260818	0.00137064
CLUH	1385.21	0.260744	0.00483951
TMEM8A	711.019	0.260737	0.00568093
FARSA	2126.25	0.260581	0.000197518
ZW10	563.569	0.260571	0.00784766
ANKS6	881.043	0.260332	0.00078962
PES1	2017.06	0.260294	0.00029891
RNF44	1131.43	0.260154	0.00124806
ZER1	1191.97	0.259995	0.000945898
NOP2	1239.94	0.25992	0.000236937
SAMD4B	1629.73	0.259618	0.000166853
POMT2	776.681	0.259614	0.00427239
ZDHHC18	794.35	0.25956	0.00134211
VAC14	871.94	0.259515	0.00181809
TENM4	2450.9	0.259448	0.00120965
ZNF398	475.345	0.259308	0.0120008
CLCN7	1125.54	0.259142	0.00223539
ACTR5	372.145	0.259059	0.0152255
CENPT	406.977	0.258666	0.0160946
SH2D4A	594.178	0.258597	0.00474935
DCLRE1A	291.264	0.258444	0.0326562
RCC2	2216.49	0.258401	1.74647e-05
2009-09-01	7638.84	0.258185	0.000453343
TIMM21	337.688	0.258027	0.0442815
TRAPPC9	469.406	0.257912	0.00900608
PCNXL3	2064.61	0.257884	0.00070128
NARF	1018.42	0.257701	0.00219627
TCF20	1213.57	0.257637	0.00109784
FGFR1	913.705	0.257469	0.000742126
RNF40	1531.75	0.257245	0.000220104
RHOG	890.516	0.257141	0.00283725
ARHGAP31	529.689	0.257122	0.0122033
HS1BP3	636.936	0.257072	0.00737221
ZBTB21	964.674	0.256978	0.000926473
CTD-3099C6.9	653.266	0.25688	0.0203323
SDC3	908.487	0.256739	0.00351936
SLC35B4	1221.47	0.256708	0.000322475
SLCO4A1	4163.47	0.256702	8.6288e-05
THRA	380.509	0.256311	0.0189447
MDN1	1354.93	0.255955	0.00232948
EHD4	3897.83	0.255905	3.13982e-05
TINAGL1	620.34	0.255738	0.00602254
DAXX	1312.21	0.255716	0.000188946
HEATR1	658.32	0.255393	0.00398661
FBLIM1	882.716	0.254962	0.00295519
CPT1A	1246.46	0.25487	0.000439399
PACS1	1307.49	0.254736	0.000374217
AMOTL1	867.858	0.254555	0.0012096
EIF4ENIF1	376.486	0.254385	0.016679
TBC1D2B	292.271	0.254101	0.0306247
CCRL2	1041.57	0.254097	0.000983757
POMT1	527.147	0.254013	0.00689723
VPS18	950.019	0.253976	0.00175463
PTPRH	3639.59	0.253794	0.000338756
MED24	2013.16	0.253768	5.33197e-05
MARK4	297.767	0.253766	0.0472204
TMEM209	658.702	0.253421	0.00399797
RUNDC1	646.055	0.253079	0.00521883
ABHD2	1935.3	0.25284	0.00229941
TARBP1	345.7	0.252666	0.0269861
RAB11FIP5	1133.03	0.252647	0.000538132
TOB2	1071.53	0.252587	0.0010071
LPAR3	503.016	0.252407	0.00788715
PORCN	470.991	0.252312	0.0144003
SNAP29	623.615	0.252281	0.00369852
TMEM173	568.831	0.252142	0.0072561
TCF3	1076.88	0.252076	0.00730412
CORO2A	338.823	0.252059	0.0417745
TCF7L2	812.915	0.251874	0.00566037
LINC00963	1068.69	0.251725	0.00148352
SPATA13	343.826	0.251538	0.0278794
IRF2BP2	415.155	0.251483	0.0140678
NCAPH	339.436	0.251403	0.0251758
STARD9	534.706	0.251267	0.00937114
POLM	771.746	0.251168	0.00377996
FAM65A	1270.71	0.25115	0.00151739
PHF2	812.47	0.250898	0.00629607
NANP	534.124	0.250855	0.0149036
KMT2A	2787.72	0.250707	0.000738293
SIRT2	699.186	0.250672	0.00442777
TRIM47	660.613	0.250543	0.0141247
ADRB2	591.576	0.250262	0.0117845
PLCD3	2923.82	0.250255	8.47152e-05
ITGA3	16982.8	0.250035	8.92625e-06
DHCR7	1770.22	0.250005	0.000873612
GATAD2A	2711.96	0.249963	0.00103174
TMEM63B	902.887	0.249688	0.00209446
PAPD7	929.104	0.249577	0.00101168
TFF2	2152.12	0.249479	9.42162e-05
NR2F6	496.119	0.249311	0.0150427
NUP160	1685.78	0.249237	0.000120055
CBX2	1826.07	0.249021	0.000715164
MED12	2278.77	0.248911	0.000125472
POFUT1	3148.62	0.248888	5.86886e-06
FZD4	3423.82	0.248869	9.70384e-06
FBXL19	450.706	0.248688	0.0345621
NXF1	1334.07	0.248605	0.000654749
NACC2	594.257	0.248587	0.0168407
PLEKHH3	450.326	0.248483	0.0446016
LHFPL2	1230.54	0.248196	0.000572086
HEATR2	647.014	0.247758	0.0166968
TMEM161A	842.909	0.24772	0.0192903
MAN2A2	406.385	0.247639	0.0182939
MAGI1	401.841	0.247615	0.0253355
RNF31	886.504	0.247606	0.00148423
SEPHS2	894.345	0.2476	0.00118807
ELFN2	824.683	0.247555	0.00429157
FAM189B	1304.03	0.247265	0.00160569
CHERP	1007.28	0.247244	0.0172599
CA9	493.184	0.247044	0.0119692
MGRN1	1032.16	0.246971	0.00570868
TBC1D9B	2630.12	0.246856	0.000146335
TUBA4A	398.636	0.246814	0.0240773
C7orf26	504.809	0.246676	0.0153053
EPHA2	15917.9	0.246171	1.48734e-05
PTPN14	2092.52	0.245842	0.000224739
MFSD5	562.845	0.245794	0.00743575
NCLN	1245.25	0.24573	0.00445858
SNRNP200	7218.08	0.245624	3.77417e-06
ALAS1	2632.1	0.245294	1.19674e-05
TULP4	624.118	0.244953	0.011384
PI4K2A	848.565	0.24474	0.00209842
ASXL2	1622.79	0.244671	0.000457894
EGFR	5145.04	0.244623	3.11814e-06
VSTM2L	306.095	0.244614	0.0432526
MECP2	2164.21	0.244477	0.000483394
AFMID	479.675	0.244371	0.0214973
LIF	7235.9	0.24426	4.48335e-06
UBTD1	414.191	0.244205	0.0300858
TIMM50	629.581	0.244073	0.022444
FER1L6	315.568	0.243968	0.0334971
ZC3H7B	1967.71	0.243856	0.000148568
MICALL1	913.203	0.243582	0.0166694
INF2	3156.71	0.243503	0.00666868
CYTH3	1162.47	0.243408	0.000881581
PPP1R9B	1226.8	0.243283	0.00180144
CDR2L	715.528	0.242929	0.0100967
TUBGCP2	1945.31	0.242847	0.000477627
C9orf91	644.232	0.242791	0.00557844
ZNF512B	1652.51	0.242708	0.000967978
RARG	1107.74	0.242685	0.00645703
STK36	384.502	0.242654	0.0309941
MYBL2	524.227	0.242629	0.0203128
CREG2	377.647	0.242584	0.0260493
GMEB1	290.281	0.242538	0.041296
UBQLN4	1104.32	0.242475	0.00235698
UBL7	474.052	0.242391	0.0183962
NOL10	507.286	0.242353	0.0291553
GEM	1294.9	0.242144	0.000609809
TBC1D14	332.326	0.242073	0.0318032
CYFIP1	2588.22	0.242069	9.24152e-05
FAM53B	340.163	0.241933	0.0446465
RXRA	460.45	0.241598	0.0146155
TEX2	1437.98	0.24128	0.000215447
CASP2	1132.01	0.241206	0.000727574
SLC38A7	1134.99	0.241174	0.00203328
TMEM181	864.618	0.241029	0.00639707
PRR12	1096.81	0.240767	0.0179503
XPO4	946.912	0.240685	0.00318923
CAPN1	3095.6	0.240318	0.000173829
L3MBTL2	480.46	0.240318	0.015043
HNRNPUL1	2240.44	0.240265	0.000382737
GRINA	6984.54	0.24024	0.000110881
SMARCA4	3874.84	0.240189	0.000968059
RGP1	1811.02	0.240061	0.000154814
CAMKK1	508.399	0.23987	0.0151889
GALNT12	354.621	0.239827	0.0356822
CIRH1A	1407.8	0.239422	0.000407141
FEN1	636.47	0.239363	0.00563992
SRGAP1	1122.63	0.239009	0.00166285
PDLIM7	3943.33	0.238836	0.00467181
RBAK	723.182	0.238556	0.00577671
CINP	656.037	0.238423	0.00689758
ARHGEF10	447.779	0.23806	0.0191241
ARL8A	318.574	0.238052	0.0370328
ANKH	591.477	0.237999	0.00836895
ACO1	970.013	0.237919	0.00139933
GRB10	10415.5	0.237618	4.20863e-07
CAPN5	564.481	0.237333	0.0121121
SLC8B1	633.761	0.237262	0.00866645
MBD6	1148.41	0.236893	0.0142372
RAB35	1613.47	0.236879	0.00048487
MAP3K11	1836.89	0.236401	0.0134692
THAP4	636.034	0.236307	0.0124299
PRR14L	1141.09	0.236169	0.00138899
NELFA	650.534	0.236137	0.0221258
OAF	926.767	0.236069	0.00741142
DHDDS	943.682	0.236059	0.00144573
P4HA2	1533.78	0.235876	0.000219908
TTL	883.768	0.235845	0.00329005
RAD54L2	1080.58	0.235811	0.00129994
ELK1	1433.16	0.235801	0.00163908
STK40	872.4	0.235775	0.00476471
TIMP1	11909.5	0.235744	0.000193137
DGCR2	989.638	0.23559	0.00569309
SEC14L1	2086.66	0.235401	9.36347e-05
LRRK1	345.756	0.235235	0.0477336
ZCCHC2	1738.9	0.235116	0.000477806
CDK14	702.014	0.234863	0.00503274
HIVEP1	1321.46	0.234766	0.000614987
TOP3A	583.085	0.23471	0.00916551
GYS1	878.807	0.234544	0.00374783
TOMM40	885.952	0.234537	0.00361896
CDC42EP4	2156.34	0.234481	0.000445696
PUS1	813.649	0.234459	0.00535294
SLPI	854.338	0.234296	0.0119269
PIP4K2B	1247.09	0.234282	0.000761217
ABCA3	459.544	0.234251	0.0468721
AGAP3	1000.69	0.234068	0.00518923
GPR153	4326.23	0.233956	0.000627221
FZR1	734.865	0.233915	0.0124412
TRAP1	588.388	0.233768	0.0102359
FBXO21	1016.98	0.233767	0.0031897
EIF3L	865.365	0.233624	0.00232248
MYO1D	675.124	0.233545	0.00786723
CSRP1	1180.67	0.233498	0.00526555
ESYT1	2650.93	0.233373	7.70014e-05
DNAJC5	2354.84	0.233357	8.11141e-05
POGLUT1	453.375	0.233286	0.0231429
KCNC4	356.107	0.23324	0.0372321
LYPLA2	1280.93	0.23319	0.00177771
MGAT5	2737.37	0.233134	0.000101841
XPO7	1428.59	0.233061	0.000395704
DLAT	946.737	0.233024	0.00284313
ADCY7	1067.88	0.232685	0.0105586
TEAD1	2646.64	0.23256	0.000338711
CSK	771.803	0.232519	0.00691736
SCAMP3	2275.29	0.232414	0.000490018
MTCH1	2942.25	0.232361	4.24681e-05
NFKB2	996.357	0.232225	0.00413027
DAB2IP	393.647	0.231982	0.0320487
DPH2	746.054	0.231754	0.00568368
PIP4K2C	1455.31	0.231709	0.00185681
MED1	1708.26	0.23143	0.000234611
RPF2	507.821	0.231373	0.0147626
CARM1	1682.92	0.231256	0.00210567
DOPEY2	534.482	0.230948	0.014421
EVPL	726.091	0.230855	0.0167812
POLR2A	5177.91	0.230822	0.000100296
SERPINB1	934.081	0.230704	0.00213506
TAF4	510.582	0.230624	0.0175009
CHRM3	483.392	0.23055	0.0265989
PLEKHB2	3612.09	0.23044	0.000198037
CIPC	663.37	0.230393	0.00935771
TRERF1	852.132	0.230248	0.0068495
PLEKHM2	1666.43	0.230158	0.000890189
TOM1L2	1217.83	0.230141	0.00340791
PATZ1	710.013	0.230029	0.00685481
KIF18B	668.532	0.229972	0.0132281
BYSL	598.17	0.229928	0.00958851
PCGF2	536.751	0.229911	0.0199232
SORL1	1680.36	0.22991	0.00769536
FAR2	1191.42	0.2299	0.00121508
AKT2	1673.94	0.229896	0.00104741
TMEM205	487.126	0.229838	0.037413
TRIB2	2077.48	0.229788	0.00163126
BRAT1	947.579	0.229765	0.0331242
RALGDS	1489.45	0.229711	0.00612779
VANGL1	841.496	0.229504	0.00583594
NPR2	524.606	0.22945	0.0155016
SF1	4055.73	0.229373	6.66385e-05
VPS4A	1025.45	0.229334	0.00253945
TTYH3	1256.89	0.229161	0.00756415
ZNF185	4653.22	0.228665	2.30237e-05
TRIM8	1626.62	0.228549	0.00562545
TNFRSF10A	657.898	0.228285	0.0126229
SIK3	1191.24	0.228223	0.00342034
GORASP2	1281.99	0.228217	0.000797296
ELL	806.967	0.228201	0.0134608
FAM83H	662.275	0.228196	0.0469305
ASB1	839.613	0.227911	0.00445163
MTOR	2727.86	0.22787	6.916e-05
ST6GALNAC6	656.516	0.227326	0.0141985
ASAP1	3340.68	0.227298	0.00014308
CLTB	1025.38	0.227254	0.00451734
PPP1R18	3227.3	0.22725	0.00045837
TRIM35	370.313	0.227037	0.0373419
TMCC3	440.609	0.226878	0.0373838
DPP9	2663.36	0.226767	0.00200138
LOXL2	2163.69	0.226474	0.000301602
VPS53	495.323	0.226314	0.0172238
PDZD8	1581.09	0.225782	0.000361976
SDC4	6297.4	0.2257	4.58384e-05
GPC1	843.022	0.225648	0.0252693
BRPF1	925.471	0.225584	0.00458066
ICAM1	3945.78	0.225104	7.65741e-05
KCTD15	985.865	0.22497	0.00472919
RUSC2	1226.78	0.224964	0.00301816
SUPT5H	2205.45	0.224765	0.000973895
DDX41	2674.14	0.224715	0.000186091
KMT2B	1609.01	0.224572	0.0055465
RRP36	600.876	0.224462	0.0262859
ATXN2L	3315.84	0.224368	0.000640038
LRRC59	5898.99	0.224337	6.95505e-06
DYNC1H1	32644.9	0.224324	9.71541e-06
RAB11FIP3	388.034	0.224211	0.036464
UBOX5	333.252	0.224095	0.0463948
SPRY4	2069.37	0.224037	0.00335982
ARHGAP35	2011.78	0.223893	0.000191586
DHX37	1545.76	0.223793	0.00349293
TICAM1	1465.26	0.223755	0.0059627
EFR3B	608.403	0.223595	0.0165639
PITPNA	964.641	0.223586	0.00306912
CKAP4	5140.2	0.223523	0.000183605
AP1M1	1790.44	0.223403	0.00261597
SPTBN1	13118.3	0.223268	3.00853e-06
ATXN7L3	2884.28	0.223096	0.000418962
SLC25A32	654.089	0.22295	0.0112677
UTP18	814.78	0.222704	0.00727594
MYO1C	1416.51	0.222683	0.00120121
PCSK7	632.465	0.222598	0.0175377
C1QTNF1	435.699	0.222418	0.0438588
PPM1H	496.952	0.222198	0.0397408
POFUT2	682.687	0.222185	0.00838761
TIMM44	1319.53	0.221971	0.00202919
PDPK1	563.745	0.221965	0.0331934
KALRN	626.822	0.221918	0.010871
MBOAT7	2045.45	0.221364	0.0147723
2008-03-01	438.08	0.221356	0.0291859
ZNF282	1018.02	0.221316	0.00670646
REPIN1	1764.22	0.221253	0.00291505
RNF4	2004.92	0.221253	0.000261695
PLIN2	5130.74	0.221198	0.000254506
PDXK	2175.88	0.220955	0.000201618
ZNF251	962.382	0.220894	0.00445018
NRP2	569.988	0.220858	0.0178261
WDR5	836.549	0.22066	0.00730844
TRIM3	429.254	0.220625	0.0400054
PTDSS2	594.511	0.220606	0.0215129
ZNF592	965.017	0.220502	0.00545335
BAG1	1122.8	0.22037	0.00497828
TRIM26	2196.02	0.22022	0.00132032
CHD8	4498.06	0.220186	4.87067e-05
C1orf85	404.664	0.220182	0.0498746
SLC7A1	1253.38	0.220148	0.00553672
CAPN2	14357.2	0.220071	2.8181e-06
IDS	3129.51	0.219929	0.000190185
OPLAH	1323.13	0.219869	0.0134608
RAD18	533.569	0.219678	0.018426
MFN2	3365.02	0.21965	5.79838e-05
PLCB3	1529.17	0.219471	0.00223157
SLC39A7	3316.95	0.21943	4.73786e-05
KLF7	750.566	0.219421	0.0256484
PLOD1	6748.93	0.219351	2.49367e-05
GPI	4741.03	0.219308	0.000108613
ATN1	2070.46	0.219193	0.00416907
BAK1	824.09	0.218992	0.00832953
SLC5A6	545.847	0.218749	0.022361
BCAR3	6329.98	0.218728	8.10193e-05
GPR161	583.757	0.218631	0.0153084
MAP3K14	500.003	0.218539	0.0325025
RELA	2067.69	0.218518	0.00107837
APEX2	951.038	0.218508	0.00341766
CA12	1844.34	0.218405	0.00034461
TNFRSF1A	2945.13	0.218381	0.000426391
AKAP8	1080.9	0.218239	0.00660721
EML3	574.404	0.218062	0.0485718
LCLAT1	514.112	0.218062	0.0348751
TPCN1	1006.24	0.217977	0.00407675
IGFBP3	1029.96	0.217807	0.00690944
ABCF1	1754.74	0.217659	0.000425039
SCAP	1471.48	0.217565	0.00574036
CRK	1451.31	0.217392	0.00126771
PRKACA	1952.89	0.21739	0.000556701
CENPB	2963.59	0.217345	0.00151396
SSH3	455.455	0.217224	0.0341679
PSMF1	2461.58	0.2171	0.000197266
COL4A2	591.877	0.217093	0.0478847
EMC1	2447.83	0.217008	0.000194559
ASAP2	1387.21	0.216925	0.00287017
MOSPD1	819.571	0.216597	0.0113506
ZMIZ2	2953.18	0.216544	0.00235022
NAB2	709.057	0.216448	0.0181697
ZNF343	367.195	0.216408	0.048491
VAV2	533.212	0.216294	0.0281146
GBA	1555.73	0.216141	0.000993172
GNAI2	5277.26	0.215943	0.000206074
ABHD4	1849.16	0.215761	0.00636894
ATP13A2	734.936	0.215726	0.0180059
MNT	505.39	0.215696	0.0297235
VPS26B	1052.11	0.215693	0.00621509
LONP1	2836.9	0.215529	0.00346468
TMEM55B	1429.5	0.215519	0.00140452
TTLL11	636.643	0.215436	0.016996
CPNE7	672.858	0.215428	0.0274173
ZNF37A	994.035	0.215185	0.0120977
MCM4	636.578	0.215154	0.0217121
TBL2	1226.36	0.215044	0.0032017
SLC41A1	760.703	0.214818	0.013007
RPS2P5	950.766	0.214786	0.00663796
MOB3A	745.494	0.214665	0.0169593
PKN1	1929.87	0.214645	0.00501285
RHPN2	451.437	0.214423	0.0418419
NOL6	1927.02	0.214396	0.00091968
TRPM4	1213	0.214332	0.0136472
NCAPD3	959.587	0.214111	0.00410134
KDM2B	561.546	0.21395	0.0215796
XPO5	1296.02	0.213779	0.0016067
SCNN1B	670.36	0.213682	0.0150608
RAB30	358.047	0.21364	0.0478333
TMEM109	1836.26	0.213329	0.00114866
DNAJC11	1034.48	0.213265	0.00398386
ADAMTS1	1229.81	0.21322	0.00862314
ZFP36L2	918.533	0.213212	0.00789554
SH3GL1	1010.77	0.213096	0.0129328
UBAP2	1612.93	0.213093	0.00124781
IGF2R	5090.75	0.212998	0.000492733
INSIG1	936.7	0.212951	0.0064208
PIK3R2	1108.16	0.212801	0.0126992
CDK12	1839.52	0.21274	0.00127461
MTMR12	742.968	0.212729	0.00909078
SOCS7	395.128	0.212472	0.0392072
OSBPL7	754.349	0.212339	0.0167809
PSME3	2069.02	0.212158	0.000663204
PANX1	674.643	0.211946	0.017813
B4GALT2	829.791	0.211875	0.0108611
EP400NL	570.321	0.211761	0.0216848
EP400	2272.02	0.211718	0.00227333
CUX1	2590.35	0.211513	0.00189916
RASA3	443.178	0.211465	0.0402574
CCDC6	1740.83	0.211378	0.00575792
S100A16	13353.8	0.210921	3.52847e-06
HMGXB3	3593.85	0.210755	0.000136348
SRRT	2463.59	0.210739	0.000706252
GIGYF1	2302.47	0.210678	0.00441127
SH2B3	1979.52	0.210536	0.000838001
NUP50	1372.43	0.210344	0.00366474
GFPT2	530.369	0.210091	0.0315171
NOL4L	1038	0.20996	0.0239586
ATP6V1C1	2079.23	0.209933	0.00172773
TBC1D25	685.619	0.209918	0.0144607
VPS33A	476.813	0.209913	0.0485504
FAM160A2	934.075	0.20987	0.00842393
ARFGEF2	2923.42	0.209843	0.000963628
RHBDF1	974.93	0.209803	0.00891473
AP3D1	2444.8	0.209801	0.00199
TMEM189	1166.18	0.209768	0.00510385
ARL8B	1844.2	0.209759	0.0018141
BACE1	960.345	0.209749	0.00636199
MKL2	625.629	0.209613	0.0229475
TMEM214	1578.38	0.209536	0.00125214
MAGEA12	648.371	0.209416	0.0221083
KIF1C	2032.18	0.209349	0.00182624
SOX13	1680.93	0.209214	0.00411307
MSI2	1501.74	0.209061	0.00518101
IRAK1	7154.51	0.208902	0.000732312
ABCA2	831.286	0.20868	0.0269247
MED29	727.713	0.208679	0.0140751
CHD4	4131.32	0.208534	5.55627e-05
JMJD6	1182.42	0.208387	0.0076993
PPFIA1	1745.27	0.208329	0.00294887
KLHL42	866.97	0.208316	0.0155797
FGD1	707.012	0.208045	0.0144172
JOSD1	1448.73	0.207868	0.00346917
CD70	1298.17	0.207618	0.0088645
DLGAP4	3124.17	0.207615	0.00155903
ZDHHC5	3258.23	0.207435	0.000286247
C10orf2	593.71	0.207406	0.0211424
SEMA4B	4816.94	0.207192	0.00077575
FAM193A	872.864	0.207133	0.0185681
GON4L	1887.94	0.206991	0.00236917
ABCF2	1825.46	0.206974	0.00122231
GORASP1	1136.64	0.206961	0.00410248
USP42	464.911	0.206936	0.0359494
INPP4A	695.871	0.206539	0.0132477
NCKIPSD	1033.41	0.206491	0.00948283
CSRNP2	1191.23	0.206476	0.00324969
DUSP3	2783.02	0.206393	0.00040423
EDC4	974.062	0.206142	0.0149276
NSD1	2556.72	0.206011	0.00115973
CLCN6	885.223	0.205933	0.0126344
HCFC1	3852.5	0.205847	0.00658347
NT5DC2	600.436	0.205715	0.0301359
HYAL2	673.1	0.205449	0.0235812
LRRC41	1854.68	0.205397	0.00259298
MTA1	896.793	0.205258	0.0213051
ITPR1	1817.06	0.205245	0.00263868
SOD2	1861.69	0.205236	0.000805445
VASP	1265.34	0.205105	0.00606827
HIPK2	5924.21	0.205099	0.00193262
PLXNA3	1322.6	0.205012	0.0278203
MVK	745.509	0.204743	0.0302085
NMNAT2	793.562	0.204702	0.00954003
ADAM19	2420.45	0.204522	0.000482472
SRF	1380.42	0.204325	0.0121903
S100A2	3519.13	0.204303	0.000243526
BRD4	2934.56	0.20401	0.00509677
AMPD2	1190.64	0.203881	0.0108335
WDR1	5556.51	0.20378	0.000237424
FBXO31	518.36	0.203778	0.0292743
CASKIN2	839.697	0.203578	0.021285
DDX18	1758.93	0.203484	0.00131382
AMMECR1L	1259.48	0.203414	0.00622102
CLCF1	1314.13	0.203399	0.00274329
ZC3H12C	2520.42	0.203365	0.0038151
DYNLL2	2174.54	0.203231	0.00128663
ARHGAP27	881.243	0.203226	0.0189737
PNPLA6	1838.77	0.203047	0.0183274
UNC13B	920.742	0.202993	0.0128089
C1orf198	556.059	0.202991	0.0347574
AGPAT3	1281.76	0.202964	0.00551263
KMT2C	3406.78	0.202881	0.00189992
KPNA2	1942.64	0.202767	0.00338883
ATF5	1131.53	0.202708	0.0075239
LINC00641	612.425	0.202698	0.0232048
UBL4A	1408.21	0.202692	0.00755391
PLXNB2	3345.76	0.202583	0.00825978
DHX33	777.265	0.202573	0.0152957
TMEM41A	671.656	0.202515	0.0282599
TBL1X	1264.71	0.202433	0.00976275
C19orf48	1395.84	0.20226	0.00375284
RHBDF2	914.862	0.202215	0.0189923
BRF1	727.65	0.202074	0.0345595
CTDSP2	2720.32	0.20201	0.000824716
BMP1	744.868	0.201985	0.0183952
TCOF1	2077.87	0.201972	0.00127603
C11orf30	854.097	0.20197	0.0105145
ZNF609	1464.95	0.201933	0.00643306
PXK	593.076	0.201746	0.0237365
RRP9	926.203	0.201689	0.0130593
LAMB2	4568.67	0.201344	0.00235224
WDR43	1547.61	0.201151	0.0022899
SUPT6H	3002.04	0.201059	0.000483306
SPATA2	522.01	0.201047	0.032348
GPRC5C	2937.24	0.200716	0.00787787
TSR1	1015.28	0.200687	0.00871343
CYSTM1	752.889	0.200579	0.0129525
ARHGEF28	769.536	0.200567	0.011726
TFE3	2928.41	0.200388	0.000653229
PTGES2	941.513	0.20034	0.0178198
MBP	2031.97	0.200112	0.00129049
NFX1	1574	0.199954	0.0020352
PI4KA	1415.17	0.199587	0.00331266
IMP4	1033.65	0.199504	0.0144112
SIGMAR1	2181.92	0.199498	0.00163854
NRBP2	1368.44	0.199382	0.0107146
SLC39A1	2590.86	0.199381	0.0006445
DNAJA3	1342.89	0.199324	0.00331573
BUB3	2168.39	0.199281	0.00258797
YY1	2250.39	0.19913	0.00137524
ORMDL3	549.152	0.199096	0.0327781
SF3A1	2031.14	0.199052	0.0018495
SCARA3	521.241	0.199052	0.045468
ZDHHC9	1759.94	0.198982	0.00130153
NIPA1	1894.3	0.198884	0.0032964
SLC7A5	5917.04	0.198808	0.0119683
FAM3A	1150.96	0.198602	0.0258402
MLK4	498.739	0.198412	0.0418421
F11R	813.088	0.198303	0.0122866
PEX14	553.472	0.198192	0.0399282
SRRM2	9695.47	0.198117	0.000127691
MAPKBP1	882.574	0.198092	0.0131062
SEC24C	8202.44	0.19799	5.89467e-05
ZPR1	1430.94	0.197917	0.0074909
RIC8B	601.334	0.197775	0.0273555
RNF8	505.051	0.197703	0.0364243
USP30	636.612	0.197414	0.0232865
DDX51	1010.24	0.197356	0.00678389
TRMT6	764.259	0.197168	0.0188905
SEC61A1	5555.18	0.197055	7.49281e-05
AP1B1	1654.29	0.196962	0.00515328
HIP1	615.818	0.196557	0.0358504
NHP2L1	2280.52	0.196313	0.00154628
HECTD4	2231.22	0.196184	0.0149819
GLTSCR1L	515.728	0.196158	0.0470548
SMCR8	556.651	0.195894	0.047671
AP2A2	968.469	0.195865	0.0158862
CD97	2505.2	0.195746	0.00379417
ARHGAP26	577.483	0.195631	0.0351013
NME4	556.211	0.195407	0.0471259
SLC35F2	3846.99	0.195157	0.000873699
PPL	3056.26	0.195152	0.0128314
WDTC1	1392.56	0.194943	0.00832676
CBX6	1469.88	0.194585	0.00958637
CABIN1	1287.31	0.194542	0.0203496
PTGER4	604.419	0.1945	0.0300521
PHF23	947.405	0.194357	0.0187507
SRC	6437.1	0.194266	0.00192809
WDR45	522.262	0.194213	0.0424295
HEATR3	517.45	0.194203	0.0436605
RAB8B	862.654	0.194157	0.037091
MAGED1	5032.78	0.194008	0.000389694
MAP3K9	887.394	0.193774	0.0120383
GTPBP1	2420.28	0.19363	0.00139349
FARP2	594.603	0.193606	0.0339088
CTSD	3366.91	0.193554	0.0173193
LARP4B	970.64	0.193383	0.00856555
PRPF19	2036.99	0.193276	0.00290526
KAT7	1044.73	0.193243	0.00862175
PYCR1	1160.02	0.193199	0.0250684
CIZ1	2385.45	0.193069	0.00546941
VARS	1599.63	0.193027	0.00667256
ESPL1	653.238	0.192937	0.0262462
OGDH	3370.92	0.192906	0.000785118
PTPRS	883.316	0.192842	0.0355197
TMEM63A	953.019	0.19283	0.022919
UBR4	7571.69	0.192822	0.00201627
NUP153	1531.17	0.192774	0.00539309
ATMIN	1293.86	0.19275	0.00726172
KIAA2018	830.684	0.192475	0.02193
AFAP1	3934.58	0.192444	0.000271579
FAM120A	2722.76	0.192323	0.00266248
CEP104	1224.11	0.192286	0.00632868
PRKD2	855.816	0.192163	0.0281301
ABCC1	1853.94	0.192142	0.0025903
FSCN1	9253.47	0.192139	0.0199115
ACACB	521.626	0.191935	0.042195
MFSD10	1392.45	0.19187	0.0459573
FAM129B	9408.36	0.191828	0.00318795
KEAP1	1576.23	0.19159	0.0141491
SGTA	1182.19	0.191414	0.0233633
PHF8	1371.87	0.191412	0.00417536
EPS15L1	920.616	0.191267	0.0169714
SLC23A2	1246.49	0.191212	0.00767491
PRR15	977.018	0.191159	0.0296167
MTCL1	873.845	0.19115	0.0349601
KCTD1	638.746	0.190947	0.0290416
BACE2	1876.36	0.190913	0.00321711
CTDSP1	1585.68	0.190886	0.0124397
RBM19	749.298	0.190778	0.0212834
KIAA1217	1338.7	0.190512	0.0114615
MSN	22981.3	0.190441	1.47181e-05
THEMIS2	959.458	0.190282	0.018542
TRIO	4635.97	0.190112	0.00195173
TNIP1	3352.2	0.190013	0.000990876
NUMA1	2518.81	0.189958	0.00315477
URGCP	1412.1	0.189855	0.0107703
XPO6	2869.1	0.189758	0.00148117
ZNF740	1281.92	0.189683	0.00785177
PLTP	1377.46	0.189511	0.0079444
RNF187	2821.59	0.189483	0.00387016
SAMD4A	1072.33	0.189412	0.0187919
MCM3AP	1463.38	0.189093	0.00518059
NAT10	1636.56	0.189071	0.00611082
TNKS1BP1	4485.79	0.189016	0.00287507
PPM1F	1056.5	0.188986	0.0227696
FAM134A	1755.4	0.188913	0.0108791
PSMD3	2129.88	0.188607	0.00417132
CD44	8354.4	0.188539	0.000110937
TNK2	1694.21	0.188186	0.0255047
EP300	3531.19	0.188136	0.00294864
ACSL1	1287.99	0.188042	0.0288736
HTT	2351.59	0.187921	0.00127445
ELK3	1700.38	0.187812	0.0186794
CUEDC1	1163.04	0.187791	0.0143025
WBP1L	822.894	0.187637	0.0193696
DHX30	2914.84	0.18753	0.00278201
TPP1	5233.32	0.187488	0.00437178
COL13A1	5503.71	0.187212	0.00116839
MTMR14	679.337	0.187004	0.0373962
HK2	5828.1	0.18696	0.000359966
PACSIN2	946.936	0.186838	0.0134951
PLIN3	2558.53	0.18637	0.00433025
YTHDF1	1687.47	0.185956	0.00405987
ICMT	2211.19	0.185915	0.00146495
PPP6R1	3893.85	0.185866	0.0158741
CS	3393.89	0.185762	0.000897425
BLCAP	2518.29	0.185565	0.000985172
TOLLIP	1341.16	0.185438	0.0159098
EMP1	2766.99	0.185391	0.00640668
SORBS3	1007.39	0.185268	0.0483459
KHSRP	2824.07	0.185227	0.00252406
GNPDA1	2657.19	0.185188	0.00265565
ZNF746	752.266	0.184887	0.0306497
PUS7	698.15	0.184799	0.036945
ENTPD6	2680.68	0.184653	0.00289646
UNG	708.409	0.184649	0.0291305
SEC23IP	1048.31	0.184584	0.0110217
TRIM25	9594.8	0.184518	0.000255115
RALGAPB	2895.47	0.184258	0.00172292
UFD1L	809.869	0.184224	0.0464287
SLC25A37	1234.11	0.184224	0.0188807
ANXA11	8785.29	0.184173	0.000694765
MTMR1	768.455	0.184105	0.0221951
MGAT4B	2339.01	0.18397	0.0129899
ELAVL1	1360.22	0.183852	0.00533337
COG1	1010.98	0.18381	0.0163865
MILR1	878.287	0.18354	0.0278791
PCMTD2	1168.29	0.183378	0.0176688
APOBEC3C	2208.13	0.183282	0.00203515
NUP62	1504.46	0.183222	0.0141778
ISG20L2	958.818	0.183217	0.0148157
NKIRAS2	878.543	0.183212	0.0213986
EIF4G1	10369.9	0.183205	0.00104096
ANKRD13A	1318.76	0.183201	0.0154476
SPG21	931.139	0.183166	0.0198677
ATP6V0A2	647.51	0.1831	0.0395873
KCTD10	1658.67	0.182724	0.00339372
ARMC6	1071.16	0.182687	0.0143861
PREB	1070.96	0.182642	0.0142598
ZNF316	812.613	0.182582	0.0311373
RNF220	766.667	0.182511	0.0251492
RPS6KA4	1376.76	0.18248	0.0432853
LRRFIP1	2752.24	0.182312	0.0031127
ETV4	1928.43	0.182077	0.00589336
SLC35A4	2004.31	0.182027	0.00312627
TRIM65	628.129	0.181976	0.048581
SNHG17	1051.32	0.181575	0.0181011
NFKBIA	2758.42	0.181571	0.00442199
CDC42BPB	3925.85	0.181416	0.00406571
CAP1	6226.78	0.181231	0.000239541
CLPTM1	1429.96	0.181194	0.0135419
HDGF	7330.31	0.18117	0.000302996
STAT6	1166.07	0.181169	0.015367
TUBGCP5	627.151	0.181009	0.0435009
WDR46	845.701	0.180954	0.0296413
EIF2B4	583.909	0.180803	0.0447306
SOX9	2338.8	0.180478	0.00905202
PI4KB	3407.19	0.180342	0.00110314
ZNF335	1393.32	0.180199	0.0196591
LUZP1	2414.42	0.179874	0.00397054
TRUB2	699.243	0.17984	0.0311185
OPA3	729.432	0.17983	0.0398135
SAFB	1689.66	0.179674	0.01368
ATP6V0D1	1329.3	0.179563	0.0159708
PLCE1	1126.31	0.179533	0.0169058
GCN1L1	5809.41	0.179352	0.00258413
ZBTB7B	1951.98	0.179191	0.0263
NUDCD3	2167.73	0.179175	0.0033252
PQBP1	1550.66	0.179162	0.0105768
GIT1	955.007	0.17859	0.0323587
KLHL18	1098.27	0.178521	0.0117758
PDK1	1094.04	0.178269	0.0227944
SLC25A23	1409.66	0.178203	0.0162266
SEC16A	2337.75	0.178164	0.0114968
ALYREF	1092.36	0.177851	0.0154637
SELENBP1	1076.37	0.177824	0.0359449
CDK16	3649.91	0.177736	0.00155042
MTF1	725.368	0.177639	0.0355901
NDRG3	1333.13	0.177591	0.00849223
PYGB	20430	0.177582	0.00194551
CRTC2	1541.63	0.177575	0.00767477
POLDIP2	1473.24	0.177488	0.00952892
KANK2	2675.28	0.177403	0.00885144
SLC38A1	9192.07	0.177392	0.0137976
GTF3C2	1029.18	0.177311	0.0167189
ZMYM3	1543.58	0.177008	0.0103124
ATP9A	4508.4	0.176951	0.00637504
NOC2L	2288.54	0.176866	0.00747496
MCFD2	3218.72	0.176729	0.0020325
HSF1	5125.88	0.176687	0.026042
PVRL2	1309.23	0.176668	0.0185937
STRN4	1445.07	0.176458	0.0407589
TRAF3	673.29	0.176328	0.0427254
MYO15B	2445.06	0.176201	0.0232055
TTLL5	645.346	0.176166	0.0452297
FAM168A	1467.06	0.176086	0.0193392
CERS2	3280.64	0.175261	0.00277537
SERPINH1	702.319	0.175101	0.0421061
PELP1	886.92	0.175	0.0339857
AP2A1	1934.81	0.174915	0.0251974
ASB6	914.168	0.174844	0.0222013
LMNB2	1622.7	0.174692	0.0232695
TMBIM1	3649.84	0.17468	0.00298792
AREL1	2006.05	0.174664	0.00667322
RSL1D1	2544.66	0.174618	0.00515864
MYEOV	735.065	0.174596	0.0401062
PDE12	1299.14	0.174568	0.0209529
PHF12	792.793	0.174348	0.0357689
MGAT1	2177.32	0.174324	0.0114442
NABP2	747.684	0.174253	0.0306226
CNTROB	741.738	0.174249	0.0421395
PPTC7	1808.41	0.174102	0.0130693
ANKFY1	1620.64	0.173992	0.0159425
CLIC1	8047.12	0.173625	0.00158949
ARHGEF1	1631.57	0.173594	0.0386115
ARFIP2	1464.72	0.173455	0.00844672
ALDH1A3	1437.73	0.173395	0.0080201
LTBP2	1012.17	0.173281	0.0302214
CLDN4	12351.7	0.173215	0.00355663
C18orf25	726.909	0.173165	0.0489811
GSN	2570.24	0.172708	0.0086135
VARS2	790.328	0.172693	0.0468712
EEF2	18879.8	0.17264	0.0136854
FAF2	2085.65	0.172637	0.00509696
PLEKHA2	989.216	0.172543	0.0199001
DIAPH1	2565.6	0.172414	0.00307814
AAK1	1122.89	0.172227	0.0171023
PLP2	4103.08	0.172187	0.00189908
EFTUD2	3680	0.172167	0.00136416
PPP1R11	1033.99	0.17213	0.0276695
HAS3	12877.5	0.171906	0.000894194
AGPAT6	800.13	0.171842	0.0359437
PXDC1	1026.96	0.171773	0.0199091
SCD	12634.7	0.171709	0.0163058
PRSS23	1249.81	0.171693	0.0298454
HGH1	2586.02	0.171416	0.00646939
ZDHHC3	1752.24	0.171211	0.00879719
SCYL1	1878.87	0.17112	0.0110217
DBN1	2855.65	0.171016	0.0364041
LDLR	11916.6	0.170817	0.00121461
IMPDH1	1707.54	0.170793	0.032347
PRKCSH	6526.98	0.170677	0.00738151
GUCD1	1417.22	0.170642	0.0117284
AEN	1445.08	0.170642	0.00936265
FOXM1	884.612	0.170601	0.0351488
SFXN1	862.875	0.170414	0.0358082
ZBTB4	1091.96	0.170168	0.020526
NOLC1	2328.32	0.170046	0.00822142
MYO1E	2658.65	0.170023	0.00437945
CYB5B	1458.32	0.169916	0.0138182
INO80	1651.32	0.169882	0.0102789
GNL3	2550.34	0.169578	0.00850083
MTA2	2734	0.169219	0.00253413
MGA	961.407	0.168825	0.0424294
TP53BP1	1502.94	0.168738	0.0136499
COA7	1192.89	0.16873	0.0176858
STARD7	2201.33	0.168621	0.00356561
LDOC1	1240.4	0.168545	0.0303594
FADS2	5473.01	0.168268	0.00248614
SF3B4	2323.74	0.168072	0.00604629
FAM208B	1778.57	0.168053	0.0382111
EXOSC10	1177.52	0.167873	0.0189264
KAT6A	1240.94	0.167641	0.0190574
EIF3B	4611.16	0.167564	0.00144849
EXOC3	1015.94	0.167534	0.0383066
MLLT6	1180.77	0.16738	0.0243442
CAMKK2	1048.48	0.167378	0.0327751
COMMD7	881.422	0.167354	0.0415546
DKC1	2620.42	0.167326	0.00649007
PAFAH1B2	1311.01	0.167289	0.0247526
CNP	2086.26	0.167153	0.00974059
TRIM33	1466.59	0.167076	0.025133
TBC1D16	849.015	0.166971	0.0395512
SMG1	4497.25	0.166928	0.0105856
SAE1	1721.63	0.166644	0.0114951
PHF20	1160.22	0.166637	0.0173157
NSUN2	2658.34	0.166606	0.00857983
SOCS3	978.054	0.166573	0.0261964
DDB1	4740.29	0.166394	0.0012393
ZNF121	1186.95	0.166324	0.0216225
PRMT5	1545.56	0.166261	0.0135745
HM13	4063.97	0.16625	0.00454557
ASH1L	2837.57	0.166239	0.0102269
FTSJ1	1642.61	0.165947	0.0190442
LRP10	9404.97	0.165943	0.00735863
SFPQ	5506.89	0.16586	0.00124361
BRD9	668.765	0.165771	0.049907
HDAC1	3861.84	0.165759	0.00147136
TAOK1	2349.1	0.165706	0.042336
PPP1CA	2268.79	0.165508	0.0124542
CYC1	5697.37	0.165164	0.00349539
MYO10	1945.43	0.165162	0.0238944
CTCF	842.872	0.164999	0.0437573
VAMP7	1205.12	0.164888	0.0445166
ICE1	1745.13	0.164764	0.0171406
SLC35F6	926.617	0.164613	0.0472123
GSR	1547.2	0.16435	0.0102544
ACTN4	10475.2	0.164345	0.00297555
DGKZ	1668.97	0.164279	0.0248542
TBC1D13	1225.38	0.164228	0.0211153
CTSA	4381.8	0.164099	0.0014137
SRCAP	3526.65	0.164011	0.00414453
HPCAL1	5395.74	0.16355	0.0197973
ACTB	35877.5	0.163529	0.00629915
HK1	8017.28	0.163476	0.000972046
POR	3335.34	0.16293	0.0215976
NFATC2IP	1138.76	0.162921	0.0326706
DDX56	1684.9	0.162826	0.0116095
GOLGA3	2923.5	0.162761	0.0127268
DGKA	896.319	0.162749	0.0377657
CSNK2A1	2524.91	0.162704	0.00413545
BZW1	9109.69	0.162656	0.00259978
ANKS1A	957.259	0.162584	0.0353513
PPP6R3	1865.58	0.1623	0.017627
RRP1	818.142	0.162189	0.0490514
KIAA0226	1541.45	0.16216	0.0140614
LGALS3BP	17700.6	0.161961	0.00538462
EI24	2053.97	0.161905	0.00692151
SIN3B	2946.04	0.161817	0.0249885
KIAA0430	1269.38	0.161754	0.0368194
JAG1	6118.99	0.161705	0.00328786
ACTG1	15693.6	0.161702	0.00493191
MINK1	1203	0.161592	0.03574
RANGAP1	2484.31	0.161539	0.0117165
FOXK2	1471.13	0.16148	0.0223041
CDC42EP3	1505.54	0.161346	0.0265287
SACS	909.291	0.161212	0.0423553
SURF4	3933.55	0.161117	0.00808891
RPS6KA1	1460.84	0.161088	0.0232314
KDM4A	1121.73	0.161082	0.0228938
SMC1A	2845.14	0.160911	0.0103825
SEPN1	1586.86	0.160184	0.0242988
CSNK1D	4002.68	0.160145	0.00376292
NFAT5	2202.23	0.160129	0.0295389
BAG6	3542.64	0.159952	0.00925837
QTRTD1	1089.15	0.159889	0.0270105
KRT18	1963.74	0.159833	0.0142443
HERPUD1	2299.24	0.159577	0.0123753
EHMT2	949.402	0.159559	0.0480295
VPS4B	1214.1	0.159531	0.0238058
RBM15B	1998.43	0.159173	0.00972649
FLII	2561.66	0.15885	0.0103058
ACER3	1071.77	0.158831	0.037756
GTF3C4	1275.08	0.158776	0.0277676
AGO1	927.124	0.15862	0.0380265
TCEB3	1694.4	0.158544	0.0204276
IPO9	1061.62	0.158337	0.0275115
DDX42	2857.45	0.157962	0.00588463
FERMT1	988.298	0.157884	0.0374672
NISCH	1531.97	0.157337	0.0292512
TECPR2	1070.61	0.157186	0.045935
ASXL1	2909.18	0.156925	0.00894058
ZYX	10661.9	0.156892	0.021878
FAM50A	2074.1	0.156816	0.0154715
CCAR2	1383.47	0.156776	0.0214067
PLAGL2	1004.08	0.156567	0.03932
RAP1GAP2	1170.75	0.156544	0.0352263
DNASE2	1405	0.156407	0.0258526
ILF3	7707.05	0.156303	0.00325471
HUWE1	12188.5	0.156253	0.00311053
TMED8	1463.85	0.156161	0.0444636
CCDC93	1284.85	0.156013	0.0426516
RRN3	1062.66	0.155712	0.0327615
PPP2R5B	1434.9	0.155635	0.0305572
IRAK2	1470.89	0.15552	0.0193858
NIN	1160.85	0.155492	0.0437852
SETD2	1467.31	0.155437	0.0277123
SUGP2	1981.57	0.155076	0.035321
CHMP1A	1933.25	0.154973	0.0441297
CMTM7	1400.4	0.154852	0.025918
PRPF4	1157.65	0.154625	0.0394189
SKIV2L	1229.61	0.154524	0.0255722
RRP12	1349.63	0.154427	0.0250647
ARHGAP1	1324.57	0.154298	0.0379446
E2F4	1360.13	0.153166	0.0249823
YLPM1	2153.99	0.153074	0.0103866
NUP85	900.191	0.15302	0.0480204
HSPA9	5648.52	0.152993	0.00466429
DENND2A	1211.46	0.152751	0.0272953
FAM49B	1782.33	0.152663	0.030145
KIAA0196	1220.92	0.151832	0.0295036
TSPAN15	3839.79	0.151517	0.00577594
SRSF6	3921.1	0.151493	0.00669516
PDS5A	1763.57	0.151324	0.0194699
EBNA1BP2	1163.72	0.151284	0.0327875
FOXO3	1329.43	0.151135	0.0253438
CEP164	1212.06	0.151092	0.0366979
FAM107B	948.37	0.150741	0.0485345
PEA15	5650.13	0.150612	0.0019696
ADAM15	15869.3	0.150555	0.0114679
SMARCD1	2303.42	0.150496	0.0111855
MAP4	11924.3	0.150365	0.00305783
SDHA	2065.69	0.150287	0.0193049
NUP155	1327.49	0.150237	0.0258544
OGFOD1	1137.18	0.150157	0.0465147
INPPL1	3037.7	0.149898	0.0171435
SEZ6L2	1534.62	0.149855	0.0456273
TMEM43	2052.51	0.14984	0.0125471
KIAA0100	2279.87	0.149273	0.0134521
RBM12	1896.25	0.14879	0.0187407
LASP1	3159.79	0.148578	0.0101543
KANSL3	1818.16	0.147955	0.0179447
TEX264	1221.28	0.147944	0.0419968
DDX27	1987	0.147864	0.0163696
GOLGA2	1984.82	0.147665	0.0273081
CHRAC1	978.689	0.147555	0.0490342
UBE2H	4743.86	0.147201	0.00427654
TFCP2	1574.87	0.147111	0.0460034
GTF3C5	1087.56	0.147025	0.0389929
CARS	2116.57	0.146929	0.0306742
LMNA	19088.2	0.146847	0.0243795
PPME1	1889.48	0.146802	0.0199915
ZNF106	1619.6	0.146707	0.0253742
COPG1	2975.49	0.146552	0.0112748
NSF	1268.22	0.146312	0.0386762
MARCKSL1	3356	0.146242	0.013461
ZNF532	2164.1	0.145971	0.028312
FBN2	7200.12	0.14595	0.00720599
IMPDH2	2832.39	0.145847	0.014271
PATL1	2769.38	0.145798	0.0145064
GALE	1467.03	0.145579	0.0315641
KIAA1522	2204.47	0.145458	0.0435252
POLE3	1469.74	0.145422	0.0390675
RANBP3	1650.24	0.144931	0.047434
UBE3C	2712.16	0.144758	0.0136646
HDAC6	1741.19	0.144688	0.0399786
DNMT1	2958.55	0.144588	0.0271294
ARF3	2430.5	0.144573	0.0139078
WWTR1	4305.14	0.143777	0.0135939
ATG16L1	1783.2	0.143749	0.0247659
QSOX1	16268.5	0.143704	0.00538741
CALM1	5942.54	0.143466	0.00693025
MST1R	2331.74	0.143385	0.0429067
AUP1	2916.19	0.143039	0.0146626
CDKN1A	2089.66	0.143011	0.0351963
PARG	1234.91	0.142988	0.0415131
RAI14	3647.95	0.142802	0.00886387
CAPG	2277.55	0.142318	0.0211643
TFRC	9958.97	0.142267	0.00796062
OTUD5	1993.95	0.141822	0.0225845
MROH1	2709.01	0.141376	0.0391002
NFRKB	2068.89	0.141311	0.0231983
SEC24D	1293.63	0.141191	0.0446487
ADNP	2755.27	0.141125	0.014755
AKAP12	10194.6	0.141115	0.00353913
TKT	6885.62	0.141112	0.0136237
SSR1	2457.92	0.141055	0.0356432
WLS	1164.78	0.140697	0.0467017
HERC2	2068.48	0.140657	0.0474338
B4GALT5	5305.02	0.140633	0.0125462
ALDOA	25227.1	0.139833	0.0176614
POGK	1610.75	0.139648	0.0318902
SRP68	2831.24	0.139381	0.0170201
ZZEF1	1589.61	0.139379	0.0335836
USP22	2118.67	0.139086	0.0487984
TAOK2	1705.88	0.138747	0.0462434
RTF1	1387.38	0.138718	0.0493303
COLGALT1	4821.59	0.138479	0.0185878
TNPO2	3728.33	0.138157	0.0109128
RRBP1	9459.11	0.138002	0.0138604
ATP1A1	11492.9	0.137907	0.00559428
TRIM44	2368.21	0.137864	0.0168524
PLEKHG5	3429.41	0.137726	0.0319639
ANKRD52	3617.32	0.137594	0.0228515
ALKBH5	1754.02	0.13755	0.0299561
FNDC3B	3010.26	0.137444	0.0390889
CEP250	3528.36	0.137245	0.0129214
EFCAB14	2160.27	0.136743	0.0206852
DDX21	7150.58	0.136654	0.0178103
TAGLN2	18519.4	0.136585	0.0107284
MCM7	1988.08	0.136486	0.0258707
CDS2	1591.41	0.136316	0.044884
FMNL2	1881.77	0.136268	0.0424445
PPP2R4	3342.01	0.136154	0.0230063
USP19	2548.06	0.135976	0.03054
SSRP1	2728.6	0.135845	0.0181617
MLEC	2604.35	0.135772	0.0167076
MAST2	2473.05	0.135757	0.0313774
DCAF12	1501.65	0.135209	0.0445259
TM9SF1	1766.67	0.135172	0.0395915
ITGA6	4044.72	0.135172	0.0262306
LAMTOR1	1694.94	0.135153	0.0326538
GNS	4016.23	0.134944	0.00893684
GALNT2	2291.73	0.134692	0.0253598
TBRG4	1842.07	0.134346	0.0341819
GPATCH8	3297.24	0.134342	0.0263772
ETS1	4918.76	0.134199	0.0205582
PLBD2	1998.14	0.133979	0.0427064
MTHFD1	1676.91	0.133958	0.0377245
MAU2	2462.66	0.133831	0.0413445
YY1AP1	1522.28	0.133711	0.0422303
SND1	4463.19	0.133267	0.0279448
COQ9	1323.82	0.133162	0.0476237
NAA50	4368.55	0.133008	0.0469451
GGA3	1643.05	0.132943	0.0349689
AKAP13	2879.2	0.132827	0.0352391
ST3GAL4	2102	0.132535	0.0357039
CNOT1	7494.05	0.132284	0.0326387
TNPO3	1966.65	0.132193	0.0275185
MYOF	14805	0.132055	0.0106467
GRN	19019	0.132002	0.038614
PSMC4	1977.92	0.131956	0.03614
PRRC2C	18115.5	0.131881	0.0219687
ZC3HAV1	14057.8	0.131804	0.00852681
UBA1	15819.2	0.131645	0.00927813
INHBA	5940.86	0.131603	0.0101886
SUN1	4498.69	0.131458	0.0108352
USP7	1622.48	0.130496	0.047825
RAB5B	2481.07	0.129962	0.0438815
GID8	1588.72	0.129522	0.0449346
CSNK1E	2524.14	0.129505	0.0252267
PFN1	8018.83	0.129226	0.0175191
PHC2	4948.95	0.128633	0.04035
VDAC1	3030.2	0.128474	0.0318997
UBE2G2	1923.27	0.127869	0.0402121
FRMD6	2811.92	0.127667	0.0342907
CORO1C	6855.1	0.127535	0.0232824
ATP6AP1	3312.01	0.127486	0.0282784
SHC1	3272.78	0.127356	0.0320895
NOP56	4145.03	0.126644	0.0180364
FHL2	2227.65	0.12605	0.0407171
DUSP4	4601.36	0.125825	0.0495001
WASF2	4660.53	0.125589	0.0259119
MAP1B	3440.32	0.125559	0.03696
SPTAN1	7885.39	0.125058	0.010512
CPSF7	2393.24	0.125	0.033965
P4HB	10238.1	0.124979	0.02474
HDLBP	5101.2	0.124585	0.0253533
SRPR	4034.97	0.123222	0.0242989
TMEM164	1913.1	0.122853	0.0489666
ATRN	1915.88	0.122831	0.0455535
ABL2	2043.8	0.122631	0.0387213
TMEM248	1903.03	0.12242	0.0470148
GOT2	3774.58	0.122083	0.0474569
SMARCC1	1976.27	0.121886	0.0489345
TXLNA	2725.55	0.121675	0.0366377
TRANK1	5998.16	0.12074	0.0139611
CAMK2G	3106.8	0.120618	0.0279846
PXN	10107.4	0.120321	0.0263366
PFKFB4	2358.58	0.120022	0.040661
NOTCH2	4744.31	0.119659	0.0495537
SIPA1L1	3604.46	0.119428	0.0342443
MAP4K4	11475.4	0.119359	0.00999008
SUPV3L1	2429.27	0.118828	0.0446398
KDELR2	3459.03	0.118061	0.0432545
ATP2A2	6647.57	0.117293	0.0271536
TXNIP	10923.5	0.117289	0.0314982
LAMB1	9685.14	0.116569	0.0107986
NFE2L1	7007.73	0.115733	0.0250219
NARS	2892.3	0.115419	0.047244
RIC8A	2702.04	0.114965	0.0445802
HYOU1	3992.58	0.113979	0.0320024
KDM5C	6244.9	0.112371	0.0496108
ABLIM3	5101.47	0.111626	0.0353654
COPA	6805.24	0.110251	0.0244638
AK2	3130.12	0.107406	0.0496618
GPRC5A	7815.7	0.10523	0.045437
AP2M1	7403.55	0.104263	0.041928
CD55	28694.7	0.100506	0.0429708
SLC20A1	10002.3	0.0957344	0.0484622
OAS1	13545	-0.10237	0.0313148
ANXA7	14729.7	-0.102437	0.0295398
MAGED2	3995.99	-0.103929	0.0462102
RTN4	7370.5	-0.104633	0.0362062
CTNNB1	5482.62	-0.108626	0.0426291
DCBLD2	20297.8	-0.113023	0.0439223
HSPA8	16701	-0.114923	0.0160318
ANXA2	44956.2	-0.115038	0.027132
FTL	11534.7	-0.115306	0.0476329
OAZ1	6437.83	-0.115865	0.0403956
HLA-E	10545.9	-0.117605	0.0230602
DNAJB1	5124.31	-0.11837	0.0299476
FERMT2	2812.86	-0.11841	0.042252
VPS26A	4245.75	-0.118788	0.0401658
RPS12	4682.38	-0.119809	0.0494476
ASPH	15266.6	-0.119871	0.0358352
IFITM3	15999.9	-0.120264	0.0198807
TMEM59	3460.2	-0.120606	0.0303924
APLP2	13269.9	-0.121577	0.008681
FUBP1	3456.86	-0.1221	0.0418372
RPS24	18379.6	-0.123066	0.0291323
IFI35	3558.03	-0.124285	0.023609
PSMA3	2579.45	-0.124459	0.0477685
MAT2A	10874.6	-0.124749	0.042493
[truncated: 56,650 more rows]
