# Supplementary material for: BAZ2A-RNA mediated association with TOP2A and KDM1A represses genes implicated in prostate cancer
Source: Life Sci Alliance. 2023 Apr 25;6(7):e202301950. doi: 10.26508/lsa.202301950 (PMC10130768; doi:10.26508/lsa.202301950)
Supplement: Supplementary file 11 [file LSA-2023-01950_TableS6.xlsx]

## Sheet: sim_conditions_results_deseq2
Gene	baseMean	log2FC_KDM1Ai/DMSO	pvalue	padj
RP11-435I10.3	4.18856	5.35023	0.000194387	NA
CTD-2152M20.2	2.70241	4.71703	0.00253879	NA
C1orf100	2.11805	4.36364	0.00900809	NA
CEACAM3	2.05983	4.33092	0.00890538	NA
CAMKV	4.00346	4.25861	0.00306766	NA
SPINT5P	1.93945	4.24008	0.0116607	NA
SLC38A8	1.93169	4.23551	0.0117929	NA
CDCA4P1	3.6954	4.14716	0.00453757	NA
RP11-255P5.2	1.81907	4.14342	0.0167648	NA
LRRN4	1.7822	4.11941	0.0163824	NA
GAPDHP55	1.77153	4.11238	0.0169658	NA
RP11-674I16.1	1.66958	4.01932	0.0235181	NA
OR13G1	1.63271	3.99313	0.0232297	NA
NOTUM	3.28822	3.95147	0.00784849	NA
HMGN2P30	1.56674	3.94422	0.0327809	NA
TMEM26	3.22015	3.93083	0.0113619	NA
RP11-176D17.3	1.50458	3.87155	0.0326109	NA
RP11-393I2.2	1.48907	3.8597	0.0355628	NA
AC005775.2	1.48131	3.85366	0.0397473	NA
BNIP3P37	1.47547	3.84877	0.0333977	NA
RPS12P31	1.47547	3.84877	0.0333977	NA
RP11-627K11.1	3.05522	3.83134	0.0111412	NA
RP11-885B4.2	1.36576	3.72982	0.0484362	NA
AL118506.2	1.36284	3.72698	0.0471081	NA
RP11-181B11.1	2.73146	3.67962	0.0180747	NA
SCN4A	2.63293	3.59684	0.0241849	NA
RP11-635N19.3	2.57846	3.5782	0.0219524	NA
HNRNPA3P10	2.53009	3.54646	0.0289241	NA
RPL35AP32	2.43399	3.47945	0.0271229	NA
RP11-109E12.1	2.32964	3.44689	0.0370706	NA
MZB1	2.34939	3.44322	0.0346566	NA
RP11-1228E12.1	2.26264	3.39106	0.0351184	NA
LA16c-360H6.1	2.30293	3.38926	0.0341219	NA
PRH2	2.29225	3.38348	0.0349762	NA
TAS2R12	2.18528	3.31101	0.0480854	NA
KCNJ11	15.7735	3.30357	8.72092e-07	NA
RP11-91J19.2	2.16119	3.28705	0.0456244	NA
RP11-61K12.2	2.09312	3.25654	0.0462989	NA
CAPN8	202.832	3.14672	3.62213e-61	4.59846e-58
CCL24	3.12457	2.97146	0.0361759	NA
RP11-426K3.1	3.16085	2.94179	0.0327915	NA
MPL	3.20756	2.93937	0.0314337	NA
RP11-394B2.1	3.11814	2.9248	0.0346654	NA
AC011747.4	3.01779	2.90995	0.0394946	NA
COX6CP1	2.9227	2.8733	0.0478752	NA
RP4-724E13.2	4.67875	2.85016	0.013257	NA
RP11-20L24.1	2.96591	2.8224	0.0458416	NA
MNX1	4.26613	2.72079	0.0192513	NA
RP11-391L3.3	7.72568	2.54123	0.00223808	NA
RP11-944L7.4	3.86341	2.53331	0.0312242	NA
SHANK2	4.94957	2.49427	0.015718	NA
WNK2	3.58922	2.47194	0.043597	NA
RP11-235E17.4	3.48888	2.45309	0.0431718	NA
RP11-552F3.9	3.45201	2.44006	0.0459752	NA
TOB2P1	4.7915	2.42633	0.0187877	NA
EPHA10	18.3985	2.36847	1.43469e-05	0.000347107
MCCC1-AS1	4.4338	2.33745	0.0260059	NA
CD7	7.73764	2.33447	0.00360673	NA
RTBDN	16.138	2.29527	3.46713e-05	0.000727005
RP11-473O4.3	4.30197	2.271	0.0363153	NA
RP11-499O7.7	4.15134	2.22248	0.0384155	NA
RP13-487P22.1	4.21489	2.19944	0.0411402	NA
C9orf173	4.23273	2.17519	0.0462192	NA
TRAF3IP3	5.70293	2.06345	0.0235825	NA
MAPK10	4.83045	2.05913	0.0367206	NA
KRT80	464.08	2.04423	2.32513e-84	6.49408e-81
RP11-417L19.2	4.61818	2.03375	0.0412345	NA
HMGB3P24	4.53358	2.02348	0.0479022	NA
SNORD99	5.78755	2.00932	0.028196	NA
PDZK1P2	11.3588	2.00386	0.00210798	NA
AL035610.1	7.80718	1.93637	0.0165111	NA
FLJ22184	134.819	1.92332	2.23075e-22	8.65344e-20
AF131215.4	5.3588	1.92036	0.0468993	NA
FA2H	80.1738	1.91366	4.28875e-13	5.44476e-11
RP1-32I10.10	5.36579	1.91298	0.0410584	NA
RP11-12D5.2	5.31591	1.91028	0.0369958	NA
MTRNR2L3	6.01132	1.90614	0.0323489	NA
RP4-800G7.2	15.5778	1.89725	0.000953477	NA
RPS20P33	5.29569	1.89419	0.0427755	NA
CEACAM6	47.0249	1.89228	9.04568e-10	6.82826e-08
AC011518.1	6.08921	1.85556	0.0309563	NA
HMSD	29.007	1.82225	8.03577e-06	0.000211336
RP11-93B14.4	11.621	1.80685	0.00340858	NA
KRT83	27.197	1.78445	1.36474e-05	0.000331453
RP11-484L8.1	7.12169	1.77304	0.0282161	NA
RAB39B	9.74496	1.73642	0.0103854	NA
RP11-286N22.6	7.2543	1.73435	0.0287812	NA
RP11-982M15.8	6.42696	1.72297	0.0375884	NA
CEACAM5	33.8027	1.72205	2.06451e-06	6.663e-05
AC015849.15	6.25473	1.71195	0.0481653	NA
RP11-157K17.5	6.88066	1.67141	0.0376796	NA
SLC27A2	64.3856	1.66024	9.13017e-10	6.85499e-08
KIAA0319	23.7361	1.61412	0.00017357	0.00274508
QRSL1P3	8.35753	1.61081	0.0289905	NA
TJP3	11.2204	1.60774	0.00899192	NA
WDR93	7.30014	1.58846	0.0359893	NA
RP11-368I7.4	7.42043	1.58411	0.0365868	NA
RN7SL398P	10.2171	1.57795	0.0153033	NA
SLC34A3	7.54531	1.57766	0.035645	NA
SLC3A1	7.83455	1.56438	0.0428227	NA
NPY2R	12.4841	1.56403	0.007055	NA
RN7SL535P	7.26318	1.54322	0.0443589	NA
RP4-742J24.2	7.15567	1.54218	0.0449644	NA
MIR133A1HG	7.78077	1.52915	0.0368423	NA
ADRA1B	46.4795	1.51024	1.82133e-06	5.95664e-05
MIR3192	7.63967	1.50981	0.0457768	NA
RP11-715J22.6	14.8098	1.50704	0.00461555	NA
RP11-388C12.8	7.8293	1.49465	0.0458931	NA
NUP210	1184.85	1.49123	9.43534e-99	6.58823e-95
HID1	260.543	1.46507	3.54693e-25	1.59783e-22
PARD6A	125.783	1.46286	1.00795e-14	1.63674e-12
RP11-517C16.2	12.1573	1.45798	0.0170677	NA
ST6GALNAC1	14.5493	1.45609	0.00618181	NA
AMHR2	15.253	1.43849	0.00722407	NA
ARL13A	9.3739	1.39577	0.0334006	NA
SLC13A4	15.5803	1.39504	0.00737458	NA
CYP1A1	59.5658	1.38612	2.13598e-07	8.98461e-06
WNT9A	121.162	1.37776	2.42635e-13	3.22705e-11
GLRB	49.2602	1.36938	6.35454e-06	0.000171979
TRAF1	10.7788	1.36853	0.035555	NA
IHH	17.0257	1.36657	0.00697692	0.0485949
RINL	16.3619	1.35244	0.00686422	0.0480736
PPP1R9A	205.889	1.35171	1.8899e-20	6.43717e-18
OMG	10.392	1.35095	0.0440534	NA
SCN9A	40.7233	1.34039	2.09396e-05	0.000474711
RP11-182N22.9	13.8581	1.33732	0.0190679	NA
GYLTL1B	25.9897	1.33061	0.000736069	0.00887669
CYFIP2	341.205	1.3229	4.48945e-32	2.6123e-29
KRT86	32.0345	1.32209	0.000291265	0.00423259
SLC23A3	27.2691	1.31224	0.00128178	0.013706
AC073283.7	12.2571	1.31207	0.0297793	NA
BIRC3	18.8446	1.30861	0.00869934	0.0574675
KRT87P	214.286	1.30444	2.69412e-19	7.83822e-17
BEST3	23.2114	1.29427	0.00303769	0.0262346
FAM83H-AS1	86.5206	1.29345	3.85917e-09	2.55419e-07
TCL6	10.3944	1.29224	0.0456991	NA
AL035610.2	13.933	1.2752	0.0198101	NA
CDH15	12.947	1.26908	0.0264938	NA
AC012513.4	16.7733	1.26743	0.0148428	0.0849858
RP11-361H10.5	10.7475	1.26416	0.0423943	NA
RP11-38J22.3	28.2945	1.25155	0.00169481	0.01693
RP11-705O24.1	11.1877	1.24907	0.0428021	NA
TMEM40	23.308	1.24769	0.00523367	0.0394007
TREX2	18.9148	1.24301	0.0111662	0.0688983
CRACR2B	19.6905	1.24175	0.00856002	0.0569093
MGAT4A	50.5082	1.23805	3.47434e-05	0.000727425
GSE1	975.409	1.23684	2.85146e-62	3.98207e-59
OR7E14P	50.7965	1.23645	2.79517e-05	0.000609915
MUC5AC	1872.44	1.23632	1.01779e-75	2.03049e-72
MAPK15	21.402	1.23522	0.00534294	0.0398367
AC093162.5	24.8382	1.23179	0.00270073	0.0240841
RP11-573D15.9	25.973	1.22424	0.00228856	0.021264
GLDC	143.398	1.2239	1.52988e-11	1.44357e-09
MYO15B	992.632	1.2232	5.96294e-65	9.25249e-62
AC004947.2	16.2043	1.22165	0.0144591	0.0834041
CCDC141	87.3704	1.21851	1.81917e-08	1.00414e-06
HSH2D	13.9083	1.20616	0.0243561	NA
PDGFRL	38.7717	1.20392	0.000209126	0.00323059
RP11-203M5.7	18.8188	1.20125	0.00931751	0.0602682
MROH6	105.343	1.19895	1.41266e-09	1.00652e-07
MYEF2	192.67	1.1873	6.63669e-14	9.55479e-12
MROH2A	20.3508	1.17724	0.00877364	0.0576713
NOXA1	20.451	1.1657	0.00814947	0.0547941
WFDC13	11.3406	1.15879	0.0494866	NA
SMPD3	13.0944	1.15059	0.0408072	NA
TERT	192.198	1.14783	2.09883e-13	2.84565e-11
EML5	32.4616	1.12283	0.00202083	0.0193692
HM13-IT1	18.4693	1.10882	0.0185638	0.0992132
CORO7	33.5703	1.10864	0.0015906	0.016143
ENPP4	15.73	1.10743	0.0269843	NA
PIK3AP1	32.0502	1.10669	0.00143473	0.0149411
NPTX1	220.837	1.10485	1.26983e-14	1.99249e-12
RP11-341D18.4	15.1942	1.10444	0.0318992	NA
SALL4	34.8642	1.10273	0.00255789	0.0231054
BMS1P1	16.0099	1.10227	0.031907	0.14332
LUCAT1	29.6775	1.09447	0.00373685	0.0305176
SLCO1C1	17.7927	1.08919	0.0244266	0.118862
RP6-99M1.3	13.9378	1.08701	0.0416678	NA
NOX5	64.7053	1.08243	1.53436e-05	0.000367537
CCNA1	81.8513	1.08189	1.12585e-06	3.93062e-05
RPS6KL1	207.774	1.07548	1.20112e-13	1.67736e-11
LAMP3	115.559	1.06371	2.0235e-08	1.10816e-06
TMC5	140.123	1.06269	3.00158e-10	2.40903e-08
RNF224	16.7437	1.06199	0.0277267	0.129886
PLEKHB1	65.4672	1.06109	2.31179e-05	0.000518204
RP11-445F12.2	30.2505	1.05786	0.00324285	0.0274886
EPHA6	35.375	1.05748	0.00214481	0.020238
FBXO15	17.7865	1.0559	0.0230565	0.113936
LAD1	23.3475	1.05334	0.016488	0.0914801
TTC9	219.792	1.05224	2.49532e-14	3.74701e-12
TRPV3	61.249	1.0431	4.85778e-05	0.000956824
C16orf71	15.514	1.04139	0.0476557	NA
GUCY1A3	41.4611	1.0405	0.000710023	0.0086447
AC083884.8	23.5265	1.03931	0.0106207	0.0665043
TFF2	338.788	1.03911	5.38753e-17	1.07481e-14
AC093110.3	25.7854	1.039	0.0117587	0.071489
AC008982.2	20.7505	1.03816	0.0194945	0.1025
GPR64	125.216	1.03499	9.09141e-09	5.47248e-07
CHRM3-AS2	19.0195	1.03402	0.024234	0.118207
TGM1	25.1905	1.02809	0.00828858	0.0555156
SORT1	872.661	1.02773	6.88915e-42	6.4138e-39
ATP2C2	25.2523	1.02676	0.0104769	0.0659354
PLAT	2309.95	1.02541	2.2997e-80	5.35255e-77
KB-1836B5.1	17.2899	1.02415	0.030971	0.14038
CTD-2517M22.14	22.7298	1.01336	0.0194826	0.102476
FOS	18.2766	1.01319	0.0286013	0.132345
AC008079.10	16.1848	1.00874	0.0443591	0.180763
KPNA7	16.9179	1.00756	0.0435721	0.178808
GPR78	19.9812	1.00615	0.022858	0.113539
FAM221A	84.5896	1.00608	3.43368e-06	0.000101163
TMEM45B	2234.05	1.00146	3.64327e-65	6.35979e-62
LYPD1	19.0239	1.00052	0.0335599	0.148124
HSD17B7P2	26.513	0.992799	0.0100809	0.064049
NWD1	53.9958	0.990505	0.00110933	0.0122954
PGAM1P7	36.6439	0.989123	0.0040926	0.0328277
PLEKHH1	89.9056	0.988859	6.07703e-06	0.000164788
RP11-480A16.1	62.1011	0.984879	0.000134138	0.00223005
FBP1	88.868	0.980981	7.02836e-06	0.000188752
WSCD1	1340.44	0.97655	2.16437e-46	2.32503e-43
RASA4CP	30.7569	0.975443	0.00583133	0.0427703
CCDC65	22.6561	0.970613	0.0199551	0.10375
TSPAN1	209.382	0.969903	1.06923e-11	1.02273e-09
ZNF219	83.5169	0.964946	2.08787e-05	0.0004741
ITGB1BP2	22.894	0.9597	0.0211223	0.107753
PGAM1P5	40.3677	0.959163	0.00249457	0.0227245
ZNF620	72.6973	0.954999	3.36002e-05	0.000710236
MIR4534	59.2393	0.953226	0.000282895	0.00414112
SARM1	49.9648	0.949278	0.000707044	0.00861594
KRT81	7832.24	0.936849	3.4023e-103	4.75131e-99
IL7	18.7559	0.931261	0.0374585	0.159972
TSPEAR-AS1	72.3747	0.931133	6.33911e-05	0.00119146
ARTN	22.2404	0.930881	0.0306338	0.139168
MAPK13	46.2366	0.929634	0.00128939	0.0137663
ERVW-1	17.1824	0.924793	0.0495981	0.194725
SQRDL	245.09	0.924659	7.20014e-13	8.87755e-11
LILRB3	21.7118	0.921662	0.0282124	0.131285
CYP27B1	62.9551	0.919192	0.000324421	0.00465148
CNKSR1	57.9142	0.916595	0.000352878	0.0049132
CACNG6	53.9493	0.914279	0.00111395	0.012317
CTA-243E7.1	36.0262	0.907904	0.0059564	0.0433913
BCYRN1	24.4626	0.905431	0.0217536	0.10979
CTB-47B11.3	19.6174	0.903702	0.040192	0.168806
MAN2A2	436.084	0.903283	3.57346e-20	1.16054e-17
TRIM46	87.7949	0.900234	2.14186e-05	0.000483999
SNAI1	89.7171	0.897495	1.78169e-05	0.000416773
RAB3B	368.155	0.895697	2.59439e-16	4.96311e-14
RHPN1	468.775	0.893056	4.04708e-19	1.10819e-16
SLFNL1	103.5	0.888418	1.56886e-05	0.000373875
LINC00894	60.381	0.888349	0.000495359	0.00648938
MISP	362.09	0.882456	7.79549e-13	9.46643e-11
NLRP3	75.344	0.882074	0.00014732	0.00240776
PAX5	29.8973	0.880731	0.0186085	0.0993001
NRIP2	36.5033	0.880603	0.00692024	0.0483689
RP11-93B14.10	34.9264	0.875925	0.0115627	0.0706978
ABLIM2	71.8503	0.874507	0.000236691	0.00358114
PPL	2436.94	0.873999	1.49468e-41	1.30458e-38
PDGFA	53.2583	0.868918	0.00145467	0.0150925
MFI2-AS1	27.3541	0.866756	0.0272831	0.128199
ST14	27.8166	0.865135	0.0223643	0.111902
CYP1B1	1166.31	0.864984	6.72733e-37	4.94459e-34
CTB-109A12.1	25.2669	0.86473	0.0305863	0.139072
HS6ST3	29.1605	0.862136	0.0185197	0.0990912
ERBB3	192.917	0.859821	6.67071e-09	4.17742e-07
GOLGA2P5	121.689	0.859408	1.2434e-05	0.000306245
DMTN	77.6472	0.854877	0.000160639	0.00257262
RNF112	24.0435	0.854164	0.0431687	0.177529
RP11-434I12.2	23.8232	0.852598	0.0345752	0.151219
GRHL1	82.5493	0.843438	0.000120962	0.00203522
PLEKHA7	667.309	0.842866	3.16468e-24	1.29985e-21
TFF1	550.199	0.838674	3.98051e-19	1.10819e-16
SMPDL3B	73.4274	0.83836	0.000585792	0.00743558
PDLIM2	34.6489	0.835736	0.0122811	0.0739846
RP11-449J21.3	35.4746	0.835541	0.011431	0.0701074
ACE	29.8807	0.83172	0.0220714	0.110913
DNAH2	56.7056	0.829152	0.00177668	0.0176342
RP11-334C17.5	84.0579	0.826607	0.00039123	0.00534591
TNS4	4295.84	0.826288	7.85113e-89	2.74103e-85
GPR160	22.6982	0.825451	0.0426256	0.175958
CSPG4P8	56.1231	0.823066	0.00160848	0.0163008
AC144450.2	22.8341	0.822745	0.0457365	0.184652
NIPAL4	138.12	0.821614	3.03372e-06	9.15029e-05
FLNB-AS1	117.218	0.820004	7.53656e-06	0.000200473
RP11-58O9.2	301.092	0.819013	6.20011e-12	6.17407e-10
LLGL2	680.996	0.818319	1.00789e-19	2.99473e-17
TM7SF2	348.664	0.814841	1.71782e-10	1.41114e-08
BEND7	39.5303	0.814505	0.00930129	0.0601948
USP2	40.913	0.81191	0.0111942	0.0689882
COBL	473.506	0.810721	2.06591e-17	4.30603e-15
SEPT7P9	175.759	0.80981	7.10322e-08	3.33995e-06
GRAMD3	113.016	0.806525	8.47031e-05	0.00151651
RP11-433P17.2	24.8528	0.803386	0.0417859	0.173518
ABCA3	1738.57	0.802386	1.43536e-43	1.43177e-40
CLDN3	668.813	0.798976	1.91351e-17	4.11111e-15
ITGB4	9511.6	0.797943	4.86454e-18	1.13222e-15
MKX	31.1651	0.794808	0.0231781	0.11426
TNNI3	41.2168	0.794747	0.0121204	0.0732414
JAG2	33.5598	0.794621	0.0195615	0.102587
RP11-4B16.4	33.0757	0.7945	0.0309162	0.140177
DHRS9	40.7481	0.793822	0.00964973	0.062015
CRELD1	357.448	0.792805	4.00829e-12	4.2087e-10
RP11-336A10.5	29.9848	0.792212	0.0263194	0.125316
EPCAM	446.078	0.792207	7.97528e-14	1.13648e-11
CLDN1	132.423	0.782391	4.6483e-06	0.000131938
FMNL1	40.961	0.781349	0.0123648	0.0742689
ENO3	70.508	0.780033	0.00153487	0.0157427
LCAT	55.9456	0.778197	0.00387056	0.031371
LINC00843	38.084	0.77801	0.0155319	0.0875354
RP11-93B14.9	89.4766	0.777288	0.000560383	0.00717959
GJB2	518.936	0.776282	1.16195e-17	2.6601e-15
SEMA3C	648.184	0.77498	4.38271e-20	1.3601e-17
CSPG5	89.3497	0.773855	0.000240604	0.00362854
SNX18P3	57.4354	0.768307	0.00852954	0.0568006
ULBP1	73.5051	0.765554	0.00126	0.0135145
MTMR9LP	110.63	0.764965	8.21257e-05	0.00148216
AP001258.4	31.9665	0.764812	0.0312461	0.141376
DDX12P	53.4382	0.764759	0.00708937	0.0492063
PDGFB	49.9242	0.761792	0.00900946	0.0587108
CTD-2537I9.12	60.029	0.758843	0.00272928	0.0243076
MAMDC4	49.5707	0.756797	0.00757381	0.0518096
GAD1	101.401	0.756486	0.000221965	0.00338143
SGK494	73.7107	0.75527	0.00181719	0.0179216
RNFT2	250.144	0.749164	1.36691e-08	7.66621e-07
SEMA3F-AS1	34.9029	0.747612	0.0302507	0.137921
DUSP8	46.7026	0.745804	0.0119272	0.0723562
SNORD4A	36.3511	0.742984	0.0310302	0.140557
RP11-563K23.1	70.2542	0.742372	0.0020791	0.0197649
GRB7	40.7397	0.741188	0.0282242	0.131296
CYB5RL	91.4152	0.738489	0.00040835	0.00552049
PLEKHG6	30.499	0.736438	0.0471073	0.188876
HS3ST1	39.0472	0.732895	0.0184055	0.0986691
FLJ43879	33.9256	0.730444	0.0278855	0.130328
AMT	47.6264	0.729574	0.0110627	0.0685105
SLC4A11	427.62	0.726687	6.17535e-13	7.69989e-11
STON2	53.8472	0.725004	0.0101606	0.0644969
CTD-2006C1.6	29.9569	0.724928	0.0410686	0.171457
SYT11	60.1184	0.721147	0.00412906	0.0330254
DNAH1	151.988	0.720104	1.0245e-05	0.000260131
RP11-24F11.2	71.8372	0.716886	0.002155	0.020293
SHH	251.591	0.716126	2.39541e-07	9.86781e-06
KRT75	1196.8	0.714768	2.22608e-27	1.15138e-24
MSH5	74.2038	0.711067	0.00180017	0.0178041
RP3-368A4.6	183.893	0.711039	1.12943e-05	0.000282154
THBD	47.9337	0.710701	0.0166862	0.0921766
LIPH	46.3481	0.709159	0.019305	0.101811
CTD-3252C9.4	234.715	0.703554	6.08072e-08	2.88834e-06
JMJD7-PLA2G4B	35.3718	0.702997	0.0330945	0.146687
PRR7-AS1	92.4479	0.702934	0.000662168	0.00820513
RP5-965G21.6	82.371	0.702569	0.00127194	0.0136216
A1CF	52.6601	0.702042	0.0139918	0.0814485
RP11-158L12.4	51.806	0.700989	0.0178325	0.0964523
NPNT	707.89	0.700885	4.103e-18	9.71159e-16
TMEM163	90.3954	0.700813	0.000634305	0.00793023
TMEM170B	197.384	0.699712	6.01195e-06	0.000163659
AKR1C2	63.2219	0.697517	0.0120933	0.0731095
DOPEY2	527.783	0.6961	4.35982e-14	6.40894e-12
VSIG1	260.389	0.695834	2.37944e-06	7.50605e-05
PDXDC2P	47.6454	0.694864	0.0177648	0.096269
PARM1	301.395	0.69462	1.39368e-09	9.98092e-08
AP000347.2	36.8561	0.694114	0.0429617	0.176875
RNF208	65.732	0.693226	0.00604503	0.043854
HSF4	98.6171	0.692614	0.000687588	0.00844518
FLNB	22940.3	0.692491	3.09468e-90	1.44057e-86
GABRQ	51.9257	0.691555	0.0107602	0.0670532
EIF4A1	104.445	0.690281	0.000917052	0.0105665
EID3	52.1505	0.688632	0.0152224	0.0863714
ACRC	44.683	0.683874	0.017564	0.0955018
RP5-1185I7.1	31.4193	0.682438	0.0478878	0.190899
WASH1	60.4334	0.680755	0.00813901	0.0547501
TAS1R3	49.1891	0.680681	0.0203536	0.105235
RP1-95L4.4	36.8135	0.680333	0.0354279	0.153506
CD22	36.9222	0.677162	0.0360727	0.155613
COL7A1	126.15	0.673135	0.000157825	0.0025392
DBNDD1	598.445	0.672792	7.69479e-16	1.39555e-13
RBM47	73.0456	0.671456	0.00294685	0.0257996
CPNE7	505.962	0.670776	6.23376e-12	6.17407e-10
IL15RA	82.9434	0.669934	0.00246109	0.0224782
SLAIN1	369.507	0.669322	9.35181e-10	6.9467e-08
RP11-463O12.5	164.708	0.66927	2.42083e-05	0.000539982
MUC2	92.6408	0.66532	0.00186889	0.0183171
PLA2G16	416.375	0.663995	1.03625e-10	8.7176e-09
MXRA8	183.906	0.662703	9.39807e-06	0.000242148
AKR1C1	136.299	0.662697	0.000156402	0.00252795
MYH16	63.6778	0.662637	0.00793032	0.0536117
GRIP2	181.605	0.66183	6.74995e-06	0.000181624
RP11-1020A11.2	149.697	0.660094	3.67506e-05	0.000759203
CTC-524C5.2	41.2333	0.65909	0.0301509	0.137555
SGPP2	38.8639	0.65885	0.0370381	0.158857
ZSCAN16	52.078	0.656933	0.0147273	0.0844972
TEC	48.2738	0.65573	0.0224887	0.112283
RPL23AP64	49.889	0.654919	0.0189556	0.100706
GALNT4	38.1796	0.654719	0.0495513	0.194648
SLC25A25-AS1	117.91	0.653888	0.000292459	0.00424403
ZNF48	255.6	0.653883	7.99921e-07	2.91668e-05
KIAA1875	71.3697	0.653862	0.00627745	0.0451646
ARSG	76.8305	0.653795	0.00485999	0.0373321
PABPC1L	677.875	0.641589	7.03434e-15	1.16946e-12
SDR16C5	56.0871	0.634073	0.0189262	0.100649
CH17-264L24.1	36.2652	0.634042	0.0464729	0.18703
TMEM249	52.8476	0.634007	0.0190989	0.101259
MST1R	1024.16	0.633885	3.8446e-16	7.25539e-14
ASRGL1	106.155	0.630709	0.00104562	0.0117286
LL22NC03-2H8.5	47.8129	0.628436	0.0275225	0.129107
C5orf45	204.847	0.628281	5.74851e-06	0.000157717
SCART1	71.0093	0.626858	0.00630425	0.0452825
LINC01355	82.0306	0.625814	0.00429713	0.0340575
RPLP0P6	40.6164	0.625445	0.0429124	0.176787
NSUN5P1	152.529	0.625307	0.000676574	0.00835399
ERICH5	42.9803	0.624874	0.0382855	0.162658
RP5-1063M23.2	96.8166	0.623718	0.00230836	0.021391
EFR3B	1120.15	0.623275	3.49271e-19	9.95421e-17
NPDC1	418.5	0.622288	9.68685e-10	7.14328e-08
LRRC48	64.4917	0.621595	0.0130594	0.0773102
RP11-488L18.10	47.7335	0.620449	0.0329018	0.146167
SERPINB1	821.843	0.619502	4.92977e-15	8.29448e-13
IFNE	46.2433	0.619401	0.0315338	0.142009
TNFRSF25	304.72	0.61358	2.73908e-07	1.11519e-05
ADAM8	58.5202	0.612524	0.0199451	0.10375
EPHB3	177.542	0.611665	4.9502e-05	0.000970813
MANSC1	404.036	0.611332	2.92517e-09	1.99268e-07
EGR2	42.9414	0.610423	0.0441772	0.180285
NBEAL2	932.821	0.608226	2.16411e-15	3.68558e-13
AP000866.2	49.4903	0.607919	0.0326404	0.145445
LIME1	60.4658	0.607127	0.0177416	0.0961963
BCAN	64.0903	0.606019	0.019704	0.103058
RP11-288H12.4	68.1889	0.605989	0.0126019	0.0753248
SLCO4A1	5522.57	0.60591	5.13182e-49	5.97216e-46
AIFM2	576.617	0.604859	9.05151e-12	8.77807e-10
KHK	147.438	0.604022	0.000350538	0.00489526
TSPAN33	91.0706	0.603434	0.00338755	0.0283551
OCLN	120.366	0.601506	0.000954716	0.0108838
PILRB	149.332	0.600721	0.000167268	0.00266655
RRP7B	100.056	0.599495	0.00216578	0.0203808
ASMTL-AS1	41.7863	0.599359	0.0475357	0.189935
WNT7A	632.125	0.599258	2.74105e-12	2.99053e-10
MIF4GD	445.545	0.598848	2.34504e-07	9.68891e-06
FTX	93.0063	0.597398	0.00374391	0.0305574
CAND2	79.9875	0.597103	0.00757574	0.0518096
ABCA10	61.2552	0.596264	0.0271325	0.127836
SLC25A27	103.82	0.596132	0.00508976	0.0386086
A4GALT	57.1899	0.594233	0.0215253	0.109151
CCDC88B	82.0936	0.593964	0.0107218	0.0669333
TNXB	5128.76	0.592992	7.60703e-27	3.79401e-24
RAPGEFL1	45.3659	0.592245	0.0394825	0.166729
KIAA1244	982.719	0.592039	1.48145e-17	3.28387e-15
PRRT2	52.5946	0.591804	0.03206	0.143769
TNFAIP2	252.088	0.591431	3.9301e-06	0.000113631
LAT2	81.2856	0.589808	0.00634817	0.045486
P4HTM	574.178	0.588968	2.27194e-11	2.11517e-09
SLC43A3	43.8195	0.588093	0.0485416	0.192417
TCEA3	95.9888	0.586044	0.0056443	0.0417272
CLCN1	155.134	0.585871	0.000524216	0.00679097
MIRLET7BHG	159.359	0.58401	0.000693859	0.00849232
ALS2CL	112.643	0.582817	0.00156591	0.015962
LIF	1600.84	0.579122	6.50549e-21	2.32947e-18
AKNA	255.892	0.577882	2.41873e-06	7.55651e-05
COL8A1	108.349	0.577393	0.00789873	0.0535205
C19orf57	126.479	0.574551	0.00202058	0.0193692
SAMD10	285.836	0.574417	4.07897e-06	0.000117207
ENTPD3	73.3878	0.573703	0.0112871	0.0694073
DNAH5	423.941	0.573519	5.59332e-08	2.69347e-06
GPM6B	132.808	0.573453	0.00130238	0.0138838
DDIT4	146.185	0.573373	0.000355487	0.0049446
RAB3IP	454.548	0.5733	1.33157e-09	9.58528e-08
IGDCC4	91.6661	0.572637	0.00740508	0.0508857
RP11-448A19.1	170.082	0.572576	0.000196974	0.00308379
RP11-284F21.10	447.853	0.572144	1.30403e-06	4.39873e-05
GMPR	169.553	0.571775	0.000393902	0.00536668
TDRKH	530.831	0.570701	6.53974e-10	5.10209e-08
PLEKHM1P	273.934	0.570589	9.56339e-06	0.000245953
HERC2P2	393.743	0.568172	6.6597e-08	3.14199e-06
KB-431C1.4	64.9856	0.56812	0.021717	0.109764
LTB4R	294.154	0.568001	1.28994e-05	0.000315482
CDC42BPG	68.1045	0.566969	0.0204008	0.105366
RP11-66B24.4	267.522	0.566746	1.06042e-05	0.000267306
ISYNA1	321.843	0.564752	7.98016e-07	2.91668e-05
SECTM1	871.638	0.560585	4.11613e-13	5.27355e-11
SERPINB8	718.283	0.558323	5.37851e-13	6.76675e-11
C6orf132	86.6637	0.557901	0.0072842	0.0502588
TMEM62	92.6385	0.557813	0.005586	0.0413838
SYTL1	156.815	0.557807	0.00065316	0.0081151
RAB26	49.7105	0.556589	0.0478991	0.190899
DHRS2	228.029	0.555252	2.65106e-05	0.000583025
B3GNT3	450.573	0.55504	1.62448e-08	9.00234e-07
MAN2C1	439.314	0.551881	4.62586e-08	2.27465e-06
DOCK3	405.336	0.551259	8.63374e-08	3.94655e-06
C2CD2L	549.715	0.547935	4.37235e-10	3.44971e-08
MAST1	134.993	0.547232	0.00276509	0.0245639
CKB	1059.47	0.547071	1.63574e-16	3.21734e-14
CD160	66.3013	0.546661	0.0231934	0.114289
YJEFN3	122.232	0.546153	0.00356109	0.0294438
DOC2A	94.8665	0.545442	0.00662799	0.0468741
IDUA	102.539	0.543781	0.00757205	0.0518096
ATP6V0E2	1259.59	0.542461	1.8557e-17	4.04919e-15
GAS6-AS1	90.8511	0.539962	0.00833419	0.0557676
NEAT1	3366.59	0.539252	3.53765e-07	1.39953e-05
CELSR2	522.267	0.539066	7.47526e-09	4.59877e-07
BAIAP3	65.8011	0.53651	0.0308356	0.139902
SLC6A9	673.001	0.536134	1.58967e-10	1.32933e-08
RGS16	70.7083	0.535846	0.0199524	0.10375
C21orf90	87.3721	0.53309	0.0143409	0.0829621
RP11-274B21.4	112.881	0.533056	0.00478456	0.0368948
L3MBTL1	185.925	0.532656	0.000333796	0.00474207
PRRG4	258.667	0.532466	0.000118603	0.00200519
RP11-66B24.2	53.1836	0.532388	0.0489827	0.193561
AHSA2	417.423	0.532191	9.81243e-07	3.48678e-05
OXTR	288.3	0.531187	1.27811e-05	0.000313136
STAG3L5P	123.71	0.531151	0.0052879	0.0396592
ADM2	267.723	0.531026	2.02979e-05	0.000463929
RP5-1056H1.2	78.2728	0.530507	0.0155766	0.0876526
SLC29A2	286.571	0.528599	1.74444e-05	0.000410811
PKP2	361.61	0.528342	2.65558e-06	8.18658e-05
SLC8B1	668.362	0.52751	7.84343e-10	6.05157e-08
KSR2	519.169	0.527419	1.17282e-08	6.74012e-07
RGL3	134.516	0.527144	0.00322511	0.0274125
NTSR1	4277.45	0.52694	1.02623e-26	4.94181e-24
CES4A	85.0471	0.526362	0.0171599	0.0941604
RP11-104N10.2	100.489	0.5256	0.0109338	0.0678321
GSAP	166.259	0.522761	0.000541051	0.00699609
PLXNA2	1488.36	0.522642	1.07696e-18	2.76903e-16
SLC46A3	86.938	0.522253	0.0215602	0.109248
GDF15	813.185	0.52073	7.85485e-12	7.67084e-10
GJB3	248.521	0.520283	4.1194e-05	0.000833731
C20orf96	247.886	0.520278	5.17663e-05	0.00100545
GKAP1	68.1622	0.518055	0.0323241	0.144589
DNHD1	444.803	0.517542	3.43898e-07	1.36824e-05
CCDC69	1017.38	0.516431	7.24698e-13	8.87755e-11
FN3K	241.626	0.515865	8.24103e-05	0.00148498
ACBD4	245.395	0.515269	0.000201997	0.00314481
MYO1F	75.9835	0.514714	0.0210646	0.107596
NCKAP5	74.29	0.514015	0.0320684	0.143769
ELF3	349.243	0.512997	2.09895e-06	6.73835e-05
SYNGR2	2121.38	0.512841	5.00246e-21	1.8384e-18
KCNK9	98.7671	0.511266	0.00838102	0.0560005
PLK3	179.589	0.511163	0.000588347	0.00745577
PRAME	105.924	0.511132	0.00764609	0.0521376
ZNF692	582.914	0.507413	2.0765e-09	1.4572e-07
WDR90	239.961	0.506841	0.00011994	0.00202046
SLC2A11	181.351	0.505024	0.000634049	0.00793023
MYL5	64.7009	0.503326	0.0348147	0.151981
PAQR5	136.421	0.501999	0.00301839	0.0261326
RNF207	372.244	0.500297	3.44244e-05	0.000724728
SEC31B	76.6807	0.500237	0.0250459	0.121026
PODXL	5215.05	0.500069	2.05494e-34	1.43486e-31
CTD-2368P22.1	74.6701	0.500035	0.0266538	0.12639
WNT7B	618.983	0.49995	5.48691e-08	2.65138e-06
MATN2	99.8456	0.499786	0.0116825	0.0712082
RP11-22B23.1	83.0122	0.49974	0.0236081	0.115855
STRADA	126.645	0.497864	0.00376708	0.0306927
VEGFA	1312.55	0.497067	2.12795e-16	4.12734e-14
ARRDC1	572.995	0.496784	7.06942e-09	4.38775e-07
ANXA3	396.473	0.496654	2.08493e-06	6.70877e-05
THEM6	1637.56	0.496256	1.66926e-18	4.08969e-16
CYSTM1	374.415	0.494094	2.48173e-06	7.73601e-05
RP1-102E24.8	90.2587	0.493072	0.0149313	0.0853176
CLDN15	233.636	0.491394	0.000135287	0.0022438
CD9	2463.94	0.49089	6.98102e-21	2.43725e-18
KIAA1958	258.542	0.490643	9.18669e-05	0.00161985
C11orf80	232.437	0.490621	0.000325298	0.00465927
PARD3B	93.1326	0.490273	0.0237728	0.116447
RP11-274B21.2	237.31	0.490133	0.000347215	0.00486833
RP11-284F21.7	139.383	0.488183	0.00522568	0.0393617
SAMD12	214.19	0.48796	0.000463388	0.00611646
RAD51-AS1	87.9853	0.486561	0.0210159	0.107426
SLC20A1	5990.95	0.486355	2.9779e-37	2.31035e-34
MFSD6	973.256	0.486352	1.72531e-12	1.92752e-10
PIF1	132.688	0.486154	0.00482157	0.037086
RP11-800A3.4	665.987	0.485439	1.21695e-09	8.85141e-08
DCLK2	125.431	0.484004	0.00755536	0.0517463
PLCH1	138.717	0.483236	0.00354353	0.029316
ECHDC2	765.322	0.479456	4.26118e-10	3.3811e-08
SEMA3B	194.361	0.47898	0.000915258	0.0105657
FAM129A	405.586	0.478715	7.89063e-06	0.000208304
MYB	79.3461	0.478475	0.040981	0.171194
ZSCAN31	306.125	0.475352	2.75372e-05	0.000601811
MMP17	235.546	0.475098	0.000331241	0.00471357
RP11-629O1.2	148.244	0.473609	0.0065491	0.0464491
CDH1	217.192	0.472157	0.00265573	0.0237886
GPR37	148.574	0.470977	0.00390157	0.0315492
ZDHHC21	622.712	0.470288	2.50481e-07	1.0228e-05
NSUN5	411.529	0.469505	2.38208e-06	7.50605e-05
CTC1	144.931	0.468556	0.00590854	0.0431778
AP1G2	309.48	0.468255	3.36173e-05	0.000710236
ADAMTS17	96.9026	0.467068	0.01984	0.103499
MPV17L	259.108	0.466638	0.000392252	0.00535465
IL4R	290.278	0.46648	6.21959e-05	0.00117215
NALCN	96.2053	0.466207	0.0265579	0.126021
RP11-894P9.1	150.916	0.465021	0.00651196	0.0463202
EME2	114.356	0.465005	0.0128525	0.0765722
ABCG1	539.729	0.464478	1.27456e-07	5.54494e-06
SEMA7A	1001.4	0.464381	2.62587e-11	2.39675e-09
CCDC57	623.727	0.463906	4.23027e-08	2.098e-06
FADS3	583.36	0.46387	2.85203e-08	1.50866e-06
XK	313.319	0.463807	3.10591e-05	0.000663212
ARHGEF4	622.293	0.463165	8.02915e-08	3.70056e-06
HERC2P9	125.271	0.462614	0.00943122	0.0608347
EVPL	1005.2	0.462367	2.58393e-11	2.38936e-09
NHLRC3	204.502	0.46225	0.00194938	0.0188918
RANBP17	125.234	0.462045	0.0139059	0.08105
CCNL2	2462.77	0.46194	1.43029e-13	1.95824e-11
RP11-632K20.7	100.757	0.461703	0.0185448	0.0991496
STK36	399.789	0.460862	1.17913e-05	0.000293522
ANKRD39	91.8959	0.459831	0.0323654	0.144727
MASP2	73.2723	0.459622	0.0424701	0.175646
TSSK5P	118.322	0.459421	0.0222985	0.111728
LIPG	377.559	0.458858	1.96928e-05	0.000451577
STOML1	98.4474	0.458252	0.0178331	0.0964523
GARNL3	134.095	0.458014	0.0107434	0.0669786
SOX13	800.288	0.457614	6.90127e-09	4.30251e-07
MALAT1	9428.61	0.457295	0.00199349	0.0192126
DNTTIP1	4131.37	0.455676	1.56286e-26	7.27513e-24
TUBB4A	475.461	0.455147	1.2999e-06	4.39543e-05
LL0XNC01-7P3.1	81.0747	0.453662	0.0368948	0.158413
ADRB2	808.402	0.452927	1.50843e-09	1.0693e-07
FSTL3	328.846	0.452756	0.000132728	0.00220923
HSBP1L1	274.475	0.45258	0.000143338	0.00235219
RP4-717I23.3	118.759	0.452374	0.0295742	0.135767
MZF1	352.953	0.451517	1.91377e-05	0.000443214
TMC6	79.057	0.450605	0.0457535	0.184667
SLC26A6	449.328	0.449801	8.68656e-06	0.00022632
PSMD5-AS1	323.361	0.449253	0.000241707	0.00364124
ST6GAL2	429.314	0.447921	3.15973e-06	9.42855e-05
S100P	181.127	0.4479	0.00382631	0.0310846
SLC41A2	173.816	0.447519	0.00410782	0.0329204
GS1-124K5.11	234.826	0.446637	0.00096713	0.0110073
SEC11C	644.504	0.445883	5.25276e-08	2.56485e-06
LY6G5B	194.681	0.445181	0.00457588	0.0356657
GLB1L2	575.367	0.445169	1.07148e-07	4.76156e-06
WDPCP	85.4193	0.444998	0.0346503	0.151443
LSAMP	228.16	0.444064	0.00250341	0.0227902
SH2D2A	220.186	0.443164	0.00158007	0.0160711
PLEKHA6	1166.37	0.442893	1.09822e-12	1.25067e-10
DHCR24	7263.76	0.442807	6.32872e-34	4.0173e-31
CGNL1	169.558	0.441048	0.00604276	0.043854
MAPT	249.315	0.440768	0.000436854	0.00578846
ATG16L2	155.039	0.439673	0.00599074	0.0435732
SPPL2B	298.95	0.439406	0.000146772	0.0024029
MYO7B	83.5099	0.439327	0.0464869	0.187032
VSTM5	345.089	0.439042	5.14208e-05	0.00100152
FLJ42351	86.5903	0.438051	0.0349427	0.15216
INHBB	1169.72	0.43559	0.00718834	0.0497417
RP11-157P1.4	89.6758	0.434236	0.0409584	0.17115
LGR4	1165.37	0.434062	8.03141e-10	6.16256e-08
TUFT1	483.664	0.433276	3.39374e-06	0.000100198
PCDH1	508.594	0.43305	1.27465e-06	4.33103e-05
GPR173	189.447	0.432824	0.00391555	0.0316073
PECAM1	367.745	0.431668	0.000362885	0.00502747
PRR15	430.085	0.431329	1.84381e-05	0.000428433
RDH10	917.724	0.431251	3.81048e-09	2.53397e-07
MILR1	453.192	0.431197	0.00071563	0.00869573
TMEM92	100.705	0.431165	0.0263774	0.125426
CEMIP	803.539	0.431	4.29615e-09	2.8024e-07
APBB3	186.814	0.430297	0.00362557	0.0297655
SESN2	319.049	0.428842	0.000238812	0.00360541
RP3-323A16.1	132.7	0.428677	0.0142811	0.0827817
ANKS3	156.289	0.428495	0.00632331	0.0453432
TTC6	189.722	0.426782	0.00648251	0.0461879
ZMIZ2	3216.22	0.42533	2.12729e-21	8.0291e-19
RUSC1-AS1	92.6947	0.424811	0.0415079	0.172686
RALGPS1	115.653	0.423272	0.0208182	0.106845
ASS1	143.469	0.423193	0.0108801	0.0675889
EEF1A2	3993.29	0.422828	6.12116e-19	1.64388e-16
TMEM221	194.699	0.422626	0.00539348	0.0401707
ASNS	2463.71	0.422144	6.34759e-16	1.16637e-13
PLCH2	216.209	0.421125	0.00277376	0.0246104
ZC3H10	153.616	0.421114	0.00788396	0.0534464
KLHL17	175.175	0.421042	0.0103203	0.0651793
MUC5B	78721.4	0.420704	1.61502e-06	5.36994e-05
KIAA1919	140.173	0.417059	0.0132291	0.0781275
BRINP2	158.561	0.415979	0.0132499	0.0782055
ACACB	899.389	0.415799	7.32349e-09	4.52533e-07
DENND3	1458.04	0.414941	1.03256e-12	1.19171e-10
RP11-159D12.2	469.299	0.414065	7.54128e-05	0.00138389
OGT	7074.75	0.413972	7.81367e-15	1.28374e-12
KIAA1644	260.376	0.413895	0.00545628	0.0405734
DNAAF3	95.3817	0.413773	0.0401891	0.168806
TMEM38A	172.829	0.413718	0.00714335	0.0494826
RP11-734K2.4	109.494	0.412491	0.0307091	0.139419
ACCS	98.8222	0.412201	0.0406281	0.170126
ZDHHC23	165.358	0.412008	0.0100274	0.0637959
DNER	391.477	0.41194	6.42003e-05	0.00120281
ANXA2R	137.426	0.41142	0.0210149	0.107426
GPR153	2537.4	0.411297	1.79726e-15	3.0986e-13
PYROXD2	104.871	0.407172	0.0330474	0.146603
SLC22A23	329.021	0.407016	0.000706521	0.00861594
PHYKPL	460.836	0.406694	2.9642e-05	0.000637829
ARHGAP27	606.294	0.406125	2.3011e-06	7.32001e-05
CPT1C	348.641	0.405905	0.000151253	0.00245689
PSD4	543.482	0.405122	2.79012e-06	8.52604e-05
LINC00969	336.083	0.402208	0.000477246	0.00627565
DAG1	5441.14	0.401102	5.85652e-24	2.33675e-21
ESRP2	668.118	0.400488	2.93636e-06	8.89506e-05
ZNF276	362.772	0.397508	0.000136396	0.00225952
LONRF2	716.928	0.397359	1.43753e-06	4.80267e-05
GNA14	128.084	0.39709	0.0273346	0.128346
ENO2	1101.2	0.396657	9.62739e-09	5.72113e-07
SNHG12	161.64	0.395702	0.0110437	0.0684229
AC005077.12	158.547	0.394528	0.0139221	0.0811106
CAPRIN2	1177.68	0.394063	1.22664e-06	4.20886e-05
CSAD	191.817	0.393918	0.0121954	0.0735677
MYO5C	1022.04	0.393819	2.08324e-08	1.132e-06
IL18BP	148.054	0.393483	0.0157705	0.0884577
GPER1	193.156	0.393182	0.0087609	0.0576713
RP11-73M18.8	185.056	0.393136	0.00743025	0.0509894
AHNAK2	12052	0.39306	3.15373e-17	6.47673e-15
CLU	2172.59	0.392813	3.97332e-13	5.13773e-11
IL1B	1067.32	0.392376	3.29718e-08	1.71171e-06
AGAP6	316.94	0.39214	0.000470561	0.00619942
ZBTB34	167.152	0.391711	0.0134433	0.0790441
PCSK9	129.842	0.391524	0.0381101	0.162068
RP3-368A4.5	172.565	0.390815	0.0128799	0.0766702
RPE65	438.577	0.390668	8.93512e-05	0.00158752
TSPYL5	134.778	0.390516	0.0218904	0.110162
FUK	231.635	0.389668	0.00233033	0.0215232
ZNF860	97.9703	0.388082	0.0486406	0.1927
AHRR	372.683	0.38785	0.000236994	0.00358184
SCIN	165.272	0.387846	0.0106333	0.0665164
SPTBN2	1987.13	0.386534	2.90888e-13	3.83232e-11
SIRT7	586.237	0.386498	4.97994e-06	0.00013909
USPL1	173.545	0.386422	0.0150086	0.0856187
FICD	255.201	0.3862	0.00210078	0.0199167
ZNF169	113.111	0.385772	0.0361134	0.155703
PDE2A	716.361	0.38521	1.30727e-06	4.39906e-05
ONECUT3	2135.17	0.385198	2.31537e-13	3.10906e-11
GOLGA8A	574.135	0.384172	3.4459e-05	0.000724728
MICB	256.865	0.382194	0.0030652	0.0264069
Y_RNA	295.119	0.38165	0.0013777	0.0144737
TMEM63A	880.456	0.381461	1.03139e-07	4.62069e-06
TOB1	972.847	0.381366	1.03233e-07	4.62069e-06
CACNG8	592.065	0.381121	9.61408e-06	0.000246803
OSBPL7	370.904	0.38095	0.000459034	0.00607046
HEMK1	607.122	0.378844	5.85462e-06	0.000160313
SIGIRR	261.74	0.375909	0.00318571	0.0271768
CGN	197.569	0.375628	0.0119466	0.0724107
GABPB1-AS1	1145.45	0.37521	4.81543e-07	1.8424e-05
WDR27	399.975	0.37519	0.000342457	0.00482098
PRPF40B	121.817	0.375103	0.0442062	0.18035
TIPARP	1405.65	0.375079	1.25904e-08	7.14733e-07
MXD1	266.564	0.374965	0.00297555	0.0259548
NADSYN1	941.088	0.374587	1.06177e-07	4.73726e-06
BTNL9	115.843	0.37453	0.035467	0.15358
MAPK8IP3	767.296	0.37449	7.22995e-07	2.65701e-05
TMEM231	124.722	0.374418	0.0320688	0.143769
FER1L4	127.48	0.37356	0.0493565	0.194159
KLHDC4	896.939	0.373408	7.99334e-08	3.69626e-06
MARS2	478.699	0.373204	6.4253e-05	0.00120281
NPEPL1	133.841	0.372738	0.0263978	0.125475
MYEOV	260.078	0.371501	0.00241283	0.0220951
NBL1	138.769	0.371452	0.0251464	0.121343
PC	848.223	0.371417	1.12508e-06	3.93062e-05
SPDEF	945.705	0.370141	5.93723e-07	2.21694e-05
SOX21	287.653	0.370058	0.00349969	0.0290739
SRGN	329.863	0.369929	0.000769196	0.0091732
PPP2R2C	1009.42	0.369367	5.88191e-08	2.80344e-06
CCRN4L	143.884	0.369277	0.0214295	0.108862
SFXN2	153.757	0.369234	0.0248697	0.120467
FGFBP1	1062.11	0.369056	3.16198e-08	1.65382e-06
CARD8	163.752	0.367879	0.0172438	0.0944008
POLG2	512.732	0.36775	5.55537e-05	0.00106421
TUBB2B	176.216	0.366411	0.0296387	0.136019
MIDN	1023.05	0.366233	2.37354e-06	7.50605e-05
P2RY2	849.283	0.366161	5.86919e-07	2.1974e-05
PLEKHG4	398.764	0.365744	0.000290163	0.00422536
CLUHP3	130.699	0.365679	0.0491592	0.193882
PLA2G15	258.587	0.364738	0.00286724	0.0252784
LRRC37A4P	317.958	0.363816	0.00520035	0.0392344
SLC17A5	239.222	0.363282	0.00457665	0.0356657
RASSF2	156.214	0.363239	0.0207222	0.106541
TGM2	317.395	0.362684	0.00313025	0.0268066
CDKN1A	328.938	0.362579	0.00137021	0.0144197
STAG3L2	162.599	0.362224	0.021056	0.107592
SLC48A1	551.483	0.362102	3.55872e-05	0.000740648
ZCCHC8	600.323	0.361849	1.23014e-05	0.00030401
KLF3	624.511	0.361779	1.30622e-05	0.000318347
AGR2	5186.91	0.361496	2.9308e-12	3.14836e-10
ABCC5	963.882	0.361041	1.52381e-07	6.5477e-06
PCGF5	419.976	0.360098	0.000334196	0.00474294
CHTF18	439.397	0.359602	0.00132732	0.0141173
MOGS	1313.65	0.359453	4.23657e-08	2.098e-06
CDK10	562.797	0.358842	5.26334e-05	0.00102042
MTUS1	187.251	0.358838	0.0151172	0.0859361
JUP	1122.51	0.357676	1.15924e-06	4.0371e-05
SYT9	227.119	0.356781	0.00695159	0.0485096
STOM	348.473	0.356618	0.0010487	0.0117536
RAPGEF5	489.139	0.356206	0.000201942	0.00314481
CCDC84	552.387	0.356042	5.26834e-05	0.00102042
CTD-3099C6.9	497.228	0.355477	0.00155583	0.0159057
MN1	372.952	0.353545	0.000810445	0.0095789
TPRA1	319.297	0.352933	0.00188449	0.0184163
RGS3	222.496	0.352319	0.00707499	0.0491553
PAX8-AS1	799.269	0.351912	4.69289e-06	0.000132933
AC083843.1	168.409	0.351428	0.0238443	0.116633
ZNF552	166.646	0.350884	0.0261015	0.124703
RTKN2	395.119	0.350467	0.000762565	0.00911749
CAMK1D	281.366	0.350105	0.00289909	0.0254788
QSOX1	6399.5	0.349956	2.05714e-17	4.30603e-15
AFF3	249.251	0.348654	0.00518127	0.0391513
GOLGA8B	266.74	0.348438	0.0113693	0.0697902
MAL2	5952.05	0.34811	1.09056e-18	2.76903e-16
SLC7A5	7353.2	0.348105	0.000128229	0.00214971
LENG8	2538.02	0.347356	4.06159e-11	3.63591e-09
EEFSEC	347.394	0.347281	0.00170362	0.0169815
SLC29A1	1399.85	0.347213	3.73707e-08	1.91869e-06
CYP2S1	233.143	0.347092	0.00663252	0.0468741
FHL2	970.935	0.347067	8.19265e-07	2.964e-05
ATXN7L2	164.448	0.345916	0.0291225	0.134179
ABCC10	404.014	0.345786	0.000554346	0.0071153
C15orf52	1218.38	0.345569	4.33776e-08	2.14053e-06
ZNF274	332.784	0.344915	0.00297132	0.0259341
LINC00641	359.648	0.344832	0.00308028	0.0265041
PAX8	204.813	0.344712	0.0129723	0.0769777
CLCN2	207.067	0.344674	0.012574	0.0752059
SLC27A4	1390.28	0.344592	3.19173e-09	2.15326e-07
TPCN2	208.31	0.344398	0.0154535	0.0872306
MIR29B1	141.854	0.344247	0.0494244	0.194371
FRMD5	238.126	0.343881	0.00810935	0.0546295
PLEKHG5	1696.23	0.343617	5.36245e-09	3.43516e-07
SLC1A3	302.354	0.342738	0.00455753	0.0355564
TRPV1	131.323	0.342123	0.0461263	0.185957
RASSF5	131.201	0.341711	0.0466182	0.187453
FAM102A	1035.92	0.341223	2.06593e-06	6.663e-05
ATP11A	1655.19	0.341061	9.71875e-10	7.14328e-08
SLC12A9	832.881	0.341031	2.70544e-06	8.30363e-05
RPL36A	271.069	0.340941	0.00561548	0.0415581
ZFYVE28	393.152	0.340853	0.000855967	0.00997795
FAM193B	539.533	0.340821	0.000153768	0.00249116
ZNF786	232.098	0.340334	0.00811924	0.0546434
GBA2	2682.65	0.338107	5.29657e-08	2.57723e-06
SHROOM1	187.249	0.338047	0.0171507	0.0941467
SPINT2	1523.52	0.337389	2.36718e-08	1.26658e-06
HSPA4L	895.901	0.336403	7.78021e-06	0.000206168
RPL32P3	164.491	0.336094	0.0371488	0.159107
CGREF1	472.943	0.335381	0.000548861	0.00707089
LOH12CR1	164.575	0.335027	0.0255527	0.12275
IL17RC	1108.94	0.334084	4.83866e-07	1.84623e-05
GPR157	239.162	0.333697	0.0116279	0.0709406
KIFC2	403.815	0.331811	0.00133222	0.0141479
SPDYE3	144.755	0.331697	0.0420239	0.174195
DGKE	1025.2	0.331346	1.37539e-06	4.61714e-05
MAT2A	7312.14	0.330014	1.20436e-14	1.93321e-12
IKBKB	614.49	0.329578	0.000174782	0.00276113
SIDT1	964.964	0.329382	1.29764e-06	4.39543e-05
PIEZO1	1866.7	0.328302	2.05925e-08	1.12334e-06
ZBTB7B	991.927	0.327306	2.41656e-06	7.55651e-05
AFG3L1P	432.96	0.325292	0.000985205	0.0111675
GPR126	678.67	0.324997	0.000221639	0.00338143
SLC26A11	218.565	0.32441	0.0134441	0.0790441
SCAMP2	1048.17	0.324395	1.62279e-05	0.000383456
CDH2	1329.02	0.324209	1.1373e-07	4.97882e-06
LRSAM1	412.768	0.324107	0.0010787	0.012062
AGPAT4	784.259	0.324024	1.29226e-05	0.000315497
ARID3B	165.046	0.323624	0.0346588	0.151443
FCHO1	784.706	0.323552	3.4668e-05	0.000727005
PLXNB1	300.923	0.323221	0.0103873	0.0654891
HR	843.726	0.323136	1.1702e-05	0.000291818
VAMP1	161.3	0.322979	0.0378199	0.161072
CREBZF	1346.03	0.322934	4.88601e-06	0.00013729
SLC25A45	163.886	0.322718	0.034371	0.150467
CBLB	444.671	0.322598	0.00199649	0.019215
PCBD1	2542.15	0.322001	3.74874e-09	2.51689e-07
ARHGAP26	670.68	0.321803	5.46495e-05	0.00105121
MAP3K14	296.035	0.321736	0.00711911	0.0493636
AF131217.1	339.524	0.321323	0.00289225	0.0254507
EPHA3	145.549	0.320443	0.0467317	0.187735
RSRP1	438.549	0.319711	0.000739397	0.0088953
DPY19L2P3	200.172	0.319317	0.0198131	0.103397
TECPR1	625.071	0.318804	0.000243336	0.0036579
LDLR	6998.76	0.318792	6.28785e-14	9.14686e-12
LAMA5	9436.44	0.316891	1.24252e-14	1.9718e-12
AGPAT9	423.98	0.316547	0.0015365	0.0157427
RPAIN	402.376	0.315999	0.00165703	0.0166478
REG4	556.402	0.315953	0.00300592	0.0261198
FASN	12268.8	0.315875	9.86431e-13	1.14907e-10
TRPT1	178.783	0.315798	0.0302686	0.137957
PROSER3	199.755	0.315467	0.0234998	0.115514
LRP8	2050.19	0.315405	1.27426e-09	9.22023e-08
RMND5B	596.523	0.315183	0.000183868	0.00288832
PKN1	3441.87	0.314766	2.11102e-09	1.47402e-07
RP11-45M22.2	271.287	0.314644	0.00809781	0.0546045
CFAP44	383.382	0.314351	0.00699729	0.0486775
SYT7	791.923	0.313547	3.79862e-05	0.000782416
CAMKK1	572.737	0.313344	0.000430121	0.00574249
ANKRD36	237.263	0.313261	0.0231133	0.1141
THBS1	645.1	0.31233	0.000208409	0.00322307
PARS2	192.145	0.312075	0.0280755	0.130999
EZR	4732.09	0.311927	5.74351e-11	5.01301e-09
DPH7	493.692	0.311854	0.00158591	0.0161188
TMEM106C	2024.61	0.311778	2.23999e-09	1.55373e-07
SLC9A1	1550.61	0.31163	2.64402e-08	1.40394e-06
MVP	344.282	0.31145	0.00443672	0.0348564
ADORA2B	363.791	0.310952	0.0028631	0.0252738
ATG16L1	1387.72	0.310227	2.48518e-07	1.01776e-05
ATP1B1	666.924	0.310199	0.000345801	0.00485338
ABCA7	201.644	0.309845	0.0251853	0.121406
RDH13	559.691	0.309734	0.00117462	0.0128052
HSD17B7	249.043	0.308861	0.0211473	0.107753
FAM73B	536.308	0.308762	0.000583352	0.00741941
SLPI	254.701	0.308647	0.0126054	0.0753248
PPM1H	601.803	0.307912	0.000690153	0.00846767
MT2A	4469.75	0.307608	7.56633e-11	6.52245e-09
LPCAT1	4067.11	0.307476	7.36326e-12	7.2414e-10
UGCG	352.833	0.307364	0.00446487	0.0350291
SPIRE2	303.433	0.307168	0.00654723	0.0464491
ABCC3	1888.07	0.306867	2.33425e-05	0.000521564
FRAS1	392.215	0.306409	0.00311869	0.0268
RIMKLA	730.668	0.305665	0.000151302	0.00245689
UCP2	214.24	0.305294	0.0247138	0.11992
CTD-2228K2.7	255.808	0.304827	0.0134372	0.0790441
IKBKG	239.616	0.304473	0.0184697	0.0988993
LAMC2	2218.04	0.304459	1.19373e-08	6.83213e-07
ARSA	211.082	0.303852	0.0299479	0.136987
FBN2	2615.87	0.303263	2.90755e-09	1.99039e-07
TAZ	529.838	0.303076	0.000875057	0.0101749
HOOK1	336.983	0.30306	0.00667575	0.0470466
ATP8B3	270.475	0.302884	0.0183267	0.0983977
SLC25A4	383.567	0.302872	0.00436327	0.03442
GPT2	2075.6	0.302633	5.59157e-09	3.56559e-07
GLIS2	190.636	0.302487	0.0488067	0.193193
SLC35F3	244.523	0.302372	0.0170703	0.0938508
TMEM205	532.989	0.301816	0.000672562	0.00831179
EEPD1	799.964	0.30178	8.31703e-05	0.0014929
PIWIL1	457.824	0.300936	0.00392897	0.031679
CYB561	1330.01	0.300913	8.41751e-06	0.000220545
ATP6V0B	1263.3	0.300881	3.52989e-06	0.000103561
MAP2K3	962.412	0.300675	3.98444e-05	0.000811117
SLC12A7	1027.73	0.299407	5.49024e-06	0.000151524
ANKRD29	547.124	0.298753	0.000501623	0.00655301
IGFBP4	10488.7	0.298465	5.47125e-12	5.57709e-10
ZNF839	365.647	0.298415	0.00406892	0.0326754
KAT2B	566.42	0.297521	0.000637244	0.00795273
MLPH	2055.5	0.297514	1.02089e-08	5.98204e-07
RNF103	205.855	0.297151	0.0288515	0.133282
EFHC1	260.804	0.296809	0.0256323	0.123051
STAU2	708.356	0.296512	0.000114917	0.00195234
POLL	269.18	0.296296	0.018461	0.0988907
PTPRF	2150.89	0.2962	2.28374e-07	9.46361e-06
SLC25A25	314.192	0.295547	0.0127347	0.0759351
GRK5	438.899	0.294789	0.00214323	0.0202367
ITGA6	5360.05	0.294566	8.07087e-13	9.71636e-11
TMEM39A	752.322	0.294533	0.000197952	0.00309218
MTHFD2L	292.269	0.294428	0.0149257	0.0853176
PLXNA3	701.491	0.29395	0.000159364	0.00255513
EML2	266.096	0.293873	0.0154319	0.0871437
RETSAT	1224.76	0.293117	7.70297e-06	0.000204509
RP11-54H7.4	816.009	0.292722	0.000106762	0.00182936
FBXL6	685.21	0.292236	0.000343831	0.00483059
ZHX2	256.757	0.292191	0.0219047	0.110194
POMT2	616.386	0.291423	0.000414174	0.00557613
NECAB3	384.269	0.290655	0.00601173	0.0436805
SLC1A4	731.29	0.290636	0.000434311	0.00577085
NAT9	690.945	0.290635	0.000191417	0.00300353
GPR110	3723.18	0.28993	1.8385e-07	7.82763e-06
CXorf40A	313.271	0.289603	0.0150364	0.0857135
ENOSF1	512.14	0.289461	0.00141105	0.0147605
LUC7L	520.542	0.289375	0.00148907	0.0153809
CLCN7	835.32	0.288643	5.92263e-05	0.00112377
C15orf39	837.392	0.288478	8.93243e-05	0.00158752
SH3GLB2	942.691	0.288004	2.84304e-05	0.000616506
TMEM161B	722.02	0.287433	0.00037092	0.00511342
MUTYH	212.685	0.287145	0.0309096	0.140177
TBC1D8	1933.54	0.28689	8.3922e-08	3.85517e-06
RP11-366L20.2	361.528	0.28588	0.04182	0.173556
CNNM4	627.451	0.285388	0.000501066	0.00655186
LOXL1-AS1	1314.31	0.284151	2.89793e-06	8.81692e-05
PGPEP1	856.56	0.284103	9.03496e-05	0.00159511
SLC45A4	359.278	0.283968	0.00861463	0.0570754
TRBC2	264.932	0.283742	0.0203953	0.105366
STC2	3111.6	0.283648	3.9952e-08	2.0024e-06
CLTB	1341.06	0.283563	2.04819e-05	0.000466606
EPS8L2	629.118	0.283501	0.000606633	0.00763898
EML6	360.956	0.283401	0.00774736	0.0526738
TMEM184A	498.101	0.282276	0.00202805	0.0194118
TNFRSF10A	640.635	0.281758	0.000625488	0.00783402
RFNG	393.017	0.281302	0.00760517	0.0519092
AKR1A1	872.716	0.280502	6.25992e-05	0.00117816
DGKQ	317.728	0.280138	0.0129757	0.0769777
CNNM3	539.656	0.280096	0.00162815	0.0164405
ACAP3	680.483	0.279966	0.000405273	0.00550014
SUN1	3441.25	0.279477	7.96302e-11	6.82231e-09
MOCS1	184.536	0.279413	0.0495237	0.19461
SLC22A5	290.232	0.27931	0.0323029	0.14454
SNTB1	577.287	0.278993	0.0021878	0.0205327
LPIN3	652.38	0.278897	0.00110827	0.0122954
ACSF3	690.423	0.278847	0.000429574	0.00574067
POC1B	757.007	0.278622	0.000431176	0.00574558
NCEH1	1762.52	0.278365	1.64305e-06	5.45016e-05
TUBGCP6	555.432	0.278328	0.00111634	0.0123336
LAMB2	2138.2	0.27816	3.04326e-08	1.59771e-06
MFSD10	633.755	0.278069	0.000701511	0.00857096
STEAP3	2141.57	0.277942	2.21677e-07	9.23432e-06
DDX11	735.273	0.277497	0.000606615	0.00763898
OPLAH	809.773	0.277488	0.000661898	0.00820513
AC024560.3	354.06	0.277441	0.00826194	0.0553903
PKP1	16178.5	0.277289	1.15512e-13	1.62941e-11
UBXN11	253.406	0.277202	0.022955	0.113784
C2CD2	3200.12	0.276851	3.99655e-09	2.63263e-07
TUB	231.8	0.276721	0.0413912	0.172443
NCAPH2	496.563	0.276483	0.00360038	0.0296109
COL5A2	7393.1	0.27642	1.63073e-14	2.53035e-12
ANO1	707.236	0.27633	0.000814851	0.00961097
PHKG2	300.539	0.276287	0.0186084	0.0993001
ELOVL1	1943.07	0.276163	1.99268e-07	8.4583e-06
UHRF1BP1	990.23	0.275646	4.29782e-05	0.000862342
LRRC8A	2895.44	0.275196	1.01823e-07	4.58695e-06
EPHA2	12403.2	0.274901	9.31762e-13	1.11214e-10
TRIM47	492.457	0.274851	0.00494292	0.0377408
RNF182	540.319	0.274832	0.00149558	0.0154253
MT-ND1	81653	0.274587	2.92215e-12	3.14836e-10
TTN	413.069	0.27422	0.0136403	0.0798686
CD46	2382.21	0.273905	4.00049e-08	2.0024e-06
IER2	1165.13	0.273271	1.75901e-05	0.00041285
ENGASE	652.658	0.273113	0.000580322	0.0073876
MICA	476.732	0.273075	0.00581793	0.0427393
NBPF1	5932.12	0.272321	1.79487e-12	1.98931e-10
LURAP1L	274.251	0.272058	0.032264	0.144412
ANPEP	2833.94	0.271833	3.29258e-07	1.32129e-05
FRK	602.758	0.27115	0.00210911	0.0199821
TPRN	234.35	0.270464	0.0373594	0.159821
CENPT	467.232	0.270259	0.00598806	0.0435732
HPCAL1	5093.94	0.270085	1.42437e-11	1.35315e-09
ITGA3	12432.7	0.269955	3.79982e-13	4.9593e-11
KLF4	1326.55	0.269934	9.77357e-06	0.000249978
HINFP	336.18	0.269321	0.0119883	0.0726005
ZSCAN22	240.357	0.269255	0.0423729	0.175382
RNF144A	1003.85	0.268974	0.000147414	0.00240776
KRT15	302.507	0.26884	0.0256605	0.123144
UBASH3B	508.76	0.26867	0.00517767	0.0391479
IFNGR1	258.265	0.26824	0.0342598	0.150122
CTSD	2347.83	0.267962	4.28326e-05	0.000860658
TNK2	1024.9	0.267722	6.8449e-05	0.00127282
TMC7	543.054	0.267383	0.00208262	0.0197849
ZNF185	5625.94	0.267324	1.27152e-08	7.18898e-07
SNHG3	533.047	0.26724	0.00338749	0.0283551
HPGD	338.218	0.266982	0.0157623	0.0884577
AUP1	2541.14	0.266921	1.15085e-08	6.66872e-07
SZT2	1137.4	0.26682	3.81793e-05	0.000785235
TSSC1	509.691	0.266623	0.00370608	0.0303018
CCRL2	246.701	0.266399	0.0450672	0.182752
SLC38A6	235.406	0.266258	0.0411701	0.171686
PYGB	20434.3	0.26569	3.45176e-12	3.67968e-10
LRRC14	688.622	0.265426	0.00115581	0.0126595
FAM84A	307.768	0.265284	0.0169437	0.0933406
SORL1	2552.7	0.264946	1.46654e-05	0.000351894
EDC4	982.253	0.264829	8.59992e-05	0.00153774
ABHD6	512.91	0.264783	0.00422969	0.0336304
ITPR3	6371	0.264325	9.89329e-12	9.52826e-10
TROAP	785.474	0.264271	0.000276331	0.00407494
ENTPD6	1995.02	0.26419	2.4839e-07	1.01776e-05
TXNDC11	473.788	0.264175	0.00437838	0.0344862
MT-RNR2	66943.6	0.263653	7.13801e-11	6.19145e-09
SLC7A2	265.975	0.263296	0.0386601	0.16395
TMEM201	555.71	0.263114	0.0046531	0.0361606
ZBTB40	1005.88	0.262481	8.21477e-05	0.00148216
LARP1B	408.687	0.262116	0.00810719	0.0546295
TFAP2C	374.057	0.262069	0.0207612	0.106631
NPRL2	519.211	0.261502	0.00422006	0.0335801
DPP7	897.512	0.260744	0.000802382	0.00949599
SUN2	618.156	0.25977	0.00254489	0.0230178
CLDN4	7431.12	0.259063	4.22252e-09	2.76842e-07
LINC00263	553.754	0.258375	0.00479832	0.0369805
RPUSD4	438.582	0.258362	0.00644292	0.0460467
WRAP73	515.733	0.258088	0.00332053	0.0279344
ZNF789	300.173	0.257983	0.0391041	0.165416
SNHG15	429.622	0.257557	0.0169704	0.0934507
SYVN1	1253.11	0.256652	0.00020633	0.00320149
SNAI2	1241.66	0.256353	3.1739e-05	0.000675663
RPH3AL	406.7	0.255868	0.0197556	0.103145
ZNF562	528.004	0.255761	0.00494716	0.0377485
GAS8	251.162	0.255487	0.0419941	0.174175
C5orf30	311.667	0.255365	0.0231792	0.11426
PSEN2	524.297	0.255205	0.00364417	0.029883
MVK	912.621	0.255106	0.000352414	0.00491164
ABTB1	364.132	0.25505	0.0199127	0.10375
GIT1	987.494	0.254748	0.000348709	0.00488437
MANBA	304.348	0.254146	0.0234828	0.115511
KIAA0226	764.375	0.253966	0.00086961	0.0101201
ISG20	472.017	0.253506	0.0157836	0.0884577
CAMK2B	402.093	0.253428	0.0146994	0.0844066
STX1A	1924.25	0.253387	1.19637e-06	4.11509e-05
MDM4	1241.76	0.25313	5.97249e-05	0.00113169
METTL2A	644.013	0.252654	0.00207294	0.0197332
C10orf35	317.048	0.252552	0.0285549	0.132218
ZFYVE27	470.005	0.252479	0.00619849	0.0447348
RBM5	1295.74	0.252316	4.21713e-05	0.000849815
ZDHHC2	543.811	0.251549	0.00384013	0.0311606
ADAM15	10693.3	0.251358	5.88428e-12	5.95463e-10
CPVL	450.81	0.251347	0.0106245	0.0665043
ODC1	10564.2	0.251191	1.32995e-07	5.76794e-06
FADS2	8666.8	0.250809	8.49206e-11	7.2312e-09
SLC1A5	2007.7	0.250675	0.000116044	0.0019667
NTHL1	294.734	0.250572	0.0304215	0.138428
CTNS	318.463	0.250564	0.0270349	0.127462
ULK3	289.015	0.25023	0.0463683	0.186825
AIG1	592.782	0.250148	0.00432883	0.0342505
ADAMTS15	475.973	0.250062	0.00764056	0.0521253
PKD1	843.039	0.249865	0.00109296	0.0121716
NRP2	730.63	0.249652	0.00113141	0.0124705
RNPEPL1	565.886	0.249612	0.00618527	0.0446625
RP5-1024G6.8	378.834	0.249562	0.0221819	0.111268
ATP6V0A2	860.902	0.247844	0.000754941	0.00904957
ABCA2	1090.28	0.247464	0.00235091	0.021656
FAM84B	6009.63	0.247334	3.80105e-09	2.53397e-07
NGLY1	714.344	0.247202	0.00240349	0.0220241
NISCH	1373.93	0.247124	2.56496e-05	0.000566767
TARBP1	520.823	0.246289	0.0172687	0.0944008
CAMTA2	548.423	0.245501	0.00666256	0.0470388
FAM46C	365.703	0.245449	0.0261449	0.124868
CCDC86	1678.25	0.245388	0.000212737	0.00326828
VDAC3	1273.13	0.245015	7.84368e-05	0.00142441
MROH1	1549.88	0.244269	2.00418e-05	0.000458826
TPCN1	1974.52	0.244214	3.74686e-05	0.000772893
RPS6KA1	2284.61	0.244179	3.98142e-06	0.00011464
DNASE1L1	269.74	0.244145	0.0389822	0.165066
TOB2	833.535	0.243626	0.0013888	0.0145707
PTDSS2	917.836	0.243484	0.00135334	0.0142636
PIGO	950.735	0.243146	0.00100947	0.0113871
SLC25A19	413.33	0.242599	0.0137706	0.0805642
SLC5A3	1851.52	0.242598	4.49462e-06	0.000127836
ANKRD13D	448.855	0.241833	0.0111641	0.0688983
OTUB2	372.737	0.241827	0.0261635	0.124871
MICAL1	277.875	0.241825	0.0478247	0.190712
TJP2	2203.02	0.241283	2.21595e-06	7.0814e-05
SDF2	307.508	0.240798	0.0478028	0.190679
VPS29	1035.66	0.240767	0.000384108	0.00526405
OSGEP	777.08	0.240153	0.00294476	0.025799
ANKRD10	590.954	0.239863	0.00586395	0.0428749
GUSB	1069.69	0.239682	0.000479824	0.00629178
MB21D1	342.919	0.23889	0.0322596	0.144412
SLIT2	455.396	0.238657	0.0172045	0.0942571
NFKBIZ	1033.95	0.238622	0.00299724	0.0260788
LAMA3	2475.16	0.238382	2.34061e-06	7.42879e-05
ATP8B1	293.963	0.238265	0.0422466	0.174911
NAGA	578.933	0.238167	0.00532717	0.0397958
RPS6KA2	953.164	0.238046	0.00113572	0.0124983
NAGPA	330.91	0.237915	0.0336432	0.148304
SH2D4A	556.951	0.237614	0.00895973	0.0585554
RFFL	558.569	0.237609	0.00686213	0.0480736
HMGCR	1139.11	0.237547	0.000143041	0.00235219
TRAPPC9	1108.85	0.237243	0.000232291	0.00351838
ALAS1	2655.64	0.237221	3.72482e-07	1.46116e-05
CPSF1	3321.57	0.236518	5.69966e-08	2.73525e-06
HSPA1B	679.494	0.235984	0.00455624	0.0355564
NMNAT2	544.358	0.235388	0.00730716	0.0503848
PCYT2	701.044	0.235354	0.00229447	0.0213047
CDK5RAP3	1158.01	0.235335	0.000436165	0.00578846
UAP1L1	291.886	0.235119	0.0496695	0.194867
TEP1	912.24	0.234927	0.00500188	0.0380869
FOXN2	368.194	0.234596	0.0230404	0.113936
PVR	1221.53	0.234581	0.000607809	0.0076469
SNHG1	1282.44	0.234458	0.00116078	0.012694
CCNL1	1290.48	0.233906	0.000223394	0.00339836
PLEC	58220.9	0.233669	0.0109083	0.0677343
BHLHE40	6405.55	0.233485	0.0211931	0.107858
BID	308.822	0.233189	0.0437919	0.179342
CLK2	1151.96	0.232584	0.000414023	0.00557613
LPCAT4	1058.36	0.232547	0.000374872	0.00516281
GIGYF1	1727.06	0.232362	5.79101e-05	0.00110179
FYCO1	1592.42	0.232343	2.93944e-05	0.000634456
TH	345.732	0.232263	0.049765	0.195161
LRP5	2963.16	0.23223	6.37786e-06	0.000172276
IER3	1513.41	0.231733	0.000111418	0.00190448
DHCR7	2913.68	0.231554	2.22411e-06	7.09125e-05
ERVK3-1	412.831	0.231535	0.025125	0.121283
TTC31	451.797	0.231441	0.0154003	0.087021
TM7SF3	1733.52	0.231074	2.09898e-05	0.000475078
NIPA1	1518.35	0.231032	5.15908e-05	0.00100343
DGKA	573.456	0.231006	0.0107327	0.0669413
PEAR1	989.453	0.230749	0.000798205	0.0094626
OSBP2	304.982	0.230357	0.0495645	0.194648
MAFG	939.341	0.229489	0.00111112	0.0122954
KRT18	2641.74	0.228776	0.000161746	0.00258738
FUCA1	293.867	0.228492	0.0464438	0.18703
SEL1L3	1086.95	0.228057	0.000759826	0.00909252
CUL9	565.973	0.227934	0.00819508	0.0550398
FOXP4	731.567	0.227354	0.0141977	0.0823725
CLCN6	642.027	0.227349	0.00804142	0.0542633
WDR77	738.56	0.227121	0.00722973	0.0499818
PRPF39	661.246	0.226374	0.00798434	0.0539175
GLRX	752.66	0.226129	0.00332857	0.0279845
TMEM14A	425.911	0.22528	0.0211328	0.107753
SLC52A2	3195.74	0.225248	2.81862e-05	0.000612361
CCNDBP1	314.484	0.224843	0.0493059	0.194159
IQGAP3	1637.68	0.224821	9.01242e-05	0.00159315
C22orf29	468.598	0.224466	0.0160138	0.0894532
TMEM255B	402.746	0.224306	0.0223062	0.111728
LRP12	1167.92	0.224099	0.00050953	0.00662532
NT5DC3	920.056	0.224014	0.00451292	0.0353267
EFTUD1	511.446	0.223765	0.0117299	0.071376
TRIB3	2201.77	0.222818	5.01716e-05	0.000979926
TXNDC12	1188.55	0.222749	0.000652181	0.00811189
DUSP22	425.195	0.222574	0.0282624	0.131311
STARD9	429.05	0.222238	0.0258599	0.123718
KLF13	1588.95	0.222179	0.000104969	0.00180528
ABRACL	399.846	0.221945	0.0250868	0.121182
PHGDH	4907.13	0.221847	7.88941e-06	0.000208304
LMTK2	1427.48	0.221726	0.00012749	0.0021399
SGSH	680.155	0.221267	0.00428993	0.0340198
EXOC6	356.885	0.22113	0.0362874	0.156357
PTPRH	532.822	0.221109	0.0123544	0.0742383
MAN1A1	1210.38	0.220946	0.000522565	0.00677588
DMTF1	1266.66	0.220635	0.000834527	0.00977097
KIAA1549	4565.18	0.22001	4.80113e-08	2.35256e-06
MUS81	444.962	0.219458	0.0201829	0.10474
RHOT2	1056.45	0.219216	0.000854247	0.00996622
UQCC1	1672.4	0.218943	0.000142021	0.00233883
MGAT4B	1196.11	0.218828	0.000466054	0.00614584
KIF13B	391.682	0.218746	0.0313123	0.141376
CBX2	1666.28	0.218705	7.28115e-05	0.00134321
CIB1	731.608	0.218218	0.0039544	0.0318473
CCDC130	477.873	0.217713	0.0213704	0.108602
GPR56	1771.46	0.21767	7.57004e-05	0.00138551
DOCK9	558.429	0.217666	0.00984885	0.062947
EXOC8	416.334	0.217526	0.0390456	0.165234
SLC12A4	534.951	0.217452	0.0170766	0.0938508
ABCC1	2126.56	0.217379	1.45235e-05	0.00034909
ALDH1A2	890.886	0.217031	0.00388233	0.03143
SLC39A13	536.454	0.2168	0.0173448	0.0946174
XRCC3	519.373	0.216483	0.0173384	0.0946174
EPHB6	813.446	0.216411	0.00322104	0.0273946
B3GNT1	434.057	0.215805	0.0420231	0.174195
PCK2	595.902	0.215721	0.00978615	0.0626322
GMPPA	571.684	0.215202	0.0207284	0.106541
TGFA	432.08	0.21486	0.0292577	0.134713
JRK	1193.52	0.214283	0.000479276	0.0062905
SLC3A2	3590.27	0.21416	3.97801e-06	0.00011464
AP1S3	486.14	0.213481	0.0185397	0.0991496
DGCR8	614.774	0.213237	0.0106184	0.0665043
ROR1	610.634	0.213189	0.0163816	0.0910172
ADCY7	760.732	0.212391	0.0047387	0.0366411
ANKZF1	509.548	0.212213	0.0192364	0.101587
SCRN2	413.536	0.211796	0.0480181	0.19121
KIAA0907	1210.29	0.21177	0.000915937	0.0105657
ENDOV	363.598	0.21153	0.0470122	0.188548
C9orf142	563.226	0.211433	0.0171341	0.0940924
SYNGAP1	495.394	0.211139	0.0205145	0.105744
FZD6	1033.75	0.211076	0.00201617	0.0193692
LOXL1	1101.74	0.211007	0.00222964	0.0208399
PI4KA	1976.48	0.210852	0.000206587	0.00320149
PACS2	1421.61	0.210786	0.000685467	0.00842653
C19orf25	412.313	0.210783	0.0331691	0.146817
TRAPPC4	570.47	0.210775	0.0171911	0.0942571
RNF123	739.147	0.210454	0.0127096	0.0758179
GPR98	833.146	0.210388	0.00992359	0.0633275
SLC7A6	419.307	0.210286	0.0284698	0.131955
MOB3C	435.567	0.210175	0.0293774	0.13513
SLC7A1	2988.56	0.209952	2.52371e-05	0.000559423
SQLE	2221.38	0.209875	0.000169295	0.00269579
CLN8	460.477	0.209652	0.0246271	0.119707
DGKD	1101.73	0.209512	0.00370609	0.0303018
SLC25A10	810.082	0.209492	0.00913477	0.0593143
BCAR3	2578.39	0.209038	7.77906e-05	0.00141451
VARS2	628.604	0.208471	0.012499	0.0748814
SPG7	1291.35	0.208339	0.00135066	0.0142578
STXBP2	777.899	0.208328	0.00641061	0.0458393
PRKAR2B	405.138	0.207988	0.0365479	0.157286
ZXDB	523.093	0.207911	0.0195582	0.102587
ARRDC2	845.932	0.207834	0.00477048	0.0368472
MTHFSD	566.867	0.207665	0.0162576	0.0904893
SHROOM3	648.491	0.207417	0.0096003	0.0617541
KCNN4	708.117	0.207142	0.0143749	0.0830212
CDH24	447.098	0.206859	0.0329792	0.146394
EIF1AD	716.67	0.206284	0.00897845	0.0586041
CLGN	768.074	0.205719	0.00836038	0.055916
KIAA0556	602.341	0.205155	0.0148916	0.0851948
BSG	7721.62	0.204689	3.07199e-05	0.000658252
TMEM43	2115.28	0.204335	2.89311e-05	0.000625422
TBXAS1	2084.52	0.204036	0.000116426	0.00197077
HAS3	19986.9	0.20388	1.04843e-09	7.66564e-08
RNF149	802.571	0.203773	0.00657702	0.0465998
SLC35E2B	1187.99	0.203758	0.00147289	0.0152588
MRPS6	756.961	0.203497	0.0135773	0.0795828
BRE	444.487	0.203288	0.0469245	0.188251
POLR3E	978.789	0.203221	0.00309733	0.0266343
PGAM5	1975.92	0.202816	0.00061434	0.00772211
SERPIND1	909.042	0.202586	0.0218653	0.110139
SERINC5	574.303	0.202465	0.0189066	0.100583
B3GAT3	527.34	0.202187	0.0401526	0.168793
GOLGA1	682.968	0.202054	0.00947366	0.061052
INTS3	1492.66	0.201928	0.00167676	0.0168098
ZKSCAN8	866.964	0.201899	0.00898051	0.0586041
AP5Z1	668.877	0.2018	0.027819	0.130105
IFT27	396.207	0.201686	0.0458649	0.185063
PNPLA6	2153.38	0.20104	0.000150255	0.00244558
ASB8	462.618	0.200466	0.0447526	0.182048
SEC16A	4114.66	0.200207	7.38253e-07	2.70596e-05
RNPEP	588.594	0.200194	0.0240689	0.117578
MFI2	1015.31	0.199991	0.00233881	0.0215872
USE1	423.553	0.199566	0.0383673	0.162956
HIP1R	762.94	0.199279	0.011177	0.0689125
CHRM3	892.969	0.199098	0.00620898	0.0447642
MMS19	1098.47	0.198213	0.0115611	0.0706978
ERMP1	605.884	0.198199	0.0167848	0.0925747
KRT8	1953.39	0.197913	0.000135248	0.0022438
UHRF2	646.086	0.196937	0.0148585	0.0850405
RBP4	946.085	0.196882	0.00688542	0.0481496
ARHGEF28	512.569	0.196315	0.0293261	0.134983
SETDB1	774.264	0.196129	0.0107325	0.0669413
AXL	1948.28	0.196118	0.000554067	0.0071153
TSC2	1563.96	0.196086	0.00145383	0.0150925
FLOT2	965.728	0.196082	0.00360017	0.0296109
PLAU	3272.62	0.196043	3.37001e-05	0.000710909
NABP1	1413.24	0.196024	0.00482264	0.037086
SLC25A23	3648.5	0.195699	0.000176617	0.00278067
MIR3916	513.132	0.195694	0.0277509	0.129917
CSMD2	1429.62	0.195216	0.000649721	0.00809398
TSPAN3	3206.08	0.194962	1.94222e-05	0.000446839
FLYWCH1	1060.99	0.194899	0.00419753	0.0334199
LTBP4	1098.19	0.194859	0.00888699	0.0582882
DIP2A	892.838	0.19465	0.00597611	0.0435122
LINC00857	550.883	0.19451	0.0380114	0.16174
ATP13A1	2563.74	0.194463	0.000175483	0.00276907
FAM131B	3516.64	0.19428	0.00205768	0.0196147
GPR108	818.014	0.193803	0.0124167	0.0744521
AACS	1054.79	0.193697	0.00362439	0.0297655
RPAP1	728.368	0.193573	0.0154634	0.0872509
ATP1A3	442.811	0.193114	0.0401378	0.168782
CAD	3406.24	0.192776	0.000222039	0.00338143
PTPRJ	742.386	0.192599	0.0190297	0.101007
ARGLU1	819.132	0.192358	0.00910416	0.0591871
INF2	3970.28	0.192197	3.341e-05	0.000708554
ZBTB25	462.617	0.191944	0.0442229	0.180366
NEURL4	544.324	0.191833	0.0351234	0.152699
RPL10	15852.6	0.1917	4.9717e-06	0.00013909
SGSM2	679.487	0.191424	0.0223933	0.111994
ZNF335	1003.1	0.190638	0.00731113	0.0503848
TRAP1	2260.12	0.19027	0.000602637	0.00760924
TRMT2A	505.321	0.190052	0.0332169	0.146977
PGD	3912.28	0.189794	2.15106e-05	0.000484509
SUGP2	2091.26	0.189753	0.000844146	0.00985661
CCDC88C	1165.26	0.189688	0.00313332	0.0268066
TNFRSF11A	834.197	0.189676	0.0093388	0.0603221
ZNF646	686.972	0.18965	0.0211402	0.107753
RECQL5	854.236	0.189393	0.0135774	0.0795828
POLR1B	1212.5	0.18923	0.00324588	0.0274886
SCARB1	2725.92	0.189025	0.0001401	0.00230992
LETMD1	1139.03	0.188444	0.00277384	0.0246104
PVRL2	615.405	0.188443	0.0328184	0.145912
TSPAN15	3127.89	0.188357	8.1674e-05	0.00147743
AREG	477.989	0.188215	0.0454946	0.184061
PAPD7	1109.42	0.188122	0.00676133	0.04747
LRIG2	700.839	0.18751	0.0282499	0.131311
APEH	2266.02	0.187067	9.9466e-05	0.00173414
PUS1	842.183	0.186998	0.0212328	0.108021
CADPS2	925.267	0.186905	0.00582941	0.0427703
RIN1	991.684	0.186828	0.00861546	0.0570754
USP19	1761.92	0.186746	0.00108462	0.012098
NOP2	1515.27	0.186657	0.00414227	0.0330742
SYT16	768.879	0.186482	0.0180089	0.0971773
DDAH1	1292.95	0.186452	0.00343494	0.0286626
SFN	2813.42	0.18633	0.000911013	0.0105492
TMEM156	641.544	0.186115	0.0241545	0.117902
C17orf70	555.593	0.185989	0.0353021	0.153151
BRD9	1300.97	0.185928	0.0018957	0.0185
TBRG4	1902.6	0.185809	0.000424046	0.00568312
AMPD2	1147.2	0.185294	0.00549759	0.040827
CHPF2	1115.3	0.18526	0.0030224	0.0261349
GCN1L1	6409.18	0.185061	4.34739e-06	0.000124154
ZDHHC18	572.699	0.184889	0.0329451	0.146289
SLC35F6	622.721	0.184869	0.0243417	0.118608
PRKAB1	1093.1	0.18432	0.00411284	0.0329333
PRMT7	604.518	0.183797	0.0299665	0.137027
ATAD3B	1130.23	0.183663	0.0114755	0.0703087
MT-ND4	256689	0.183654	8.26189e-09	5.0164e-07
ITGB5	1468.92	0.183302	0.00197691	0.0190791
PDLIM5	2343.12	0.18291	0.000427369	0.00572215
LGALS3BP	3123.41	0.1827	6.79621e-05	0.00126545
ANO8	844.126	0.181973	0.0121713	0.0734822
LONRF3	498.655	0.181886	0.0482775	0.191914
RECQL4	1122.65	0.181429	0.00646975	0.0461677
CRHR1-IT1	538.17	0.181323	0.0411712	0.171686
KMT2D	5994.52	0.181135	3.10526e-06	9.30579e-05
POC1A	649.719	0.1811	0.0368208	0.158216
SEC61A1	6260.46	0.180815	1.25701e-05	0.000308509
ACSL1	780.731	0.180654	0.0195332	0.102587
PCSK7	705.271	0.180602	0.0214666	0.108932
SYMPK	1198.72	0.180396	0.00686904	0.0480765
KIAA1147	955.617	0.18008	0.0112136	0.0690772
PCID2	527.103	0.179732	0.0405135	0.169834
F11R	933.272	0.179644	0.00842247	0.0561699
SHMT2	4997.59	0.179565	0.000104601	0.00180118
KHDRBS3	655.597	0.179266	0.0441287	0.180139
MARS	4714.83	0.179259	5.53393e-05	0.00106302
RRP12	1110.76	0.179213	0.0102438	0.0649068
UNC13B	1351.04	0.179161	0.00239287	0.0219411
ACOT7	2914.1	0.179137	0.000335808	0.00476
ACD	555.508	0.179109	0.0474403	0.189775
SLC5A6	600.795	0.178903	0.0314653	0.141854
MLLT4	741.843	0.178851	0.0198624	0.103576
TRAPPC10	817.566	0.17859	0.0150051	0.0856187
ULK1	1872.33	0.178253	0.00481136	0.0370605
UBR4	6136.17	0.17824	3.17437e-06	9.45204e-05
MT-ND6	25222.9	0.178204	1.54392e-05	0.000369192
CSNK1E	2221.58	0.178117	0.000741319	0.00890157
BAK1	623.11	0.177731	0.0362274	0.156147
MED24	2984.67	0.17736	0.000794219	0.00942334
DAGLB	674.227	0.177268	0.0326654	0.145463
SRRM2	16161.3	0.177236	1.07404e-07	4.76156e-06
TMEM209	898.816	0.177232	0.0134485	0.0790441
GSDMD	1074.67	0.177135	0.0120821	0.0730734
UBE2J1	970.701	0.177046	0.00871388	0.0575251
PELO	647.878	0.176626	0.0314136	0.141739
TMEM41A	557.898	0.176313	0.0374051	0.159891
MT-ATP6	84335.9	0.175729	1.92361e-08	1.05761e-06
CDC42EP3	1072.63	0.175473	0.00997518	0.0635508
ZC3H3	813.025	0.175321	0.0230187	0.113936
LBR	996.472	0.175197	0.0171059	0.0939749
DUS1L	1778.46	0.174854	0.000985049	0.0111675
HGH1	2407.27	0.174646	0.000419406	0.00563173
WDR81	609.593	0.174571	0.0439915	0.179948
RALGDS	1035.2	0.174166	0.00920313	0.0596389
SLC33A1	1204.75	0.174116	0.00516404	0.039066
ADAM19	2923.91	0.173329	0.00094176	0.0107916
POLE	2035.81	0.173202	0.000974477	0.0110729
TIMM17B	920.831	0.172822	0.0255441	0.12275
RANGAP1	3165.82	0.171369	0.000430909	0.00574558
CNPPD1	866.258	0.171172	0.0165492	0.0916373
CYC1	7826.99	0.171042	7.30797e-05	0.00134638
PRR14	739.383	0.170933	0.0281761	0.13124
GAA	2203.26	0.170878	0.00496881	0.0378763
FLNA	56465.5	0.170766	2.56932e-05	0.000566832
CASC7	2763.12	0.170554	0.000903841	0.0104748
FAM160A2	534.897	0.170288	0.0491322	0.193877
KMT2B	1081.17	0.170184	0.011603	0.0708198
TONSL	957.989	0.16959	0.0230915	0.114069
SPTAN1	6561.12	0.169506	4.33796e-06	0.000124139
PROSC	668.255	0.169457	0.0370514	0.158865
TIMM44	2287.04	0.168839	0.00435685	0.0344043
NPAS2	5592.88	0.168551	6.54704e-05	0.00122232
PCNXL3	1932.79	0.168527	0.00150669	0.0155055
GOT2	5462.21	0.16849	0.000106644	0.00182936
CARS	1842.15	0.168307	0.00228827	0.021264
UCHL1	5745.12	0.167814	7.01837e-05	0.00130161
LZTR1	658.879	0.167705	0.0487515	0.193029
TRIM66	653.082	0.167557	0.0369522	0.158586
TLDC1	850.327	0.167191	0.027189	0.127972
APOBEC3C	2916.57	0.166891	0.00285742	0.0252396
ZNF251	637.585	0.166836	0.0448269	0.182297
RELN	986.02	0.166779	0.0199547	0.10375
TRAF7	1236.4	0.166331	0.0146759	0.084312
CSRP1	1753.19	0.166252	0.00301173	0.026126
TSPAN13	992.39	0.166094	0.0186583	0.0995275
DUSP5	636.437	0.166003	0.0381378	0.16208
ST6GALNAC4	595.562	0.165728	0.0480775	0.191366
TMED4	1799.99	0.165687	0.0019964	0.019215
MT-ND2	72398.5	0.164604	1.09678e-06	3.84837e-05
MT-ND5	99731.9	0.164496	1.96859e-06	6.37849e-05
GALNT18	952.354	0.164308	0.0240712	0.117578
FBXO28	1645.91	0.164238	0.00408204	0.0327619
TP73-AS1	641.689	0.163854	0.045022	0.182752
GGCX	849.044	0.163177	0.0207067	0.106508
TUFM	5047.84	0.162746	9.75714e-05	0.0017075
SEC24C	6873.33	0.162746	8.99162e-06	0.000232533
WFS1	1368.27	0.162615	0.00647546	0.0461848
CPSF3L	1896.55	0.16204	0.0025091	0.0228122
PLBD2	2743.87	0.161868	0.0011602	0.012694
ZNF587	871.202	0.161586	0.0339498	0.149044
KRT19	10605.5	0.16126	0.000130444	0.00217901
PDCD11	3228.84	0.161189	0.000341493	0.00481713
PRKCSH	7865.31	0.160932	0.000297046	0.0042987
ADCK5	733.269	0.160573	0.0354277	0.153506
GPRC5A	3341.31	0.160356	0.000395942	0.00538477
S100A16	10275.5	0.159897	7.04984e-05	0.00130572
ZNF264	729.221	0.159472	0.0483112	0.191978
AJUBA	1672.04	0.159181	0.0197019	0.103058
SLC11A2	851.41	0.158621	0.0271734	0.127953
RAB3D	922.386	0.158479	0.0365942	0.157436
ABHD3	822.159	0.158431	0.0268697	0.127042
PRR13	871.573	0.158159	0.0330978	0.146687
GRK6	1108.34	0.157851	0.0121442	0.0733534
GALNT10	1039.63	0.157635	0.0196734	0.103014
GSPT2	1190.92	0.157503	0.0134164	0.0789882
TMUB1	692.665	0.156744	0.0449892	0.182744
NCLN	1939.98	0.156167	0.00738902	0.0508063
ATF4	4420.47	0.155792	0.00033608	0.00476
LRP10	7719.21	0.155776	7.63751e-05	0.00139422
ESYT1	3939.18	0.155774	0.000784953	0.00932925
P4HB	14159.6	0.155644	3.59127e-06	0.000104484
TPD52	1737.34	0.155497	0.00344276	0.0286863
SLC9A3R1	1020.25	0.155403	0.0405791	0.169972
SLC25A39	6363.5	0.155104	0.00178892	0.0177054
NOP16	830.477	0.155101	0.0376829	0.160685
JTB	1294.85	0.155008	0.0142962	0.0828067
GALE	1001.96	0.154875	0.0262325	0.125072
WDR55	902.024	0.154852	0.0320862	0.143801
KIAA0100	3919.54	0.154293	0.000245847	0.00368771
MBP	1914.7	0.154247	0.00708206	0.04918
DPAGT1	1372.72	0.154223	0.0110315	0.0683775
SLC2A1	1332.52	0.154135	0.013301	0.0783746
FHL1	928.38	0.153772	0.0256772	0.123175
VMP1	2779.94	0.153385	0.00169358	0.0169298
POR	2418.28	0.153009	0.00719144	0.0497417
UBC	13006.3	0.152889	0.000267952	0.00396394
PHF12	903.96	0.152747	0.0357914	0.154602
PREB	1229.64	0.152682	0.0135801	0.0795828
TUBA1B	7557.46	0.15256	0.00511648	0.0387482
ST3GAL1	17634.4	0.152153	5.80867e-07	2.18647e-05
SH3PXD2A	1102.3	0.151966	0.022537	0.112443
UFD1L	961.37	0.151719	0.0279503	0.130588
SLC38A2	9273.72	0.151415	0.000195278	0.00306067
KLHL18	1070.72	0.151384	0.0203143	0.10507
ABCF3	1427.56	0.151171	0.0162715	0.0905307
DNAJB1	3830.19	0.150671	0.00205455	0.0195982
CERS2	2981.88	0.150092	0.00338797	0.0283551
NGEF	1436.84	0.150091	0.0105631	0.0663582
PCCB	819.468	0.150046	0.038706	0.164095
GLUL	4581.62	0.14942	0.000716886	0.00869573
SPPL3	911.536	0.149382	0.0445403	0.181351
EGFR	3557.03	0.149283	0.000739524	0.0088953
EHMT2	1264.24	0.14928	0.0221801	0.111268
OGDH	5675.78	0.148788	0.000875776	0.0101749
COQ9	1636.2	0.148746	0.0105447	0.0662722
CPT1A	2244.93	0.148461	0.00261872	0.0235179
MT-CO1	324981	0.14841	9.13398e-07	3.27067e-05
TSTA3	1361.82	0.147618	0.0108315	0.0673772
OSBPL10	1030.1	0.1475	0.0262786	0.125207
SREBF2	3410.58	0.147197	0.000816554	0.00962294
ITGA2	2793.54	0.147048	0.00108214	0.0120814
TMEM87B	1010.22	0.14693	0.0249897	0.120796
SRSF11	2817.7	0.146382	0.010364	0.0654016
CLUH	3096.45	0.145938	0.00383812	0.0311606
TAF1D	1421.09	0.145717	0.0191174	0.10128
RABGGTB	1469.32	0.145678	0.0153659	0.0869805
EMC3	1376.12	0.145626	0.0226815	0.113003
GPRC5C	915.761	0.145534	0.034297	0.15019
DDX39B	1153.52	0.145117	0.0261983	0.124952
TYK2	2450.76	0.144878	0.00301482	0.026126
ANAPC5	3595.13	0.144825	0.00167874	0.0168175
PLXNB2	2061.18	0.144676	0.012343	0.0742334
LRRC20	1357.8	0.144526	0.0209186	0.107085
ZDHHC16	941.962	0.144308	0.0371896	0.159213
SLC39A14	2329.69	0.143854	0.00530502	0.0397024
SRSF2	2748.09	0.143562	0.00811824	0.0546434
LIPA	1919.84	0.143419	0.0117474	0.0714517
PPP1R26	1041.68	0.143218	0.0349144	0.15216
NOL6	1924.66	0.143061	0.0316483	0.142433
FLII	3013.07	0.142248	0.00266298	0.0238151
TMEM214	1516	0.14183	0.0126918	0.0757438
HECTD3	1141.25	0.141758	0.0241634	0.117904
2021-03-06	3025.51	0.141754	0.00265737	0.0237886
POGZ	1746.14	0.141604	0.0131857	0.0779588
MT-CO2	135538	0.141011	4.43122e-05	0.000882767
TECR	2571.01	0.140993	0.0106187	0.0665043
SEMA4B	2148.55	0.140677	0.00566264	0.0418185
MAVS	6714.98	0.140656	0.000113331	0.00193147
SLC25A37	1499.09	0.140224	0.0172917	0.0944384
FAM105A	1355.1	0.140172	0.0281933	0.13124
SLC9A3R2	4076.35	0.139968	0.003442	0.0286863
MTATP6P1	20641.3	0.139866	0.000170771	0.0027131
SMG5	4311.79	0.139477	0.000823725	0.00969926
SREBF1	1559.15	0.139232	0.0301165	0.137493
PSAT1	2284.46	0.13917	0.0334798	0.147864
PLOD3	2893.81	0.139159	0.00443819	0.0348564
MYO19	1102.38	0.138754	0.0417313	0.173345
PDDC1	1371.95	0.138748	0.0217405	0.109764
ASPH	17857.6	0.138136	3.94005e-05	0.000806786
PIGT	6341.77	0.137909	0.000560926	0.00717995
RAD54L2	936.319	0.137758	0.0451767	0.183133
DDX56	1876.08	0.137125	0.00792546	0.0536117
TOMM34	3925.66	0.136999	0.0030068	0.0261198
EEF2K	960.086	0.136452	0.0450551	0.182752
CHORDC1	1270.37	0.136239	0.0467033	0.18769
SEC23B	2610.12	0.13622	0.00321578	0.0273832
CDS2	1970.34	0.136046	0.00777249	0.0528189
BRAT1	1257.03	0.13596	0.0467042	0.18769
LIMD1	2080.09	0.13595	0.00933415	0.0603221
PIGG	1050.75	0.135846	0.041118	0.171612
KATNB1	1141.26	0.135826	0.0499944	0.195654
EXOC3	1057.79	0.135266	0.0362998	0.156362
CEP85	1102.48	0.13503	0.0336927	0.148382
DNAJA3	2079.36	0.134725	0.0135282	0.0793785
ACADVL	2871.46	0.134379	0.00307475	0.0264728
FASTK	1084.17	0.134169	0.0454916	0.184061
NSMF	1565.74	0.13407	0.0176668	0.0959613
SYNJ2	4017.41	0.1336	0.00358707	0.0295537
MYH9	16503.3	0.132719	0.00159664	0.0161925
ACP6	2422.75	0.132439	0.0143624	0.0830212
AARS	6399.1	0.132396	0.00168676	0.0168857
FAM134A	1296.49	0.132353	0.0326908	0.14553
DUSP4	4548.72	0.131542	0.00155903	0.0159122
ANKLE2	1822.13	0.131537	0.0130168	0.0771775
CD97	2263.92	0.131475	0.00676443	0.04747
COLGALT1	5264.6	0.131457	0.0011255	0.0124151
RTN3	3208.67	0.131222	0.00234911	0.0216537
LPIN1	1767.35	0.130949	0.0130577	0.0773102
SERTAD2	1790.15	0.130798	0.0138917	0.08105
SLC6A6	2793.24	0.130621	0.0097041	0.062307
UQCRC1	3900.85	0.130529	0.00760184	0.0519092
CHID1	1334.54	0.130388	0.0319355	0.143402
TUBA4A	1391.45	0.13022	0.0368392	0.158247
SPATA20	1519.33	0.130096	0.0312942	0.141376
FKBP4	2878.46	0.129749	0.0145107	0.0836285
JADE2	1149.13	0.129278	0.0427531	0.176224
VAC14	1135.72	0.128856	0.0436076	0.178849
CDC20	2205.06	0.128801	0.0333497	0.147382
KIAA0141	1599.19	0.128646	0.022456	0.112236
CLSTN1	5255.5	0.128165	0.00228324	0.0212428
CLPTM1L	2897.81	0.12777	0.00669233	0.047106
USP36	2280.84	0.127547	0.0125445	0.0750897
LETM1	2704.89	0.127277	0.00838844	0.0560232
YARS	3468.29	0.127184	0.00857074	0.0569141
LRRC41	1234.3	0.127032	0.0467422	0.187735
PPP1R15B	2408.02	0.126837	0.0109212	0.067784
FOSL2	1400.6	0.126655	0.0291196	0.134179
E2F4	1302.22	0.126167	0.0402388	0.168952
TMEM104	1223.97	0.126154	0.049676	0.194867
PCBP2	1587.23	0.125512	0.0217241	0.109764
CPNE1	2495.6	0.125503	0.0199669	0.103773
DGAT1	2004.95	0.124572	0.0171743	0.0942025
PLP2	6016.89	0.124556	0.00417471	0.0332571
PODXL2	1488.14	0.124117	0.0384261	0.163107
RPN2	10156	0.12403	0.00103318	0.0116171
KIAA1671	1576.68	0.124022	0.026162	0.124871
LSS	1578.63	0.123956	0.0278001	0.13006
GSR	1838.62	0.123936	0.0185865	0.0992903
TRIM27	1592.95	0.123861	0.0298546	0.13665
CDC25B	4048.68	0.123711	0.00305659	0.0263712
STT3A	3641.22	0.123347	0.00553181	0.0410259
CDC42BPB	4545.32	0.122559	0.0027772	0.0246245
SIPA1L3	2465.09	0.122166	0.0224633	0.112236
LDOC1L	1662.29	0.121874	0.0298205	0.136539
SLC9A7	3924.12	0.121674	0.00727172	0.0502212
TNKS1BP1	2544.42	0.121416	0.0371534	0.159107
GLUD1	1907.3	0.120645	0.0206778	0.106438
GALNT6	2216.27	0.12019	0.0314145	0.141739
MGLL	2857.96	0.119903	0.0140061	0.0814978
RCOR1	2564.88	0.119864	0.0156882	0.0881631
MLXIP	2011.57	0.11978	0.0191439	0.101344
DPP9	3452.47	0.119696	0.0160119	0.0894532
CLIP2	2370.66	0.119375	0.0331411	0.146786
DDX39A	2671.59	0.119327	0.0273913	0.128535
ABI3BP	9984.55	0.118875	0.0173169	0.0945388
DPF2	1582.61	0.11851	0.0424544	0.175646
PDXK	2437.29	0.118478	0.0152699	0.0865441
ATP1A1	8806.45	0.118333	0.000768903	0.0091732
HYOU1	5652.98	0.118217	0.00286714	0.0252784
GSTP1	2778.31	0.117907	0.0332288	0.146977
SSR2	3776.57	0.117711	0.0043072	0.034118
PPP1R18	2224.39	0.11708	0.0281474	0.131201
PTGES2	1447.05	0.116749	0.0388325	0.164582
SIM2	1796.65	0.116157	0.0355033	0.153642
BCAP31	4643.95	0.115818	0.00428266	0.0339814
NTN4	5461.57	0.115785	0.00658116	0.0466055
GAK	2137.39	0.115542	0.0253888	0.122218
NPC1	2295.11	0.11536	0.0194613	0.102403
MT-CYB	86342.3	0.114807	8.63748e-05	0.00154249
SNRPB	2830.41	0.114642	0.0264109	0.125494
SLC35F2	8169.83	0.11454	0.00111111	0.0122954
GTF3C1	3644.14	0.11347	0.0140327	0.0816187
TKT	11539.9	0.11329	0.00451633	0.0353336
CTPS1	2595.99	0.112736	0.0267809	0.126821
ARAF	1941.91	0.112675	0.0415115	0.172686
FTSJ1	2127.51	0.112562	0.0231141	0.1141
NPLOC4	4415.63	0.112523	0.00780402	0.0530074
SLC4A2	2787.62	0.112325	0.0262518	0.125121
DIAPH1	3803.44	0.110962	0.00804332	0.0542633
NCSTN	1674.85	0.110906	0.0432821	0.177775
SFXN3	1880.29	0.11085	0.031059	0.140642
AGPAT3	2172.05	0.110155	0.0374206	0.159908
HECTD4	1870.17	0.109829	0.0390069	0.16512
APP	19645.3	0.108776	0.00352342	0.0291988
RPS5	8500.58	0.108736	0.0177832	0.0963315
GRB10	2879.93	0.107806	0.0299848	0.137066
PRSS3	5237.03	0.107689	0.0155973	0.0876875
HMGXB3	3168.52	0.106909	0.0195625	0.102587
MGST1	2801.98	0.106769	0.0213331	0.108452
RPN1	3918.02	0.106748	0.0141512	0.0821711
TMBIM6	7790.51	0.10665	0.00238089	0.0218469
UBN1	1711.38	0.105996	0.0456256	0.184338
FDFT1	2437.82	0.105238	0.0352756	0.153084
IGF2R	4931.92	0.105018	0.0118544	0.0719767
DLG3	2114.41	0.104572	0.0426495	0.176005
ACACA	3264.45	0.103229	0.0244279	0.118862
ATP5B	16759.8	0.103053	0.00436505	0.03442
CYFIP1	3953.82	0.102975	0.0138437	0.0808565
TMEM131	3354.25	0.102581	0.0183619	0.0985107
PITRM1	3018.27	0.102118	0.0209692	0.107265
ASXL1	2901.74	0.101531	0.0326581	0.145463
DLGAP4	4140.67	0.101239	0.0159193	0.0890678
ZNF207	2404.29	0.101211	0.035791	0.154602
CREB3L2	3059.75	0.100865	0.0371411	0.159107
GNB2L1	15460.7	0.100252	0.00976535	0.0626139
AP3D1	3768.43	0.100056	0.0372892	0.15959
KLC1	4409.64	0.0994382	0.0172803	0.0944129
AHNAK	41209.7	0.0988959	0.00318112	0.0271542
CBX6	2282.41	0.0984809	0.0453048	0.183599
NFE2L1	6293.51	0.0975981	0.0138988	0.08105
DNM2	4063.53	0.0960379	0.0205289	0.105749
AKAP1	3532.82	0.0954863	0.0280805	0.130999
WHSC1	5567.36	0.0951464	0.0147208	0.0844947
ANXA7	11076.6	0.0950884	0.00819793	0.0550398
DDOST	4517.58	0.0944227	0.0438857	0.179673
AKAP12	9747.22	0.0934486	0.0227186	0.113099
NPEPPS	2638.81	0.0934201	0.0432606	0.177739
NOP56	6181.81	0.0928666	0.0453582	0.183709
RPL3	14734	0.0928467	0.0123845	0.074323
JAG1	3464.9	0.0926502	0.0338931	0.148936
MDH2	7945.91	0.09246	0.0377758	0.160933
H1F0	9204.85	0.0923648	0.023619	0.115855
2021-09-09	12162.7	0.0919653	0.014286	0.0827817
CAPN1	4268.47	0.0916789	0.0263785	0.125426
BAG6	5075.54	0.0914814	0.0420893	0.174415
CALM2	4217.75	0.0908498	0.046846	0.188044
ANKRD11	7505.33	0.090574	0.0101971	0.0646989
FARSA	4768.35	0.0903049	0.0437738	0.17932
POLR3A	6118.05	0.0893316	0.0215866	0.109342
HSF1	5368.69	0.0888213	0.044093	0.180099
HMGA1	37073.1	0.0870925	0.0325898	0.145445
RNF213	5898.58	0.0861878	0.0356	0.15387
PRDX1	8365.37	0.0842426	0.0312705	0.141376
UBA1	15134.5	0.0831917	0.0191871	0.101457
TPD52L2	6531.61	0.0823486	0.0489743	0.193561
PDIA6	5257.39	0.0809946	0.039788	0.167614
RPL13A	24355.6	0.0775724	0.0218713	0.110139
SLC25A5	11327.2	0.074827	0.0491752	0.193882
ADAR	8118.96	-0.0720659	0.0406551	0.170137
CD55	9210.45	-0.0737553	0.0473955	0.189759
PRKDC	7535.62	-0.0744256	0.0493558	0.194159
TAGLN2	16630	-0.0745711	0.0409452	0.171146
SMC1A	5821.07	-0.075617	0.0497898	0.195203
PFN1	14692.6	-0.0772353	0.0454669	0.184061
PFN2	4504.64	-0.0779616	0.0425524	0.175762
RPS4X	24446	-0.0787772	0.0228708	0.113539
RPS3	16755.4	-0.0810161	0.0349079	0.15216
THRAP3	3991.82	-0.0821325	0.0456329	0.184338
PDIA3	7345.55	-0.0821778	0.0369794	0.158654
CAPNS1	7463.95	-0.0822958	0.0218667	0.110139
GDI2	3102.63	-0.0858674	0.0464503	0.18703
SH3BGRL3	11685.2	-0.0861645	0.0211542	0.107753
GNAI2	8074.46	-0.0867129	0.0268804	0.127042
SAR1A	4858.44	-0.0867789	0.0327217	0.145575
RPL5	13656.7	-0.0868578	0.00716869	0.0496335
DCAF7	5527.45	-0.087415	0.0399439	0.168068
PHLDA1	7828.95	-0.0877881	0.0336774	0.148361
SF3B1	7149.48	-0.0883688	0.0209076	0.107075
RCC2	2994.25	-0.0890695	0.0475485	0.189935
RAB10	3307.22	-0.0896693	0.0329071	0.146167
RPS21	5645.06	-0.0896908	0.0381117	0.162068
RPL29	9261.6	-0.0898198	0.0137567	0.0805167
RPS27	6977.43	-0.0904252	0.041384	0.172443
CLTC	11458.2	-0.0905463	0.00669659	0.0471123
RPL18	4590.53	-0.0910657	0.0319697	0.143509
BAG3	5358.66	-0.0914922	0.0490416	0.19363
NDRG1	12831.1	-0.0923616	0.0468075	0.187943
MRFAP1	5820.66	-0.0927835	0.0414955	0.172686
PAK2	4082.78	-0.0929767	0.0314798	0.141857
CAPZA1	3832.12	-0.0929783	0.0254496	0.122426
TACC1	3443.98	-0.0937139	0.0325685	0.145445
TOMM70A	3643.38	-0.0937898	0.0254685	0.122475
NAP1L1	6866.37	-0.0938336	0.0162018	0.0902865
PDCD6IP	3776.39	-0.0939688	0.0330743	0.146676
SSU72	3048.85	-0.0948873	0.0439362	0.179797
TMEM123	5460.61	-0.0952841	0.0218155	0.110041
H2AFV	3010.66	-0.0966821	0.034053	0.14945
DIP2B	3058.93	-0.0968268	0.039913	0.167988
RTFDC1	2226.2	-0.0975541	0.0421762	0.174671
FKBP1A	5098.18	-0.0984101	0.0169947	0.093548
HNRNPA1	13611	-0.0988926	0.00887336	0.0582314
TBC1D5	2526.39	-0.0989802	0.0429476	0.176869
TNPO1	4344.53	-0.0994262	0.0336594	0.148329
LMAN1	4283.53	-0.0994881	0.0359343	0.155123
MAGED1	6069.05	-0.100111	0.0288892	0.133368
ARPC1B	2997.04	-0.100897	0.0472525	0.189294
RALY	4564.98	-0.101007	0.0217406	0.109764
SRP14	3903.09	-0.101249	0.0299064	0.136842
HNRNPDL	4077	-0.101333	0.013195	0.0779808
UBE3C	3899.12	-0.101438	0.0148347	0.084974
CNBP	4899.37	-0.101794	0.0133676	0.0787341
SMARCC1	4152.39	-0.101944	0.0249688	0.120746
VPS35	2754.08	-0.102354	0.034908	0.15216
CSNK1A1	4181.96	-0.102795	0.0106078	0.0665043
WNK1	3320.66	-0.102861	0.0290933	0.134133
TBL1XR1	2189	-0.10288	0.0493552	0.194159
ANXA5	12324.2	-0.102881	0.00559658	0.0414402
TFG	2738.13	-0.102902	0.0404865	0.169834
KIAA0196	1811.95	-0.10291	0.0476815	0.190303
MSI2	2763.03	-0.103245	0.0280167	0.130854
HNRNPF	5857.5	-0.10371	0.0201934	0.104744
LSM4	3698.08	-0.103842	0.0184532	0.098887
ANKRD17	3725.04	-0.103942	0.0225614	0.112525
ERH	2008.93	-0.104114	0.0488815	0.193379
YBX1	23599	-0.104206	0.00877549	0.0576713
CHCHD2	3626.2	-0.104308	0.0349538	0.15216
HK1	9106.77	-0.104341	0.00699925	0.0486775
VMA21	2289.9	-0.104395	0.0366886	0.157745
CBFB	1764.08	-0.10467	0.0445553	0.181351
SPATS2L	3872.89	-0.104979	0.0106106	0.0665043
UBE2N	2028.35	-0.1056	0.0456455	0.184338
HMGB1	4428.34	-0.105742	0.0153718	0.0869805
UQCRC2	2405.06	-0.105781	0.0485081	0.192381
TBL1X	2490.8	-0.106006	0.0284694	0.131955
TCP1	5713.95	-0.106095	0.0304067	0.138423
EIF4G3	2291.6	-0.106335	0.0295454	0.135724
PAFAH1B2	2434.21	-0.106514	0.033307	0.14724
PLS3	7827.36	-0.106599	0.00283611	0.025099
SPRY4	3402.25	-0.106651	0.0291891	0.134441
CNIH1	2603.41	-0.106682	0.0289813	0.133749
NARS	3649.65	-0.107064	0.0204016	0.105366
GNL3	3003.72	-0.107065	0.0283565	0.131605
TNNT1	2522.65	-0.107084	0.0317595	0.142841
HP1BP3	3494.21	-0.107459	0.0152271	0.0863714
CCDC50	3690.48	-0.107477	0.0209296	0.107102
CD109	2597.5	-0.10803	0.0391123	0.165416
HNRNPK	12776.3	-0.108105	0.00529565	0.039696
ARPC2	3161.23	-0.108115	0.0314231	0.141739
RALGAPB	3154.04	-0.108339	0.0172574	0.0944008
PAICS	8366.12	-0.108388	0.00607455	0.0439996
CDC37	7471.29	-0.108669	0.0119342	0.0723672
EIF4G2	23227.6	-0.108691	0.000396001	0.00538477
PTBP3	2426.11	-0.108981	0.0248016	0.120178
RAB6A	2415.27	-0.109139	0.0338458	0.148814
DSG2	1818.02	-0.109379	0.0412095	0.171788
DNAJA1	5206.76	-0.109433	0.0211572	0.107753
ADAM9	3864.73	-0.109581	0.0290352	0.133909
RAB7A	3483.65	-0.109908	0.0251244	0.121283
EIF3H	4272.22	-0.110231	0.00548682	0.0407788
PTMA	19847.7	-0.110287	0.0187993	0.100165
RPS27A	7962.01	-0.110341	0.00288343	0.0253891
SS18	1758.16	-0.110346	0.0427395	0.17622
FAT1	1830.23	-0.110364	0.0330081	0.146475
PSMC2	2277.12	-0.110426	0.0337362	0.148433
NF1	1731.54	-0.110732	0.0482215	0.191746
ARHGEF12	3374.24	-0.110753	0.0285443	0.132213
AGPS	2523.91	-0.110886	0.0217119	0.109764
DLD	2177.36	-0.111367	0.0338548	0.148814
TNFRSF21	2802.67	-0.111823	0.0249706	0.120746
ACAP2	1529.46	-0.112241	0.0488962	0.193383
IPO9	1604.51	-0.112267	0.0397616	0.167553
RAB22A	2215.64	-0.112501	0.0246969	0.119879
CHMP4B	3564.17	-0.112951	0.00856256	0.0569093
EIF3F	2241.48	-0.113511	0.0204558	0.105489
XRCC5	5284.17	-0.113535	0.0032585	0.0275621
ANP32A	2450.17	-0.113579	0.022725	0.113099
SERP1	1766.24	-0.113762	0.0318568	0.14314
UBE2E1	3132.85	-0.113894	0.0109701	0.0680274
UBE2A	1968.64	-0.113923	0.0297623	0.136373
DCTN1	3955.88	-0.114026	0.00973968	0.0625067
TPX2	5441.73	-0.114233	0.0157411	0.0883893
ITCH	2218.13	-0.114389	0.0327173	0.145575
GNPDA1	2383.81	-0.114569	0.0165487	0.0916373
FAM168B	4487.33	-0.114611	0.0040342	0.0324526
DYNLL1	3721.45	-0.115068	0.00509621	0.0386366
DDX3X	7523.05	-0.115175	0.00582148	0.0427429
RBBP7	4092.92	-0.115178	0.00601547	0.0436849
WDR45B	2010.91	-0.11522	0.0336129	0.148217
VHL	1515.5	-0.115753	0.0374563	0.159972
UBA2	1686.55	-0.115893	0.0294595	0.135419
RIC8A	2408.12	-0.115913	0.0185052	0.0990514
SMS	4752.75	-0.116094	0.011143	0.0688551
ABI2	3391.32	-0.1167	0.00616311	0.0445716
CNOT1	7545.77	-0.116733	0.00595444	0.0433913
BACE1	1365.86	-0.116808	0.0449421	0.182619
MAP3K11	1561.41	-0.116902	0.0443424	0.180748
USP22	4056.58	-0.117152	0.00853331	0.0568006
REEP5	1286.46	-0.117233	0.0481113	0.191366
NCL	19644.5	-0.117526	0.00359449	0.0295973
SYNCRIP	4649.59	-0.117673	0.00648192	0.0461879
RAD21	4327.1	-0.117725	0.00357029	0.029485
IRS1	1837.3	-0.117735	0.0306122	0.139115
CAT	1837.99	-0.117843	0.0449453	0.182619
TSN	1783.13	-0.117844	0.0280906	0.130999
YTHDC1	1315.62	-0.117956	0.0498196	0.195265
ARL1	1986.25	-0.118068	0.030035	0.137251
XPO1	4350.34	-0.118083	0.0119762	0.0725587
SH3GLB1	1549.32	-0.1181	0.0459346	0.185237
NDUFB4	1568.7	-0.119506	0.0474393	0.189775
HNRNPA3	7084.81	-0.119932	0.00452345	0.0353497
CDC27	3111.01	-0.120064	0.0185925	0.0992903
SET	8564.45	-0.120203	0.00444036	0.0348564
ANKRD40	1789.01	-0.12021	0.033237	0.146977
ABL1	2040.09	-0.120258	0.0435274	0.178677
NFIB	1508.57	-0.120415	0.049189	0.193882
ARF5	1555.34	-0.120523	0.0341614	0.149785
CCT8	4297.16	-0.12055	0.0102788	0.0650465
PCNP	2454.99	-0.120695	0.0120435	0.0729031
TMPO	3915.86	-0.120898	0.00545159	0.0405602
CMTM6	1634.65	-0.120908	0.0342874	0.15019
DCAF13	1987.64	-0.121302	0.0337124	0.148397
RPA1	2366.7	-0.121361	0.011471	0.0703087
GSK3B	2725.52	-0.121434	0.00852177	0.0567779
SNRPB2	1432.19	-0.121446	0.0496158	0.19474
TAF2	1732.28	-0.121532	0.0474216	0.189775
FAM120C	1201.36	-0.1219	0.0491865	0.193882
PRMT2	1195.63	-0.121919	0.0472209	0.189222
EIF1AX	2009.88	-0.122112	0.020314	0.10507
REEP3	2315.2	-0.122315	0.0229685	0.113784
OSBPL1A	1374.44	-0.122491	0.0439417	0.179797
PGAM1	2726.81	-0.122834	0.00733651	0.0505199
SZRD1	3424.86	-0.122844	0.0182262	0.0980465
UBAP1	1618.38	-0.123015	0.0314689	0.141854
SKI	2264.2	-0.123086	0.0249257	0.120654
RERE	2385.18	-0.123254	0.0195252	0.102587
S100A11	5015.95	-0.123732	0.00232166	0.0214771
FTL	8671.34	-0.123824	0.00155467	0.0159055
WDR26	2458.89	-0.123896	0.0157761	0.0884577
RREB1	1186.75	-0.123925	0.0431002	0.177393
NRGN	1867.45	-0.12403	0.0303604	0.138285
TRIM14	1709.41	-0.124409	0.0297648	0.136373
RPL11	10406.4	-0.124626	0.0031301	0.0268066
CPSF2	2732.99	-0.125074	0.0150375	0.0857135
YEATS2	1595.16	-0.125107	0.0326241	0.145445
PSME2	1527.85	-0.125606	0.024696	0.119879
TMEM30A	1860.25	-0.125777	0.0209089	0.107075
LMNB1	2161.33	-0.12581	0.0391452	0.165505
ZCCHC24	2127.33	-0.125854	0.0158991	0.0889901
YWHAB	9124.22	-0.126044	0.000830559	0.00974686
PPP6C	1128.72	-0.126104	0.0484631	0.192358
CAPRIN1	7652.16	-0.126455	0.000327492	0.00467631
CAB39	1866.27	-0.126508	0.017025	0.0936778
GADD45GIP1	2166.97	-0.126546	0.0216737	0.109704
RBFOX2	3140.45	-0.126568	0.00492498	0.0376686
G3BP2	2194.67	-0.126615	0.0133009	0.0783746
ACTR2	6108.64	-0.126654	0.000824803	0.00970376
GPX4	2210.58	-0.1267	0.022705	0.11308
GRSF1	2147.58	-0.126755	0.00987269	0.0630705
MELK	1343.16	-0.126763	0.031785	0.14291
WSB2	1448.64	-0.12689	0.0288101	0.133135
SMU1	1984.23	-0.127258	0.0182783	0.0982132
HEXIM1	1379.26	-0.127357	0.0297746	0.136373
POLR2B	2857.54	-0.127479	0.00524305	0.0394244
DENND5A	1738.21	-0.127652	0.0167093	0.0922677
UBA6	1530.68	-0.127672	0.033606	0.148217
MCCC2	1097.52	-0.127958	0.0465198	0.187111
UBQLN2	1269.3	-0.128006	0.0431841	0.177529
SUCO	2094.42	-0.128064	0.0485188	0.192381
FAM168A	1868.44	-0.128172	0.0172674	0.0944008
CDK1	2033.35	-0.12841	0.0123503	0.0742383
NCKAP1	4516.7	-0.128576	0.00191676	0.0186534
PGM1	1747.1	-0.128624	0.0177307	0.0961963
ZDHHC20	1353.11	-0.128656	0.0344799	0.150897
PCBP1	2064.79	-0.128849	0.0150816	0.0858601
WIZ	2800.31	-0.128896	0.0084581	0.0563806
MED14	2956.64	-0.12897	0.04409	0.180099
TNRC18	4540.24	-0.129024	0.0172713	0.0944008
JAK1	2405.18	-0.129104	0.0126167	0.0753604
ARL8B	1666.31	-0.12911	0.0260865	0.124674
DROSHA	2713.82	-0.129276	0.0111312	0.0688124
PPP1CB	2151.49	-0.129316	0.0269539	0.127166
DPYSL3	2612.52	-0.129333	0.00698969	0.0486595
NAMPT	1757.92	-0.12942	0.0192412	0.101587
UFM1	1338.53	-0.129787	0.0281619	0.131225
POLA1	1250.36	-0.130216	0.0429151	0.176787
SH3KBP1	3635.41	-0.130251	0.00167254	0.0167795
BUB1B	1348.05	-0.130309	0.0352097	0.152845
SNW1	1916.52	-0.130507	0.0145974	0.0839247
C11orf58	2570.33	-0.131351	0.00652988	0.0463834
YWHAE	8199.42	-0.131536	0.000342889	0.00482221
CACUL1	1074.99	-0.131609	0.0406726	0.17016
MTPN	4489.83	-0.131773	0.000733868	0.00887313
TGFBR2	2135.51	-0.131774	0.00819515	0.0550398
HNRNPA2B1	23290.9	-0.131847	0.00014812	0.00241647
RPS11	20034	-0.132344	3.0884e-05	0.000660482
PRR12	2314.88	-0.132371	0.0272077	0.128017
ASAP1	4203.13	-0.132406	0.00108598	0.0121035
MBNL1	5440.31	-0.132567	0.000918584	0.0105755
OIP5-AS1	3157.56	-0.132691	0.00342118	0.0285917
NDUFS5	2767.1	-0.132772	0.00376054	0.0306573
PGK1	34845.7	-0.132946	3.97146e-05	0.000809655
ACO1	1442.2	-0.133024	0.0242952	0.118423
MRPS30	1144.35	-0.133095	0.033558	0.148124
HSD17B4	1253.88	-0.133145	0.0385684	0.163661
SNX6	1348.55	-0.133146	0.023612	0.115855
SEL1L	2807.68	-0.133253	0.00631004	0.0452825
DNAJC7	1051.16	-0.133263	0.0499886	0.195654
CLIP1	2377.18	-0.133417	0.0145529	0.0837377
KIRREL	2499.98	-0.133614	0.00526128	0.039502
2021-09-02	4260.25	-0.133672	0.00127589	0.0136534
NCOR2	9001.46	-0.133678	0.00877561	0.0576713
PICALM	1002.99	-0.133824	0.0431425	0.177515
NACC1	5174.55	-0.1339	0.00896008	0.0585554
KLHL5	1280.73	-0.133952	0.036753	0.157973
PIAS3	1275.47	-0.133962	0.0421067	0.174435
CASK	1179.94	-0.134267	0.033162	0.146817
RAD23B	3931.65	-0.134383	0.00284748	0.0251809
NEFL	5204.71	-0.134502	0.00273166	0.0243134
SBNO1	1555.4	-0.134576	0.0269005	0.127042
SNRPD1	1673.83	-0.134797	0.0272167	0.128017
NETO2	1957.21	-0.135118	0.00915482	0.0594085
KCTD3	2010.74	-0.135304	0.00979383	0.0626527
TNFRSF12A	1936.04	-0.135408	0.0355353	0.153656
UBE2Z	4498.64	-0.135414	0.00178135	0.017668
SFPQ	9656.59	-0.135731	0.00395394	0.0318473
SNTB2	3217.26	-0.135865	0.00998274	0.06357
RBM12	3131.52	-0.135942	0.00207684	0.0197568
EIF4A3	2171.04	-0.136012	0.00995975	0.0634815
TAB3	1038.61	-0.136039	0.0425724	0.175791
RPF1	1398.74	-0.136166	0.03516	0.152699
PCNA	3287.61	-0.136242	0.016388	0.0910172
C14orf166	3751.83	-0.136409	0.0036918	0.0302204
HNRNPUL1	7060.12	-0.136499	0.00170156	0.0169731
SKP2	1043.18	-0.136729	0.0436813	0.179091
GTPBP4	1632.72	-0.136806	0.0180831	0.0974644
SSFA2	4528.75	-0.136814	0.000655574	0.00813786
BUB1	1613.25	-0.136863	0.0202556	0.104961
ARPP19	2487.79	-0.136899	0.00664194	0.0469169
SRP9	2137.12	-0.137136	0.00584064	0.0428161
HSPA4	2699.24	-0.137193	0.0183455	0.0984607
RSL24D1	912.612	-0.137259	0.0490419	0.19363
WBP11	2055.32	-0.137376	0.00620429	0.0447536
EIF5	10115.9	-0.137613	0.00135603	0.0142813
GJA1	1708.15	-0.137629	0.0106084	0.0665043
[truncated: 56,650 more rows]
