# Supplementary material for: BAZ2A-RNA mediated association with TOP2A and KDM1A represses genes implicated in prostate cancer
Source: Life Sci Alliance. 2023 Apr 25;6(7):e202301950. doi: 10.26508/lsa.202301950 (PMC10130768; doi:10.26508/lsa.202301950)
Supplement: Supplementary file 14 [file LSA-2023-01950_TableS9.xlsx]

## Sheet: GO_UP_TOP2Ai
GO_UP_TOP2Ai	Count	%	PValue	Genes
GO:0009605~response to external stimulus	110	21.0325	1.32078e-10	IFITM1, CSF3, SPARC, SERPINE2, PLAT, AQP3, CLDN1, CLU, IFI44L, ZFP36, ZC3H12A, SCN9A, CYP1B1, TRIM22, KRT6A, TGM2, CUBN, ARSA, SPINK7, HGF, SPINK5, HLA-B, MR1, UNC13D, IFI27, SLPI, DDIT4, ADAM8, CYP2E1, EPHA1, DSC2, CFB, IDO1, BRSK1, SLC22A5, CFH, GIPR, SLC1A1, PDGFB, PDGFA, STC1, MST1R, NTS, PLA2G6, PLD1, ADAMTS13, TSPAN8, NLRP3, APOD, NLRP1, PI3, CCDC141, PLXNA3, WFDC13, ABCA1, ACE, APOBEC3G, J…
GO:0006952~defense response	80	15.2964	5.23398e-09	LGALS3BP, IFITM1, SERPINA1, CXCL8, ITGB2, ADM, GRIK2, CLU, CLDN1, IFI44L, WFDC3, ZFP36, ZC3H12A, SCN9A, CASP1, TIMP1, TRIM22, TGM2, KRT6A, SPINK7, HGF, SPINK5, HLA-B, TAP1, ZDHHC11, PARP9, HSPG2, MR1, UNC13D, SLPI, ELF3, IFI27, OAS2, IRF1, DDIT4, ADAM8, TLR4, IRF9, CFB, IDO1, SLC22A5, CFH, SLC1A1, NLRC5, IFI6, MST1R, CXCR6, PLA2G6, THBS1, IL1RL1, ADAMTS13, STAT4, NLRP3, APOD, PI3, NLRP1, GBP2, AP…
GO:0051707~response to other organism	60	11.4723	6.87342e-09	CSF3, IFITM1, SPARC, CXCL8, ADM, CLU, CLDN1, IFI44L, WFDC3, ZFP36, ZC3H12A, CASP1, TRIM22, KRT6A, CUBN, SPINK5, HLA-B, ZDHHC11, PARP9, MR1, UNC13D, SLPI, IFI27, OAS2, IRF1, DDIT4, CYP2E1, TLR4, IRF9, CFB, IDO1, SLC22A5, NLRC5, IFI6, MST1R, NTS, PLA2G6, ADAMTS13, NLRP3, PI3, NLRP1, GBP2, APOL1, GBP1, GBP4, WFDC13, GBP3, ABCA1, IL33, ACE, APOBEC3G, IL37, REG4, MX2, B3GALT5, CCDC88B, TH, BCL3, REN, …
GO:0043207~response to external biotic stimulus	60	11.4723	7.50153e-09	CSF3, IFITM1, SPARC, CXCL8, ADM, CLU, CLDN1, IFI44L, WFDC3, ZFP36, ZC3H12A, CASP1, TRIM22, KRT6A, CUBN, SPINK5, HLA-B, ZDHHC11, PARP9, MR1, UNC13D, SLPI, IFI27, OAS2, IRF1, DDIT4, CYP2E1, TLR4, IRF9, CFB, IDO1, SLC22A5, NLRC5, IFI6, MST1R, NTS, PLA2G6, ADAMTS13, NLRP3, PI3, NLRP1, GBP2, APOL1, GBP1, GBP4, WFDC13, GBP3, ABCA1, IL33, ACE, APOBEC3G, IL37, REG4, MX2, B3GALT5, CCDC88B, TH, BCL3, REN, …
GO:0009607~response to biotic stimulus	61	11.6635	1.3355e-08	CSF3, IFITM1, SPARC, CXCL8, ADM, CLU, CLDN1, IFI44L, WFDC3, ZFP36, ZC3H12A, CASP1, TRIM22, KRT6A, CUBN, SPINK5, HLA-B, ZDHHC11, PARP9, MR1, UNC13D, SLPI, IFI27, OAS2, IRF1, DDIT4, CYP2E1, TLR4, IRF9, CFB, IDO1, SLC22A5, NLRC5, IFI6, MST1R, NTS, PLA2G6, ADAMTS13, NLRP3, PI3, NLRP1, GBP2, APOL1, GBP1, GBP4, CD55, WFDC13, GBP3, ABCA1, IL33, ACE, APOBEC3G, IL37, REG4, MX2, B3GALT5, CCDC88B, TH, BCL3,…
GO:0051179~localization	198	37.8585	4.8264e-08	IFITM1, SPARC, SERPINE2, ARR3, AQP3, CLDN1, CREB3L1, NIPAL2, ZC3H12A, TBC1D10C, CYP1B1, TNS4, TRIM22, SLC34A3, IL15RA, CUBN, ARL14, SYTL1, ACSL5, PDZK1, MAPK8IP3, HSPG2, DKK1, UNC13D, SYTL2, IFI27, DDIT4, KDELR3, EPHA1, GPLD1, GRB7, SPTBN5, SLC22A5, TMEM63A, ABCB6, TTYH1, GIPR, SLC45A1, SLC22A1, PDGFB, PDGFA, STC1, MST1R, PLA2G6, PKHD1, APOD, SEC31B, ABCA1, TMEM184A, ABCA2, ACE, JUP, ABCA7, L1CAM…
GO:0006950~response to stress	140	26.7686	7.04092e-08	IFITM1, SPARC, SERPINE2, MPL, PLAT, AQP3, CLDN1, CLU, ENO3, IFI44L, ZFP36, CDH3, EME2, CREB3L1, ZC3H12A, SCN9A, CYP1B1, TRIM22, KRT6A, TGM2, ENTPD2, SCARA5, SPINK7, HGF, SPINK5, HLA-B, TAP1, HSPG2, MR1, MAPK8IP3, DKK1, UNC13D, EID3, IFI27, SLPI, DDIT4, MALAT1, ADAM8, CYP2E1, DSC2, CFB, IDO1, BRSK1, SLC22A5, CFH, ABCB6, UBA7, GIPR, SLC1A1, PDGFB, PDGFA, STC1, MST1R, PLA2G6, ADAMTS13, TSPAN8, ALDH3…
GO:0034097~response to cytokine	49	9.36902	1.21668e-07	CSF3, IFITM1, SPARC, CXCL8, MPL, CLDN1, ZFP36, ZC3H12A, CASP1, CYP1B1, TIMP1, NEFH, TGM2, ADAMTS7, IL15RA, TRAF1, PARP9, IFI27, OAS2, IRF1, TFF2, TNFRSF25, TLR4, CARD14, SELPLG, SLC22A5, SLC1A1, PDGFB, NLRC5, MST1R, CXCR6, THBS1, IL1RL1, ADAMTS13, SPOCK2, STAT4, GBP2, GBP1, SKIL, GBP4, GBP3, ABCA1, IL33, IL37, MX2, INHBB, COL3A1, XAF1, SLC26A6
GO:0052548~regulation of endopeptidase activity	29	5.54493	2.46193e-07	SERPINA1, SERPINE2, PAPLN, SLC1A1, IFI6, THBS1, WFDC3, SPOCK2, CASP1, TNFSF10, NLRP3, NLRP1, PI3, TIMP1, WFDC13, ABCA2, SERPINB1, SERPINB2, SPINK7, HGF, SPINK5, NGF, SERPINB7, SERPINB5, PSMB9, SLPI, COL7A1, BLID, SERPINI1
GO:0010466~negative regulation of peptidase activity	22	4.2065	3.631e-07	SERPINB1, SERPINA1, SERPINB2, SERPINE2, SPINK7, HGF, PAPLN, SPINK5, IFI6, NGF, SERPINB7, THBS1, SERPINB5, WFDC3, SLPI, COL7A1, SPOCK2, TIMP1, PI16, PI3, SERPINI1, WFDC13
GO:0052547~regulation of peptidase activity	30	5.73614	4.35585e-07	SERPINA1, SERPINE2, PAPLN, SLC1A1, IFI6, THBS1, WFDC3, SPOCK2, CASP1, TNFSF10, NLRP3, NLRP1, PI3, TIMP1, WFDC13, ABCA2, SERPINB1, SERPINB2, SPINK7, HGF, SPINK5, NGF, SERPINB7, SERPINB5, PSMB9, SLPI, COL7A1, BLID, SERPINI1, PI16
GO:0030198~extracellular matrix organization	24	4.58891	4.49477e-07	TNXB, LAMB3, LAMB2, COL14A1, MMP1, PAPLN, SPINK5, LOXL4, LTBP3, SERPINB5, COL3A1, ADAMTS14, MMP13, ADAMTS13, ELF3, SPOCK2, CREB3L1, BCL3, CYP1B1, NPHP3, ADAM8, TGFBI, MATN3, ADAMTS7
GO:0043062~extracellular structure organization	24	4.58891	4.7484e-07	TNXB, LAMB3, LAMB2, COL14A1, MMP1, PAPLN, SPINK5, LOXL4, LTBP3, SERPINB5, COL3A1, ADAMTS14, MMP13, ADAMTS13, ELF3, SPOCK2, CREB3L1, BCL3, CYP1B1, NPHP3, ADAM8, TGFBI, MATN3, ADAMTS7
GO:0010951~negative regulation of endopeptidase activity	21	4.0153	6.78214e-07	SERPINB1, SERPINA1, SERPINB2, SERPINE2, SPINK7, HGF, PAPLN, SPINK5, IFI6, NGF, SERPINB7, THBS1, SERPINB5, WFDC3, SLPI, COL7A1, SPOCK2, TIMP1, PI3, SERPINI1, WFDC13
GO:0044699~single-organism process	359	68.6424	7.20313e-07	IFITM1, SPARC, SERPINE2, ACCS, ARR3, AQP3, CLDN1, ENO3, GLDN, RAPGEFL1, NDST2, LIPH, CREB3L1, ZC3H12A, TNFSF10, TBC1D10C, CYP1B1, CCNL2, TNS4, JUNB, TRIM22, SLC34A3, IL15RA, CUBN, ARSA, MIRLET7BHG, ENTPD2, CCDC78, HLA-B, SOX13, SYTL1, ACSL5, MIR133A1HG, PDZK1, MAPK8IP3, HSPG2, DKK1, UNC13D, SYTL2, IFI27, DDIT4, MXRA8, SPIN2A, CYP2E1, KDELR3, EPHA1, FREM1, GPLD1, IDO1, GRB7, SPTBN5, SLC22A5, RETSA…
GO:0031589~cell-substrate adhesion	26	4.97132	8.70669e-07	TNXB, TTYH1, ITGB4, ITGB2, PDGFB, LYPD3, FMN1, MSLN, THBS1, PKHD1, ADAMTS13, SPOCK2, AGR2, APOD, GBP1, LAMB3, JUP, LAMB2, L1CAM, UNC13D, COL3A1, CEACAM6, ID1, TEK, EPHA1, FREM1
GO:0065008~regulation of biological quality	135	25.8126	8.8498e-07	CSF3, SPARC, SERPINE2, MPL, PLAT, AQP3, CLDN1, CLU, WASH2P, NDST2, ZFP36, CDH3, HEPHL1, ZC3H12A, SCN9A, CYP1B1, KRT6A, TGM2, SLC34A3, CUBN, ENTPD2, SCARA5, DIO1, MAPK8IP3, DKK1, ERMN, EID3, IFI27, SLPI, SLC9A9, ADAM8, KDELR3, GPLD1, DSC2, RHCE, BRSK1, CEMIP, SPTBN5, SLC22A5, ABCB6, RETSAT, GIPR, SLC1A1, SLC22A1, PDGFB, PDGFA, STC1, LIN7A, LTBP3, NTS, PLA2G6, PKHD1, ADAMTS13, SCIN, TSPAN8, NPHP3, …
GO:0030162~regulation of proteolysis	40	7.64818	9.61069e-07	SERPINA1, CFH, SERPINE2, PAPLN, SLC1A1, IFI6, PLAT, THBS1, CLU, WFDC3, SPOCK2, ZC3H12A, CASP1, TNFSF10, NLRP3, NLRP1, PI3, TIMP1, CD55, WFDC13, RHBDF1, ABCA2, IL33, OSBPL7, SERPINB1, SERPINB2, SPINK7, HGF, SPINK5, NGF, SERPINB7, SERPINB5, PSMB9, SLPI, COL7A1, ADAM8, BLID, SERPINI1, PI16, GPLD1
GO:0051607~defense response to virus	22	4.2065	1.64903e-06	IL33, IFITM1, APOBEC3G, MX2, NLRC5, IFI6, ZDHHC11, PARP9, UNC13D, IFI44L, IFI27, OAS2, IRF1, DDIT4, ZC3H12A, CASP1, NLRP1, ERCC6, GBP1, TRIM22, IRF9, GBP3
GO:0022610~biological adhesion	64	12.2371	1.81033e-06	LGALS3BP, SERPINE2, COL14A1, ITGB4, ITGB2, MPL, FMN1, MSLN, PEAR1, CLDN1, GLDN, MYPN, CDH3, ZC3H12A, CYP1B1, JUNB, TGM2, SPINK5, SOX13, VSTM2L, UNC13D, CEACAM6, CEACAM5, IRF1, MXRA8, ADAM8, EPHA1, FREM1, DSC2, IDO1, SELPLG, TNXB, TTYH1, PDGFB, LYPD3, THBS1, FSTL3, PKHD1, MUC1, ADAMTS13, SPOCK2, AGR2, NLRP3, APOD, CCDC141, PCDH1, GBP1, CD55, PLXNA3, JUP, LAMB3, LAMB2, IGF2, INHBB, L1CAM, CCDC88B, …
GO:0098542~defense response to other organism	37	7.07457	1.91784e-06	IFITM1, NLRC5, IFI6, ADM, PLA2G6, IFI44L, WFDC3, ZC3H12A, CASP1, NLRP1, PI3, GBP2, APOL1, GBP1, GBP4, TRIM22, GBP3, KRT6A, WFDC13, IL33, APOBEC3G, MX2, SPINK5, ZDHHC11, PARP9, MR1, UNC13D, CCDC88B, IFI27, SLPI, OAS2, IRF1, DDIT4, BCL3, ERCC6, TLR4, IRF9
GO:0009615~response to virus	26	4.97132	2.20186e-06	IFITM1, NLRC5, IFI6, MST1R, CLU, IFI44L, ZC3H12A, CASP1, NLRP3, NLRP1, GBP1, TRIM22, GBP3, IL33, APOBEC3G, MX2, ZDHHC11, PARP9, UNC13D, IFI27, OAS2, IRF1, DDIT4, BCL3, ERCC6, IRF9
GO:0044707~single-multicellular organism process	191	36.5201	2.21e-06	IFITM1, CSF3, SPARC, SERPINE2, CHRM5, MPL, PLAT, AQP3, CLDN1, CLU, ENO3, GLDN, RAPGEFL1, TGM1, ZFP36, CAPN8, CDH3, CREB3L1, ZC3H12A, SCN9A, TNFSF10, CYP1B1, JUNB, KRT6A, TGM2, IL15RA, CUBN, ARSA, ENTPD2, CCDC78, SPINK7, HGF, SPINK5, HLA-B, SOX13, HSPG2, MR1, MAPK8IP3, DKK1, ERMN, DDIT4, MXRA8, ADAM8, EPHA1, FREM1, GPLD1, DSC2, IDO1, BRSK1, SLC22A5, ABCB6, GIPR, SLC1A1, PDGFB, PDGFA, STC1, LIN7A, …
GO:0071345~cellular response to cytokine stimulus	42	8.03059	2.70086e-06	IFITM1, CSF3, SELPLG, CXCL8, SLC1A1, MPL, NLRC5, PDGFB, MST1R, CXCR6, THBS1, CLDN1, IL1RL1, ZFP36, ADAMTS13, SPOCK2, ZC3H12A, CASP1, STAT4, CYP1B1, GBP2, NEFH, GBP1, GBP4, GBP3, TGM2, ADAMTS7, ABCA1, IL15RA, IL33, IL37, INHBB, TRAF1, PARP9, IFI27, OAS2, IRF1, TFF2, TNFRSF25, CARD14, TLR4, SLC26A6
GO:0007155~cell adhesion	63	12.0459	3.23548e-06	LGALS3BP, SERPINE2, COL14A1, ITGB4, ITGB2, MPL, FMN1, MSLN, PEAR1, CLDN1, GLDN, MYPN, CDH3, ZC3H12A, CYP1B1, JUNB, TGM2, SPINK5, SOX13, VSTM2L, UNC13D, CEACAM6, CEACAM5, IRF1, MXRA8, ADAM8, EPHA1, FREM1, DSC2, IDO1, SELPLG, TNXB, TTYH1, PDGFB, LYPD3, THBS1, FSTL3, PKHD1, MUC1, ADAMTS13, SPOCK2, AGR2, NLRP3, APOD, CCDC141, PCDH1, GBP1, CD55, PLXNA3, JUP, LAMB3, LAMB2, IGF2, L1CAM, CCDC88B, COL3A1,…
GO:0051704~multi-organism process	92	17.5908	3.986e-06	PIWIL1, SPAG17, ST6GALNAC1, CSF3, IFITM1, SPARC, CXCL8, SERPINE2, ITGB4, SLC2A1, ADM, PLAT, CLU, CLDN1, IFI44L, WFDC3, ZFP36, ZC3H12A, CASP1, TIMP1, JUNB, TRIM22, KRT6A, CFAP44, OVGP1, ARSA, CUBN, CNTD1, SPINK5, HLA-B, ZDHHC11, PARP9, MR1, UNC13D, SLPI, IFI27, OAS2, IRF1, DDIT4, SPIN2A, CYP2E1, TLR4, IRF9, CFB, IDO1, DNAH1, SELPLG, SLC22A5, NLRC5, IFI6, STC1, MST1R, CXCR6, NTS, PLA2G6, FSTL3, ADA…
GO:0007166~cell surface receptor signaling pathway	99	18.9293	4.11097e-06	IFITM1, CSF3, SERPINE2, MPL, PLAT, CDH3, CREB3L1, ZC3H12A, TNFSF10, SH2D6, TGM2, IL15RA, HGF, SOX13, DKK1, IFI27, DDIT4, ADAM8, EPHA1, CARD14, GPLD1, GRB7, GIPR, SLC1A1, PDGFB, PDGFA, MST1R, LTBP3, PLA2G6, SCUBE3, CD79A, ADAMTS13, STK36, NPHP3, APOD, IGFBP6, SKIL, PLXNA3, ABCA1, JUP, BDNF, IGF2, SMAD9, PILRB, INHBB, ABCA7, VASN, BMP3, TMEM17, ID1, NFKBID, DRAXIN, PTPRR, CXCL8, ITGB4, ITGB2, GRIK2…
GO:0045861~negative regulation of proteolysis	24	4.58891	5.96901e-06	SERPINB1, SERPINA1, SERPINB2, SERPINE2, SPINK7, HGF, PAPLN, SPINK5, IFI6, PLAT, NGF, SERPINB7, THBS1, SERPINB5, WFDC3, SLPI, COL7A1, SPOCK2, TIMP1, PI16, PI3, SERPINI1, CD55, WFDC13
GO:0006928~movement of cell or subcellular component	81	15.4876	8.61811e-06	DRAXIN, SPAG17, PTPRR, IFITM1, SPARC, CXCL8, SERPINE2, ITGB4, ITGB2, PLAT, TSPAN11, CLDN1, MYPN, PIP5KL1, ZC3H12A, CYP1B1, TIMP1, NEFH, CFAP44, RHBDF1, FGFBP1, HGF, TACR2, VSTM2L, PARP9, MAPK8IP3, MYH3, CEACAM6, RNF207, DDIT4, MALAT1, ADAM8, HAP1, EPHA1, TLR4, GPLD1, DSC2, GRB7, DNAH1, CEMIP, SELPLG, DNAH2, TNXB, DNAH7, SEMA3B, PDGFB, PDGFA, STC1, MST1R, CXCR6, PLD1, THBS1, PKHD1, STK36, SPOCK2, …
GO:0042221~response to chemical	142	27.1511	1.09408e-05	IFITM1, CSF3, SPARC, CHRM5, MPL, PLAT, AQP3, CLDN1, CLU, ENO3, ZFP36, CDH3, CREB3L1, ZC3H12A, SCN9A, TNFSF10, CYP1B1, JUNB, TGM2, IL15RA, ARSA, HGF, PDZK1, DKK1, IFI27, SLPI, DDIT4, MALAT1, ADAM8, CYP2E1, EPHA1, CARD14, GPLD1, IDO1, SLC22A5, ABCB6, GIPR, SLC1A1, SLC22A1, PDGFB, PDGFA, STC1, MST1R, LTBP3, PLA2G6, PLD1, SCUBE3, ADAMTS13, ALDH3B1, NLRP3, APOD, NLRP1, CCDC141, SKIL, ANKZF1, PLXNA3, A…
GO:0051239~regulation of multicellular organismal process	110	21.0325	1.14632e-05	IFITM1, CSF3, SPARC, SERPINE2, MPL, PLAT, AQP3, CLU, ZFP36, CDH3, CREB3L1, ZC3H12A, CYP1B1, JUNB, TGM2, IL15RA, SPINK7, HGF, SPINK5, HLA-B, SOX13, HSPG2, MAPK8IP3, DKK1, MYL5, ADAM8, EPHA1, GPLD1, DSC2, IDO1, BRSK1, SLC22A5, SLC1A1, PDGFB, PDGFA, STC1, LTBP3, PKHD1, SCUBE3, SCIN, TSPAN8, NLRP3, NPHP3, APOD, NLRP1, SKIL, PLXNA3, ABCA1, CYP2J2, ACE, JUP, BDNF, IGF2, INHBB, ABCA7, L1CAM, VASN, CCDC8…
GO:0006810~transport	143	27.3423	1.40525e-05	SERPINE2, CHRM5, LOXL4, ARR3, AQP3, CLDN1, CLU, WASH2P, ZFP36, CDH3, HEPHL1, CREB3L1, NIPAL2, ZC3H12A, SCN9A, TBC1D10C, SLC26A11, SLC25A45, TGM2, SLC34A3, IL15RA, CUBN, SCARA5, ARL14, SYTL1, TAP1, ACSL5, PDZK1, HSPG2, MAPK8IP3, DKK1, UNC13D, SYTL2, ACAP1, IFI27, SLC9A9, SIDT1, ADAM8, KDELR3, GPLD1, RHCE, BRSK1, CEMIP, SPTBN5, SLC22A5, TMEM63A, ABCB6, TTYH1, GIPR, SLC45A1, SLC1A1, SLC22A1, PDGFB, …
GO:0010033~response to organic substance	106	20.2677	1.47938e-05	IFITM1, CSF3, SPARC, CHRM5, MPL, PLAT, AQP3, CLDN1, CLU, ZFP36, CREB3L1, ZC3H12A, TNFSF10, CYP1B1, TGM2, IL15RA, ARSA, HGF, DKK1, IFI27, SLPI, DDIT4, CYP2E1, CARD14, GPLD1, IDO1, SLC22A5, GIPR, SLC1A1, PDGFB, PDGFA, STC1, MST1R, LTBP3, PLA2G6, SCUBE3, ADAMTS13, NLRP3, NLRP1, SKIL, ANKZF1, ABCA1, ABCA2, OSBPL7, ACE, JUP, BDNF, IGF2, SMAD9, INHBB, ABCA7, VASN, TH, GJB3, ID1, REN, XAF1, SLC26A6, CXC…
GO:0006022~aminoglycan metabolic process	14	2.67686	1.55685e-05	OVGP1, CHST6, CEMIP, IDUA, CHPF2, HGF, PDGFB, B3GALT5, HS3ST1, SGSH, NDST2, SPOCK2, B3GNT4, B3GNT3
GO:0002252~immune effector process	42	8.03059	1.92398e-05	IFITM1, CFH, ITGB2, NLRC5, DYSF, IFI6, PLA2G6, CLU, IFI44L, NDST2, ZC3H12A, SLAMF9, CASP1, NLRP3, NLRP1, GBP1, JUNB, CD55, TRIM22, GBP3, IL33, ACE, APOBEC3G, MX2, SPINK5, HLA-B, BTN3A3, ZDHHC11, PARP9, MR1, UNC13D, SCART1, IFI27, OAS2, IRF1, DDIT4, BCL3, ERCC6, NFKBID, TLR4, IRF9, CFB
GO:0009611~response to wounding	33	6.30975	2.05003e-05	SERPINA1, SPARC, SERPINE2, GIPR, ITGB4, SLC1A1, MPL, PDGFB, DYSF, PDGFA, ADM, PLAT, PEAR1, THBS1, ENO3, CLDN1, ZFP36, ADAMTS13, CDH3, TSPAN8, APOD, TIMP1, KRT6A, IL33, ENTPD2, SERPINB2, LAMB2, WNT7A, INHBB, MAPK8IP3, F5, COL3A1, TLR4
GO:0034341~response to interferon-gamma	14	2.67686	2.40182e-05	IFITM1, SLC22A5, NLRC5, PARP9, CLDN1, ADAMTS13, IRF1, CASP1, GBP2, GBP1, TLR4, GBP4, SLC26A6, GBP3
GO:0051234~establishment of localization	146	27.9159	2.61303e-05	SERPINE2, CHRM5, LOXL4, ARR3, AQP3, CLDN1, CLU, WASH2P, ZFP36, CDH3, HEPHL1, CREB3L1, NIPAL2, ZC3H12A, SCN9A, TBC1D10C, SLC26A11, SLC25A45, TGM2, SLC34A3, IL15RA, CUBN, SCARA5, ARL14, SYTL1, TAP1, ACSL5, PDZK1, HSPG2, MAPK8IP3, DKK1, UNC13D, SYTL2, ACAP1, IFI27, SLC9A9, SIDT1, ADAM8, KDELR3, GPLD1, RHCE, BRSK1, CEMIP, SPTBN5, SLC22A5, TMEM63A, ABCB6, TTYH1, GIPR, SLC45A1, SLC1A1, SLC22A1, PDGFB, …
GO:0044764~multi-organism cellular process	37	7.07457	2.68442e-05	ST6GALNAC1, IFITM1, SELPLG, CXCL8, NLRC5, IFI6, MST1R, CXCR6, CLU, CLDN1, IFI44L, ZFP36, ZC3H12A, CASP1, NLRP3, NLRP1, APOL1, GBP1, CD55, TRIM22, GBP3, KRT6A, IL33, APOBEC3G, MX2, ZDHHC11, PARP9, UNC13D, IFI27, SLPI, OAS2, IRF1, DDIT4, BCL3, TMEM39A, ERCC6, IRF9
GO:0007167~enzyme linked receptor protein signaling pathway	44	8.413	2.69456e-05	GRB7, PTPRR, TNXB, MVP, PDGFB, IFI6, PDGFA, PLAT, MST1R, LTBP3, THBS1, FSTL3, SCUBE3, CDH3, CREB3L1, AGR2, APOD, SH2D6, SKIL, RHBDF1, FGFBP1, GALNT3, SLC2A10, BDNF, HGF, STYK1, IGF2, SMAD9, PILRB, INHBB, NGF, DKK1, VASN, BMP3, CNKSR1, COL3A1, GPRC5A, ID1, DDIT4, CD7, TEK, HAP1, EPHA1, GPLD1
GO:0051346~negative regulation of hydrolase activity	24	4.58891	2.72455e-05	SERPINB1, SERPINA1, SERPINB2, SERPINE2, SPINK7, HGF, PAPLN, SPINK5, IFI6, NGF, SERPINB7, THBS1, SERPINB5, WFDC3, SLPI, COL7A1, SPOCK2, TNNI3, TIMP1, PI16, PI3, ANGPTL4, SERPINI1, WFDC13
GO:0007169~transmembrane receptor protein tyrosine kinase signaling pathway	32	6.11855	2.73863e-05	GRB7, PTPRR, TNXB, MVP, PDGFB, IFI6, PDGFA, PLAT, MST1R, THBS1, CDH3, CREB3L1, AGR2, APOD, SH2D6, RHBDF1, FGFBP1, GALNT3, BDNF, HGF, STYK1, IGF2, PILRB, NGF, CNKSR1, GPRC5A, DDIT4, CD7, TEK, HAP1, EPHA1, GPLD1
GO:0044763~single-organism cellular process	299	57.1702	2.83543e-05	IFITM1, SPARC, SERPINE2, ACCS, ARR3, AQP3, CLDN1, ENO3, GLDN, NDST2, LIPH, CREB3L1, ZC3H12A, TNFSF10, TBC1D10C, CYP1B1, CCNL2, TNS4, JUNB, SLC34A3, IL15RA, CUBN, ARSA, MIRLET7BHG, ENTPD2, CCDC78, HLA-B, SOX13, SYTL1, ACSL5, MIR133A1HG, PDZK1, MAPK8IP3, HSPG2, DKK1, UNC13D, SYTL2, IFI27, DDIT4, MXRA8, SPIN2A, CYP2E1, KDELR3, EPHA1, GPLD1, IDO1, GRB7, SPTBN5, RETSAT, ABCB6, TTYH1, GIPR, PDGFB, PDGF…
GO:0050896~response to stimulus	248	47.4187	3.55788e-05	IFITM1, SPARC, SERPINE2, ARR3, AQP3, CLDN1, ENO3, GLDN, RAPGEFL1, CREB3L1, ZC3H12A, TNFSF10, TBC1D10C, CYP1B1, JUNB, TRIM22, IL15RA, CUBN, ARSA, ENTPD2, HLA-B, SOX13, ACSL5, PDZK1, MAPK8IP3, HSPG2, DKK1, UNC13D, EID3, IFI27, SLPI, DDIT4, CYP2E1, EPHA1, CFB, GPLD1, IDO1, GRB7, SLC22A5, CFH, ABCB6, GIPR, SLC22A1, PDGFB, PDGFA, STC1, MST1R, PLA2G6, PKHD1, CD79A, ADAMTS13, TSPAN8, SLAMF9, APOD, WFDC1…
GO:0044765~single-organism transport	98	18.738	3.61836e-05	SERPINE2, CHRM5, ARR3, AQP3, CLDN1, CLU, CDH3, CREB3L1, ZC3H12A, SLC26A11, SLC25A45, TGM2, IL15RA, CUBN, SYTL1, TAP1, ACSL5, PDZK1, MAPK8IP3, UNC13D, SYTL2, SLC9A9, ADAM8, GPLD1, BRSK1, CEMIP, SLC22A5, ABCB6, GIPR, SLC45A1, SLC1A1, SLC22A1, STC1, LIN7A, MST1R, PLA2G6, SCIN, APOD, SLC15A3, SEC31B, ABCA1, ABCA2, OSBPL7, SLC37A2, SLC14A2, ACE, JUP, SLC52A3, INHBB, ABCA7, TH, BCL3, REN, SLC26A6, MYOM…
GO:0009617~response to bacterium	38	7.26577	3.86986e-05	CSF3, SPARC, SLC22A5, CXCL8, NLRC5, ADM, PLA2G6, CLDN1, WFDC3, ZFP36, ADAMTS13, ZC3H12A, CASP1, NLRP3, NLRP1, PI3, GBP2, GBP4, KRT6A, WFDC13, ABCA1, CUBN, ACE, IL37, REG4, SPINK5, HLA-B, B3GALT5, MR1, TH, SLPI, OAS2, BCL3, REN, CYP2E1, TLR4, CFB, IDO1
GO:0044403~symbiosis, encompassing mutualism through parasitism	37	7.07457	5.34997e-05	IFITM1, SELPLG, CXCL8, NLRC5, IFI6, MST1R, CXCR6, CLU, CLDN1, IFI44L, ZFP36, ZC3H12A, CASP1, NLRP3, NLRP1, APOL1, GBP1, CD55, TRIM22, GBP3, KRT6A, IL33, APOBEC3G, MX2, INHBB, ZDHHC11, PARP9, UNC13D, IFI27, SLPI, OAS2, IRF1, DDIT4, BCL3, TMEM39A, ERCC6, IRF9
GO:0051241~negative regulation of multicellular organismal process	54	10.325	5.75439e-05	DRAXIN, PTPRR, SPARC, SERPINE2, ADM, PLAT, ZFP36, CDH3, CREB3L1, ZC3H12A, TIMP1, ADAMTS7, SERPINB1, SERPINB2, SLC2A10, SPINK7, HGF, SPINK5, TACR2, WNT9A, HSPG2, DKK1, IRF1, TFF2, TLR4, IDO1, SEMA3B, PDGFB, PDGFA, STC1, LTBP3, THBS1, FSTL3, IL1RL1, TSPAN8, TRIM46, NLRP3, APOD, GBP1, PLXNA3, IL33, ACE, JUP, IL37, SEMA4C, WNT7A, INHBB, VASN, COL3A1, ID1, BCL3, PI16, MKX, TEK
GO:0032501~multicellular organismal process	213	40.7266	6.2545e-05	IFITM1, SPARC, SERPINE2, ARR3, AQP3, CLDN1, ENO3, GLDN, RAPGEFL1, NDST2, CREB3L1, ZC3H12A, TNFSF10, CYP1B1, JUNB, IL15RA, CUBN, ARSA, ENTPD2, CCDC78, HLA-B, SOX13, MAPK8IP3, HSPG2, DKK1, MYL5, DDIT4, MXRA8, SPIN2A, EPHA1, FREM1, GPLD1, IDO1, SLC22A5, ABCB6, GIPR, PDGFB, PDGFA, STC1, MST1R, PLA2G6, PKHD1, CD79A, ADAMTS14, ADAMTS13, TSPAN8, SLAMF9, APOD, ABCA1, ABCA2, ACE, JUP, LRRN4, IGF2, ABCA7, …
GO:0030277~maintenance of gastrointestinal epithelium	6	1.14723	6.89405e-05	MUC2, SLC22A5, TFF2, MUC13, TFF1, TLR4
GO:0044419~interspecies interaction between organisms	37	7.07457	7.13848e-05	IFITM1, SELPLG, CXCL8, NLRC5, IFI6, MST1R, CXCR6, CLU, CLDN1, IFI44L, ZFP36, ZC3H12A, CASP1, NLRP3, NLRP1, APOL1, GBP1, CD55, TRIM22, GBP3, KRT6A, IL33, APOBEC3G, MX2, INHBB, ZDHHC11, PARP9, UNC13D, IFI27, SLPI, OAS2, IRF1, DDIT4, BCL3, TMEM39A, ERCC6, IRF9
GO:0071346~cellular response to interferon-gamma	12	2.29446	7.6873e-05	ADAMTS13, IRF1, CASP1, NLRC5, PARP9, GBP2, CLDN1, GBP1, TLR4, GBP4, SLC26A6, GBP3
GO:1902578~single-organism localization	101	19.3117	8.08525e-05	SERPINE2, CHRM5, ARR3, AQP3, CLDN1, CLU, CDH3, CREB3L1, ZC3H12A, SLC26A11, SLC25A45, TGM2, IL15RA, CUBN, SYTL1, TAP1, ACSL5, PDZK1, MAPK8IP3, UNC13D, SYTL2, SLC9A9, ADAM8, KDELR3, GPLD1, BRSK1, CEMIP, SLC22A5, ABCB6, GIPR, SLC45A1, SLC1A1, SLC22A1, STC1, LIN7A, MST1R, PLA2G6, SCIN, APOD, SLC15A3, SEC31B, ABCA1, ABCA2, OSBPL7, SLC37A2, SLC14A2, ACE, JUP, SLC52A3, INHBB, ABCA7, TH, BCL3, REN, SLC26…
GO:0051674~localization of cell	65	12.4283	8.73728e-05	PTPRR, IFITM1, SPARC, CXCL8, SERPINE2, ITGB4, ITGB2, PLAT, TSPAN11, CLDN1, PIP5KL1, ZC3H12A, CYP1B1, TIMP1, CFAP44, RHBDF1, FGFBP1, HGF, TACR2, PARP9, CEACAM6, DDIT4, MALAT1, ADAM8, EPHA1, TLR4, GPLD1, GRB7, DNAH1, CEMIP, SELPLG, DNAH2, TNXB, DNAH7, SEMA3B, PDGFB, PDGFA, STC1, MST1R, CXCR6, PLD1, THBS1, SPOCK2, TRIM46, NLRP3, APOD, IGFBP6, CCDC141, MISP, PLXNA3, HSD3B7, IL33, ACE, JUP, LAMB3, LAM…
GO:0048870~cell motility	65	12.4283	8.73728e-05	PTPRR, IFITM1, SPARC, CXCL8, SERPINE2, ITGB4, ITGB2, PLAT, TSPAN11, CLDN1, PIP5KL1, ZC3H12A, CYP1B1, TIMP1, CFAP44, RHBDF1, FGFBP1, HGF, TACR2, PARP9, CEACAM6, DDIT4, MALAT1, ADAM8, EPHA1, TLR4, GPLD1, GRB7, DNAH1, CEMIP, SELPLG, DNAH2, TNXB, DNAH7, SEMA3B, PDGFB, PDGFA, STC1, MST1R, CXCR6, PLD1, THBS1, SPOCK2, TRIM46, NLRP3, APOD, IGFBP6, CCDC141, MISP, PLXNA3, HSD3B7, IL33, ACE, JUP, LAMB3, LAM…
GO:0040011~locomotion	71	13.5755	9.45571e-05	DRAXIN, PTPRR, IFITM1, SPARC, CXCL8, SERPINE2, ITGB4, ITGB2, PLAT, TSPAN11, CLDN1, MYPN, PIP5KL1, ZC3H12A, CYP1B1, TIMP1, CFAP44, RHBDF1, FGFBP1, GPR37, HGF, TACR2, VSTM2L, PARP9, CEACAM6, DDIT4, MALAT1, ADAM8, EPHA1, TLR4, GPLD1, GRB7, DNAH1, CEMIP, SELPLG, DNAH2, TNXB, DNAH7, SEMA3B, PDGFB, PDGFA, STC1, MST1R, CXCR6, PLA2G6, PLD1, THBS1, SPOCK2, TRIM46, NLRP3, APOD, IGFBP6, CCDC141, MISP, PLXNA…
GO:1901700~response to oxygen-containing compound	64	12.2371	9.72312e-05	CSF3, SPARC, CXCL8, CHRM5, SLC2A1, ADM, PLAT, CLU, AQP3, CLDN1, ZFP36, ZC3H12A, TNFSF10, CASP1, CYP1B1, CA9, TIMP1, TGM2, ARSA, GPR37, HGF, WNT9A, DKK1, F5, MMP13, SLPI, DDIT4, TFF1, CYP2E1, TLR4, GPLD1, IDO1, GIPR, SLC1A1, PDGFB, PDGFA, STC1, PLA2G6, THBS1, ADAMTS13, STAT4, NLRP3, APOD, NLRP1, ANKZF1, ABCA1, ABCA2, OSBPL7, ACE, JUP, IL37, IGF2, WNT7A, INHBB, SOD3, COL3A1, TH, GJB3, ID1, REN, ERC…
GO:0009628~response to abiotic stimulus	48	9.17782	0.000102011	BRSK1, SPARC, SERPINE2, SLC1A1, MPL, SLC2A1, PDGFA, STC1, ADM, PLAT, THBS1, AQP3, CLDN1, SCEL, SCN9A, CASP1, SLITRK6, NLRP3, CA9, NLRP1, TIMP1, ARSA, IL33, ACE, JUP, SCARA5, MMP1, LRRN4, SLC52A3, TACR2, ABCA7, SOD3, VASN, COL3A1, TH, IRF1, DDIT4, BCL3, NABP1, ADAM8, MALAT1, MKX, CASQ1, ERCC6, TEK, ANGPTL4, TLR4, GPLD1
GO:0030155~regulation of cell adhesion	37	7.07457	0.000103788	TNXB, CXCL8, SERPINE2, ITGB2, PDGFB, FMN1, THBS1, FSTL3, PKHD1, MUC1, SPOCK2, ZC3H12A, AGR2, CYP1B1, NLRP3, APOD, GBP1, JUNB, CD55, PLXNA3, TGM2, JUP, LAMB2, SPINK5, IGF2, SOX13, UNC13D, CCDC88B, CEACAM6, IRF1, ADAM8, TGFBI, SERPINI1, TEK, EPHA1, NFKBID, IDO1
GO:0070887~cellular response to chemical stimulus	99	18.9293	0.000106788	IFITM1, CSF3, CHRM5, MPL, PLAT, AQP3, CLDN1, CLU, ZFP36, CREB3L1, ZC3H12A, CYP1B1, JUNB, TGM2, IL15RA, HGF, DKK1, IFI27, DDIT4, MALAT1, ADAM8, CYP2E1, CARD14, GPLD1, ABCB6, SLC1A1, PDGFB, PDGFA, STC1, MST1R, LTBP3, PLA2G6, SCUBE3, ADAMTS13, ALDH3B1, NLRP3, SKIL, ANKZF1, ABCA1, CYP2J2, OSBPL7, ACE, JUP, BDNF, IGF2, SMAD9, INHBB, ABCA7, VASN, TH, GJB3, ID1, REN, SLC26A6, CXCL8, ITGB2, CASP1, NEFH, …
GO:0030203~glycosaminoglycan metabolic process	12	2.29446	0.000117773	NDST2, CHST6, CEMIP, CHPF2, IDUA, HGF, SPOCK2, B3GNT4, PDGFB, B3GNT3, HS3ST1, SGSH
GO:0018149~peptide cross-linking	7	1.33843	0.000126481	TGM1, COL3A1, SPOCK2, ABCA7, PI3, THBS1, TGM2
GO:0002376~immune system process	95	18.1644	0.000145901	CSF3, IFITM1, CXCL8, ITGB2, MPL, DYSF, ADM, CLU, AQP3, CLDN1, IFI44L, WFDC3, NDST2, ZFP36, ZC3H12A, TBC1D10C, TNFSF10, CASP1, CTSF, JUNB, TRIM22, KRT6A, IL15RA, SPINK5, HLA-B, SOX13, TAP1, BTN3A3, ZDHHC11, PARP9, MR1, UNC13D, HSH2D, SLPI, IFI27, OAS2, IRF1, DDIT4, ADAM8, TLR4, GPLD1, IRF9, CFB, IDO1, SELPLG, SLC22A5, CFH, PDGFB, NLRC5, IFI6, MST1R, CXCR6, NTS, PLA2G6, THBS1, FSTL3, CD79A, IL1RL1,…
GO:0016032~viral process	34	6.50096	0.000177292	IFITM1, SELPLG, CXCL8, NLRC5, IFI6, MST1R, CXCR6, CLU, CLDN1, IFI44L, ZFP36, ZC3H12A, CASP1, NLRP3, NLRP1, GBP1, CD55, TRIM22, GBP3, IL33, APOBEC3G, MX2, ZDHHC11, PARP9, UNC13D, IFI27, SLPI, OAS2, IRF1, DDIT4, BCL3, TMEM39A, ERCC6, IRF9
GO:0007160~cell-matrix adhesion	16	3.05927	0.000241955	TNXB, JUP, ITGB4, ITGB2, LYPD3, FMN1, MSLN, L1CAM, THBS1, COL3A1, ADAMTS13, CEACAM6, APOD, TEK, EPHA1, FREM1
GO:0036293~response to decreased oxygen levels	20	3.82409	0.000257365	ACE, SLC1A1, MPL, SLC2A1, PDGFA, STC1, ADM, PLAT, AQP3, THBS1, SOD3, VASN, TH, DDIT4, CASP1, CA9, ADAM8, MALAT1, TEK, ANGPTL4
GO:0006954~inflammatory response	34	6.50096	0.000274498	SERPINA1, CXCL8, CFH, ITGB2, ADM, CXCR6, THBS1, IL1RL1, ZFP36, ZC3H12A, SCN9A, CASP1, NLRP3, APOD, NLRP1, TIMP1, APOL3, CD55, TGM2, APOL2, IL33, ACE, IL37, SPINK7, HGF, HSPG2, UNC13D, LRFN5, ELF3, ADAM8, TEK, NFKBID, TLR4, IDO1
GO:0009888~tissue development	69	13.1931	0.000278136	MYOM1, SERPINE2, ITGB4, ITGB2, ADM, FMN1, AQP3, ENO3, CLDN1, TGM1, ZFP36, CDH3, CYP1B1, CA9, TIMP1, JUNB, TGM2, KRT6A, ADAMTS7, CCDC78, HGF, SPINK5, WNT9A, SERPINB7, HSPG2, DKK1, SERPINB5, MMP13, ELF3, RNF207, CASQ1, GPLD1, MATN3, KRT81, BRSK1, TAGLN, TNXB, SEMA3B, PDGFB, PDGFA, STC1, ATP2C2, LTBP3, PKHD1, SCEL, SCIN, AGR2, SLITRK6, HSF4, NPHP3, APOD, TNNI3, SKIL, LAMB3, LAMB2, SEMA4C, IGF2, WNT7…
GO:0006955~immune response	68	13.0019	0.000282671	CSF3, IFITM1, CXCL8, ITGB2, DYSF, ADM, CLU, CLDN1, IFI44L, WFDC3, ZC3H12A, TNFSF10, CASP1, JUNB, TRIM22, KRT6A, SPINK5, HLA-B, TAP1, BTN3A3, PARP9, MR1, UNC13D, SLPI, IFI27, OAS2, IRF1, ADAM8, TLR4, GPLD1, CFB, IDO1, SLC22A5, CFH, NLRC5, IFI6, MST1R, CXCR6, NTS, PLA2G6, THBS1, CD79A, IL1RL1, ADAMTS13, SLAMF9, NLRP3, PI3, NLRP1, GBP2, APOL1, SLC15A3, GBP1, GBP4, CD55, WFDC13, GBP3, IL33, APOBEC3G,…
GO:0048731~system development	144	27.5335	0.000299674	CSF3, SPARC, SERPINE2, MPL, AQP3, CLDN1, CLU, ENO3, GLDN, RAPGEFL1, TGM1, ZFP36, CDH3, CREB3L1, ZC3H12A, TNFSF10, CYP1B1, JUNB, KRT6A, TGM2, IL15RA, ARSA, HGF, SPINK5, HLA-B, SOX13, HSPG2, MR1, MAPK8IP3, DKK1, DDIT4, MXRA8, ADAM8, EPHA1, FREM1, GPLD1, IDO1, BRSK1, ABCB6, GIPR, SLC1A1, PDGFB, PDGFA, STC1, LIN7A, MST1R, LTBP3, PKHD1, CD79A, SCIN, STK36, NLRP3, NPHP3, APOD, CCDC141, SKIL, PLXNA3, AB…
GO:1903510~mucopolysaccharide metabolic process	10	1.91205	0.000306761	NDST2, CHST6, CEMIP, CHPF2, IDUA, HGF, SPOCK2, B3GNT4, PDGFB, B3GNT3
GO:0015893~drug transport	7	1.33843	0.000383345	ABCC3, SLC22A5, SLC47A1, SLC22A18, SLC22A1, PDZK1, CLDN1
GO:0032879~regulation of localization	93	17.782	0.000397715	MYOM1, PTPRR, IFITM1, SPARC, CXCL8, DOC2A, SERPINE2, ITGB2, DYSF, CLU, CLDN1, ZFP36, CDH3, PIP5KL1, ZC3H12A, SCN9A, CYP1B1, TIMP1, NEFH, TRIM22, TGM2, RHBDF1, IL15RA, FGFBP1, SLC2A10, HGF, TACR2, ANO9, ACSL5, PDZK1, PARP9, DKK1, UNC13D, KCNU1, IFI27, CEACAM6, OAS2, RNF207, TFF2, MALAT1, ADAM8, HAP1, CASQ1, EPHA1, TLR4, GPLD1, DSC2, GRB7, BRSK1, CEMIP, TNXB, GIPR, SEMA3B, SLC1A1, PDGFB, PDGFA, STC…
GO:0071310~cellular response to organic substance	81	15.4876	0.000403002	CSF3, IFITM1, CXCL8, ITGB2, MPL, PLAT, CLU, CLDN1, ZFP36, CREB3L1, ZC3H12A, CASP1, CYP1B1, NEFH, TGM2, ADAMTS7, IL15RA, FGFBP1, SLC2A10, HGF, TRAF1, WNT9A, NGF, PARP9, DKK1, IFI27, OAS2, IRF1, DDIT4, TFF2, TNFRSF25, HAP1, TLR4, CARD14, GPLD1, SELPLG, TNXB, SLC1A1, PDGFB, NLRC5, PDGFA, STC1, MST1R, CXCR6, LTBP3, PLA2G6, THBS1, FSTL3, SCUBE3, IL1RL1, ADAMTS13, SPOCK2, AGR2, STAT4, NLRP3, GBP2, GBP1…
GO:0001666~response to hypoxia	19	3.63289	0.000410945	ACE, MPL, SLC2A1, PDGFA, STC1, ADM, PLAT, AQP3, THBS1, SOD3, VASN, TH, DDIT4, CASP1, CA9, ADAM8, MALAT1, TEK, ANGPTL4
GO:0042060~wound healing	25	4.78011	0.000457615	SERPINA1, SPARC, SERPINE2, MPL, PDGFB, DYSF, PDGFA, PLAT, PEAR1, THBS1, ENO3, CLDN1, ADAMTS13, CDH3, TSPAN8, APOD, TIMP1, KRT6A, IL33, ENTPD2, SERPINB2, WNT7A, F5, COL3A1, TLR4
GO:0010669~epithelial structure maintenance	6	1.14723	0.000482273	MUC2, SLC22A5, TFF2, MUC13, TFF1, TLR4
GO:0007596~blood coagulation	15	2.86807	0.000482982	SERPINA1, ENTPD2, SERPINB2, SERPINE2, MPL, PDGFB, PDGFA, PLAT, PEAR1, THBS1, F5, COL3A1, ADAMTS13, TSPAN8, TLR4
GO:0048856~anatomical structure development	166	31.74	0.000484969	CSF3, SPARC, SERPINE2, MPL, AQP3, CLDN1, CLU, ENO3, GLDN, RAPGEFL1, TGM1, ZFP36, CDH3, CREB3L1, ZC3H12A, SCN9A, TNFSF10, CYP1B1, JUNB, KRT6A, TGM2, IL15RA, ARSA, CCDC78, HGF, SPINK5, HLA-B, SOX13, VWDE, HSPG2, MR1, MAPK8IP3, DKK1, UNC13D, ERMN, DDIT4, MXRA8, ADAM8, EPHA1, FREM1, GPLD1, IDO1, BRSK1, ABCB6, GIPR, SLC1A1, PDGFB, PDGFA, STC1, LIN7A, MST1R, LTBP3, PKHD1, CD79A, SCIN, STK36, NLRP3, NPH…
GO:0007422~peripheral nervous system development	9	1.72084	0.000487072	FA2H, SH3TC2, BDNF, LAMB2, ITGB4, SERPINI1, NGF, CLDN1, NEFH
GO:0030195~negative regulation of blood coagulation	7	1.33843	0.000547068	SERPINB2, SERPINE2, TSPAN8, PDGFB, PDGFA, PLAT, THBS1
GO:0051270~regulation of cellular component movement	45	8.60421	0.000552759	GRB7, IFITM1, PTPRR, CEMIP, SPARC, TNXB, CXCL8, SERPINE2, SEMA3B, PDGFB, PDGFA, STC1, THBS1, CLDN1, PKHD1, SPOCK2, PIP5KL1, ZC3H12A, TRIM46, CYP1B1, APOD, TIMP1, NEFH, PLXNA3, IL33, FGFBP1, ACE, JUP, HGF, SEMA4C, TACR2, WNT7A, MAPK15, COL3A1, CEACAM6, RNF207, ADAM8, CCDC65, MALAT1, TEK, HAP1, EPHA1, TLR4, GPLD1, DSC2
GO:0051240~positive regulation of multicellular organismal process	65	12.4283	0.000565088	CSF3, IFITM1, SPARC, CXCL8, SERPINE2, ITGB2, MPL, ADM, PLAT, CLU, CREB3L1, ZC3H12A, CASP1, CYP1B1, TGM2, IL15RA, FGFBP1, HGF, TACR2, SOX13, SERPINB7, NGF, DKK1, MAPK8IP3, OAS2, IRF1, RNF207, ADAM8, HAP1, ANGPTL4, EPHA1, TLR4, GPLD1, IDO1, SLC22A5, TNXB, SLC1A1, PDGFB, PDGFA, LTBP3, THBS1, SCUBE3, IL1RL1, SCIN, SLITRK6, NLRP3, NLRP1, SKIL, CD55, PLXNA3, ABCA1, IL33, ACE, JUP, BDNF, IGF2, WNT7A, IN…
GO:0051216~cartilage development	14	2.67686	0.000568242	WNT7A, STC1, LTBP3, WNT9A, BMP3, COL3A1, MMP13, SCIN, MKX, TIMP1, TGFBI, GPLD1, MATN3, ADAMTS7
GO:1900047~negative regulation of hemostasis	7	1.33843	0.000612245	SERPINB2, SERPINE2, TSPAN8, PDGFB, PDGFA, PLAT, THBS1
GO:0048646~anatomical structure formation involved in morphogenesis	46	8.79541	0.000612706	SPARC, CXCL8, ITGB4, SLC1A1, ITGB2, MPL, TNFAIP2, PDGFA, ADM, FMN1, THBS1, MYPN, CREB3L1, ZC3H12A, CYP1B1, NPHP3, APOD, JUNB, SKIL, PLXNA3, TGM2, ABCA2, FGFBP1, ACE, LAMB3, JUP, HGF, SPINK5, SEMA4C, WNT7A, HSPG2, DKK1, UNC13D, COL3A1, MYH3, COL7A1, ID1, BCL3, ADAM8, MKX, TGFBI, CASQ1, TEK, ANGPTL4, EPHA1, GPLD1
GO:0006023~aminoglycan biosynthetic process	9	1.72084	0.00061523	NDST2, CHST6, CEMIP, CHPF2, B3GNT4, PDGFB, B3GNT3, B3GALT5, HS3ST1
GO:0071356~cellular response to tumor necrosis factor	15	2.86807	0.00062392	CXCL8, TRAF1, THBS1, CLDN1, ZFP36, ADAMTS13, ZC3H12A, CASP1, CYP1B1, TNFRSF25, GBP2, GBP1, CARD14, ADAMTS7, GBP3
GO:0050878~regulation of body fluid levels	21	4.0153	0.000652749	SERPINA1, ENTPD2, SERPINB2, SERPINE2, MPL, PDGFB, PDGFA, ADM, PLAT, PEAR1, AQP3, THBS1, CLDN1, F5, FA2H, COL3A1, ADAMTS13, TSPAN8, OAS2, AGR2, TLR4
GO:0007599~hemostasis	15	2.86807	0.000676911	SERPINA1, ENTPD2, SERPINB2, SERPINE2, MPL, PDGFB, PDGFA, PLAT, PEAR1, THBS1, F5, COL3A1, ADAMTS13, TSPAN8, TLR4
GO:0019221~cytokine-mediated signaling pathway	24	4.58891	0.000676995	IL33, IL15RA, CSF3, IFITM1, CXCL8, IL37, SLC1A1, MPL, PDGFB, NLRC5, MST1R, CXCR6, TRAF1, PARP9, IL1RL1, IFI27, OAS2, IRF1, CASP1, STAT4, TFF2, TNFRSF25, CARD14, TGM2
GO:0050817~coagulation	15	2.86807	0.000705905	SERPINA1, ENTPD2, SERPINB2, SERPINE2, MPL, PDGFB, PDGFA, PLAT, PEAR1, THBS1, F5, COL3A1, ADAMTS13, TSPAN8, TLR4
GO:0034612~response to tumor necrosis factor	16	3.05927	0.000709185	SLC22A5, CXCL8, TRAF1, THBS1, CLDN1, ZFP36, ADAMTS13, ZC3H12A, CASP1, CYP1B1, TNFRSF25, GBP2, GBP1, CARD14, ADAMTS7, GBP3
GO:0070482~response to oxygen levels	20	3.82409	0.000770583	ACE, SLC1A1, MPL, SLC2A1, PDGFA, STC1, ADM, PLAT, AQP3, THBS1, SOD3, VASN, TH, DDIT4, CASP1, CA9, ADAM8, MALAT1, TEK, ANGPTL4
GO:0097305~response to alcohol	14	2.67686	0.000881797	ABCA1, ABCA2, ARSA, OSBPL7, CSF3, SPARC, JUP, INHBB, CLDN1, TH, CYP1B1, NLRP3, CYP2E1, GPLD1
GO:2000026~regulation of multicellular organismal development	72	13.7667	0.000882357	DRAXIN, CSF3, SPARC, CXCL8, SERPINE2, ITGB2, MPL, ADM, AQP3, ZFP36, CDH3, CREB3L1, ZC3H12A, CYP1B1, TIMP1, JUNB, TGM2, ADAMTS7, IL15RA, FGFBP1, HGF, SPINK5, HLA-B, SOX13, WNT9A, SERPINB7, NGF, HSPG2, DKK1, MAPK8IP3, OAS2, IRF1, RNF207, ADAM8, HAP1, ANGPTL4, EPHA1, TLR4, IDO1, BRSK1, TNXB, SEMA3B, PDGFB, PDGFA, LTBP3, THBS1, FSTL3, PKHD1, SCIN, TRIM46, SLITRK6, NPHP3, NLRP3, SKIL, PLXNA3, IL33, AC…
GO:0050819~negative regulation of coagulation	7	1.33843	0.000935145	SERPINB2, SERPINE2, TSPAN8, PDGFB, PDGFA, PLAT, THBS1
GO:0016477~cell migration	54	10.325	0.00100754	PTPRR, IFITM1, SPARC, CXCL8, ITGB4, ITGB2, PLAT, TSPAN11, CLDN1, PIP5KL1, ZC3H12A, CYP1B1, TIMP1, RHBDF1, FGFBP1, HGF, PARP9, CEACAM6, DDIT4, ADAM8, EPHA1, TLR4, GPLD1, GRB7, CEMIP, SELPLG, SEMA3B, PDGFB, PDGFA, STC1, MST1R, CXCR6, THBS1, TRIM46, NLRP3, APOD, IGFBP6, CCDC141, MISP, PLXNA3, HSD3B7, IL33, ACE, JUP, LAMB3, LAMB2, SEMA4C, WNT7A, L1CAM, MAPK15, COL3A1, MT-RNR2, ID1, TEK
GO:0007275~multicellular organism development	150	28.6807	0.00104063	CSF3, SPARC, SERPINE2, MPL, AQP3, CLDN1, CLU, ENO3, GLDN, RAPGEFL1, TGM1, ZFP36, CDH3, CREB3L1, ZC3H12A, SCN9A, TNFSF10, CYP1B1, JUNB, KRT6A, TGM2, IL15RA, ARSA, HGF, SPINK5, HLA-B, SOX13, HSPG2, MR1, MAPK8IP3, DKK1, DDIT4, MXRA8, ADAM8, EPHA1, FREM1, GPLD1, IDO1, BRSK1, ABCB6, GIPR, SLC1A1, PDGFB, PDGFA, STC1, LIN7A, MST1R, LTBP3, PKHD1, CD79A, SCIN, STK36, NLRP3, NPHP3, APOD, CCDC141, SKIL, PLX…
GO:0001568~blood vessel development	32	6.11855	0.00114101	SPARC, CXCL8, SLC1A1, ITGB2, TNFAIP2, PDGFB, PDGFA, ADM, THBS1, CREB3L1, ZC3H12A, CYP1B1, APOD, TNNI3, JUNB, FGFBP1, ACE, JUP, SLC2A10, HGF, SPINK5, WNT7A, SERPINB7, HSPG2, COL3A1, ID1, ADAM8, TGFBI, TEK, ANGPTL4, EPHA1, GPLD1
GO:0048513~animal organ development	107	20.4589	0.00116059	CSF3, SPARC, SERPINE2, MPL, AQP3, CLDN1, ENO3, TGM1, ZFP36, CDH3, ZC3H12A, TNFSF10, CYP1B1, JUNB, KRT6A, TGM2, IL15RA, HGF, SPINK5, HLA-B, SOX13, HSPG2, MR1, DKK1, DDIT4, ADAM8, FREM1, GPLD1, ABCB6, GIPR, SLC1A1, PDGFB, PDGFA, STC1, LIN7A, LTBP3, PKHD1, CD79A, SCIN, STK36, NLRP3, NPHP3, APOD, CCDC141, SKIL, PLXNA3, ACE, JUP, IGF2, INHBB, VASN, FA2H, BMP3, TH, GJB3, ID1, BCL3, GJB5, REN, TGFBI, MK…
GO:0042493~response to drug	21	4.0153	0.00116899	CYP2J2, ABCC3, ABCA1, ABCA2, SLC47A1, SLC22A5, GAD1, SLC1A1, SLC22A1, PDZK1, ENO3, THBS1, CLDN1, CDH3, TH, SLC22A18, CA9, REN, APOD, CYP2E1, GPLD1
GO:0061448~connective tissue development	16	3.05927	0.00118916	PDGFB, WNT7A, STC1, LTBP3, WNT9A, SERPINB7, BMP3, COL3A1, MMP13, SCIN, MKX, TIMP1, TGFBI, GPLD1, MATN3, ADAMTS7
GO:0065009~regulation of molecular function	96	18.3556	0.00122774	CSF3, SERPINA1, SERPINE2, ITGB2, CLU, RAPGEFL1, WFDC3, ZFP36, CDH3, ZC3H12A, TBC1D10C, TNFSF10, CASP1, CYP1B1, CCNL2, TIMP1, TRIM22, TGM2, SERPINB1, SERPINB2, SPINK7, HGF, SPINK5, ARAP2, ANO9, TRAF1, PDZK1, SERPINB7, NGF, PARP9, DKK1, MAPK8IP3, SERPINB5, ACAP1, GPRC5A, SLPI, OAS2, RNF207, ADAM8, HAP1, ANGPTL4, CASQ1, EPHA1, TLR4, CARD14, GPLD1, CEMIP, TNXB, GIPR, MVP, PAPLN, SLC1A1, PDGFB, NLRC5,…
GO:0030154~cell differentiation	123	23.5182	0.00127885	IFITM1, CSF3, SERPINE2, MPL, AQP3, CLDN1, CLU, GLDN, TGM1, ZFP36, CDH3, CREB3L1, ZC3H12A, JUNB, KRT6A, TGM2, IL15RA, CCDC78, HGF, SPINK5, HLA-B, SOX13, HSPG2, MR1, MAPK8IP3, DKK1, UNC13D, DDIT4, MXRA8, ADAM8, EPHA1, GPLD1, BRSK1, SLC1A1, PDGFB, STC1, LTBP3, PKHD1, SCUBE3, CD79A, SCIN, NLRP3, NPHP3, APOD, CCDC141, SKIL, PLXNA3, ABCA1, ABCA2, ACE, BDNF, IGF2, SMAD9, INHBB, TDRD6, L1CAM, VASN, FA2H,…
GO:0045087~innate immune response	38	7.26577	0.00142255	IFITM1, SLC22A5, CFH, NLRC5, IFI6, MST1R, CLU, CLDN1, WFDC3, ADAMTS13, CASP1, NLRP3, NLRP1, PI3, GBP2, APOL1, SLC15A3, GBP1, CD55, GBP4, TRIM22, GBP3, WFDC13, APOBEC3G, MX2, STYK1, HLA-B, PARP9, MR1, UNC13D, IFI27, SLPI, OAS2, IRF1, ADAM8, TLR4, SLC26A6, CFB
GO:0001816~cytokine production	33	6.30975	0.00150033	TNXB, LTBP3, THBS1, CLU, IL1RL1, ZFP36, CDH3, ZC3H12A, SLAMF9, CASP1, CYP1B1, NLRP3, APOD, NLRP1, GBP1, CD55, IL33, SERPINB1, SLC2A10, IL37, SPINK7, HGF, HLA-B, INHBB, SERPINB7, CCDC88B, COL3A1, OAS2, IRF1, BCL3, ADAM8, TLR4, IDO1
GO:0048514~blood vessel morphogenesis	29	5.54493	0.00157859	SPARC, CXCL8, SLC1A1, ITGB2, TNFAIP2, PDGFA, ADM, THBS1, CREB3L1, ZC3H12A, CYP1B1, APOD, TNNI3, JUNB, FGFBP1, ACE, JUP, HGF, SPINK5, WNT7A, HSPG2, COL3A1, ID1, ADAM8, TGFBI, TEK, ANGPTL4, EPHA1, GPLD1
GO:0006024~glycosaminoglycan biosynthetic process	8	1.52964	0.00167267	NDST2, CHST6, CEMIP, CHPF2, B3GNT4, PDGFB, B3GNT3, HS3ST1
GO:0010941~regulation of cell death	59	11.2811	0.00177246	DRAXIN, CSF3, ITGB2, ADM, GRIK2, CLU, ZFP36, PIP5KL1, CREB3L1, ZC3H12A, TNFSF10, CASP1, CYP1B1, CCNL2, TIMP1, TGM2, GPR37, SERPINB2, HGF, VSTM2L, ACSL5, TRAF1, NGF, HSPG2, DKK1, MAPK8IP3, HSH2D, CEACAM6, CEACAM5, DDIT4, TNFRSF25, ADAM8, ANGPTL4, TLR4, CARD14, GPLD1, IDO1, SLC1A1, IFI6, LYPD3, PLA2G6, THBS1, PKHD1, MUC1, SCIN, AGR2, NLRP3, NLRP1, SKIL, ACE, BDNF, WNT7A, INHBB, HYPK, MT-RNR2, ID1, …
GO:0051336~regulation of hydrolase activity	41	7.83939	0.00177594	SERPINA1, SERPINE2, PAPLN, SLC1A1, IFI6, THBS1, RAPGEFL1, WFDC3, ALS2CL, SPOCK2, CASP1, TBC1D10C, TNFSF10, NLRP3, TNNI3, NLRP1, PI3, TIMP1, PLXNA3, TGM2, WFDC13, ABCA2, SERPINB1, SERPINB2, SPINK7, HGF, SPINK5, ARAP2, NGF, SERPINB7, SERPINB5, PSMB9, SLPI, OAS2, COL7A1, BLID, SERPINI1, PI16, ANGPTL4, EPHA1, GPLD1
GO:0032101~regulation of response to external stimulus	36	6.88337	0.00180542	CXCL8, CFH, SERPINE2, SEMA3B, PDGFB, PDGFA, PLAT, THBS1, IL1RL1, ZFP36, TSPAN8, ZC3H12A, CASP1, NLRP3, APOD, NLRP1, CD55, PLXNA3, TGM2, IL33, ACE, SERPINB2, APOBEC3G, IL37, SPINK7, HGF, SPINK5, SEMA4C, ZDHHC11, PARP9, LRFN5, ADAM8, ERCC6, TEK, TLR4, IDO1
GO:0042116~macrophage activation	9	1.72084	0.00183198	IL33, IL1RL1, LRFN5, ZC3H12A, ITGB2, DYSF, THBS1, CLU, TLR4
GO:0098602~single organism cell adhesion	30	5.73614	0.00185049	SELPLG, SERPINE2, ITGB2, MPL, PEAR1, GLDN, FSTL3, ZC3H12A, CYP1B1, NLRP3, GBP1, JUNB, CD55, LAMB3, JUP, LAMB2, SPINK5, IGF2, SOX13, UNC13D, CCDC88B, CEACAM6, IRF1, CEACAM5, ADAM8, TEK, EPHA1, NFKBID, DSC2, IDO1
GO:0051591~response to cAMP	9	1.72084	0.00206699	SPARC, CYP1B1, STC1, REN, INHBB, PLAT, TEK, SLC26A6, HCN2
GO:0001775~cell activation	42	8.03059	0.00242375	SELPLG, CXCL8, SERPINE2, ITGB2, MPL, PDGFB, DYSF, PDGFA, PLAT, PEAR1, THBS1, CLU, CD79A, IL1RL1, ADAMTS13, ZC3H12A, SLAMF9, TBC1D10C, NLRP3, TIMP1, JUNB, CD55, IL15RA, IL33, ENTPD2, SPINK5, IGF2, SOX13, WNT7A, MR1, UNC13D, CCDC88B, COL3A1, HSH2D, LRFN5, IRF1, BCL3, CD7, ADAM8, NFKBID, TLR4, IDO1
GO:0044092~negative regulation of molecular function	43	8.2218	0.002425	SERPINA1, SERPINE2, MVP, PAPLN, NLRC5, PDGFB, IFI6, THBS1, WFDC3, PKHD1, NWD1, ZFP36, SPOCK2, ZC3H12A, CYP1B1, NLRP3, TNNI3, PI3, TIMP1, UGT1A8, WFDC13, ABCA2, SERPINB1, ACE, SERPINB2, SPINK7, HGF, SPINK5, ANO9, NGF, SERPINB7, PARP9, DKK1, SERPINB5, GPRC5A, SLPI, COL7A1, ID1, BCL3, SERPINI1, PI16, ANGPTL4, EPHA1
GO:0019730~antimicrobial humoral response	11	2.10325	0.00248559	CXCL8, SLPI, BCL3, SPINK5, ADM, PI3, NTS, PLA2G6, WFDC3, KRT6A, WFDC13
GO:0006508~proteolysis	59	11.2811	0.00248736	SERPINA1, USPL1, SERPINE2, PLAT, CLU, WFDC3, CAPN8, CTSO, ZC3H12A, TNFSF10, CASP1, CTSF, TIMP1, TGM2, ADAMTS7, RHBDF1, SERPINB1, SERPINB2, SPINK7, MMP1, HGF, SPINK5, SERPINB7, NGF, PARP9, SERPINB5, MMP13, SLPI, IFI27, ADAM8, GPLD1, CFB, CFH, UBA7, PAPLN, SLC1A1, IFI6, FBXO48, THBS1, ADAMTS14, ADAMTS13, SPOCK2, NLRP3, PI3, NLRP1, CD55, ANKZF1, CPA4, WFDC13, ABCA2, IL33, OSBPL7, ACE, PSMB9, COL7A1,…
GO:1904018~positive regulation of vasculature development	14	2.67686	0.00251276	FGFBP1, CXCL8, JUP, HGF, ITGB2, PDGFB, ADM, SERPINB7, THBS1, ZC3H12A, CYP1B1, TEK, ANGPTL4, EPHA1
GO:0043588~skin development	16	3.05927	0.00255691	KRT81, ABCB6, JUP, SLC2A10, ITGB4, SPINK5, PDGFA, CLDN1, DKK1, TGM1, FA2H, SCEL, COL3A1, CDH3, GJB3, KRT6A
GO:0001944~vasculature development	32	6.11855	0.00264087	SPARC, CXCL8, SLC1A1, ITGB2, TNFAIP2, PDGFB, PDGFA, ADM, THBS1, CREB3L1, ZC3H12A, CYP1B1, APOD, TNNI3, JUNB, FGFBP1, ACE, JUP, SLC2A10, HGF, SPINK5, WNT7A, SERPINB7, HSPG2, COL3A1, ID1, ADAM8, TGFBI, TEK, ANGPTL4, EPHA1, GPLD1
GO:0072358~cardiovascular system development	32	6.11855	0.00264087	SPARC, CXCL8, SLC1A1, ITGB2, TNFAIP2, PDGFB, PDGFA, ADM, THBS1, CREB3L1, ZC3H12A, CYP1B1, APOD, TNNI3, JUNB, FGFBP1, ACE, JUP, SLC2A10, HGF, SPINK5, WNT7A, SERPINB7, HSPG2, COL3A1, ID1, ADAM8, TGFBI, TEK, ANGPTL4, EPHA1, GPLD1
GO:0030199~collagen fibril organization	7	1.33843	0.00271154	COL3A1, ADAMTS14, TNXB, COL14A1, CYP1B1, LOXL4, ADAMTS7
GO:0015696~ammonium transport	8	1.52964	0.00288827	SLC22A5, SLC22A1, CHRM5, TACR2, PDZK1, SLC25A45, MAPK15, RHCE
GO:0044767~single-organism developmental process	171	32.696	0.00289136	IFITM1, CSF3, SPARC, SERPINE2, MPL, AQP3, CLDN1, CLU, ENO3, GLDN, RAPGEFL1, TGM1, ZFP36, CDH3, CREB3L1, ZC3H12A, SCN9A, TNFSF10, CYP1B1, JUNB, KRT6A, TGM2, IL15RA, ARSA, CCDC78, HGF, SPINK5, HLA-B, SOX13, HSPG2, MR1, MAPK8IP3, DKK1, UNC13D, ERMN, DDIT4, MXRA8, ADAM8, EPHA1, FREM1, GPLD1, IDO1, BRSK1, ABCB6, GIPR, SLC1A1, PDGFB, PDGFA, STC1, LIN7A, MST1R, LTBP3, PKHD1, SCUBE3, CD79A, SCIN, STK36, …
GO:0046903~secretion	37	7.07457	0.00306749	BRSK1, MYOM1, DOC2A, SERPINE2, GIPR, ITGB2, CHRM5, TNFAIP2, STC1, ADM, LIN7A, PLA2G6, SCIN, RAB26, CREB3L1, NNAT, AGR2, CA9, APBB3, ABCA1, RHBDF1, ACE, TACR2, SYTL1, WNT7A, INHBB, SYT13, UNC13D, SYTL2, OAS2, TFF2, REN, ADAM8, HAP1, TLR4, GPLD1, SLC26A6
GO:0071604~transforming growth factor beta production	6	1.14723	0.00328671	COL3A1, CDH3, TNXB, LTBP3, SERPINB7, THBS1
GO:0001818~negative regulation of cytokine production	18	3.44168	0.00330705	IL33, SERPINB1, SLC2A10, IL37, SPINK7, HGF, INHBB, THBS1, IL1RL1, ZFP36, CDH3, ZC3H12A, BCL3, NLRP3, APOD, GBP1, TLR4, IDO1
GO:0055085~transmembrane transport	51	9.75143	0.00341724	KCNK9, SLC2A1, GRIK2, AQP3, SLC22A18, NIPAL2, SCN9A, SLC26A11, SLC25A45, ABCC3, SLC34A3, SCARA5, SLC2A10, SLC2A12, ANO9, TAP1, ACSL5, PDZK1, TMC6, TMC5, TMC4, KCNU1, RNF207, SLC9A9, HAP1, CASQ1, RHCE, CEMIP, SLC22A5, SLC47A1, TMEM63A, ABCB6, TTYH1, SLC45A1, SLC22A1, SLC1A1, ATP2C2, PLA2G6, THBS1, APOL1, SLC15A3, ABCA1, ABCA2, SLC37A2, SLC14A2, ABCA7, CLCN4, GJB3, GJB5, HCN2, SLC26A6
GO:0001894~tissue homeostasis	14	2.67686	0.00342428	CUBN, SLC22A5, SLC2A1, LTBP3, COL3A1, MUC2, CDH3, NPHP3, TFF2, MUC13, ADAM8, TFF1, ERCC6, TLR4
GO:0032496~response to lipopolysaccharide	18	3.44168	0.00347097	ABCA1, CSF3, ACE, SPARC, CXCL8, IL37, ADM, CLDN1, ZFP36, ADAMTS13, TH, SLPI, ZC3H12A, CASP1, NLRP3, REN, TLR4, IDO1
GO:0044710~single-organism metabolic process	115	21.9885	0.00353028	ZNF692, CHRM5, LOXL4, HR, ARR3, ACCS, CLU, ENO3, NDST2, ZFP36, CDH3, CREB3L1, LIPH, ZC3H12A, TBC1D10C, CYP1B1, CUBN, ARSA, ENTPD2, HGF, DIO1, ACSL5, HSPG2, MAPK8IP3, DKK1, DDIT4, ADAM8, CYP2E1, GPLD1, IDO1, ABCB6, RETSAT, GIPR, PDGFB, PDGFA, MST1R, SDSL, PLA2G6, PLD1, PKHD1, ADAMTS14, AGMO, ALDH3B1, NPHP3, APOD, IGFBP6, ANKZF1, ABCA1, CYP2J2, ABCA2, OSBPL7, APOBEC3G, SLC52A3, IGF2, ABCA7, B3GALT5…
GO:0051272~positive regulation of cellular component movement	26	4.97132	0.00357487	GRB7, CEMIP, SPARC, CXCL8, SEMA3B, PDGFB, PDGFA, THBS1, CLDN1, SPOCK2, ZC3H12A, TRIM46, CYP1B1, FGFBP1, HGF, SEMA4C, TACR2, WNT7A, CEACAM6, RNF207, ADAM8, MALAT1, TEK, EPHA1, TLR4, GPLD1
GO:0071702~organic substance transport	79	15.1052	0.00365294	MYOM1, SPAG17, ITGB2, CHRM5, SLC2A1, CLU, WASH2P, AQP3, ZFP36, AP1G2, SLC22A18, ZC3H12A, TBC1D10C, SLC25A45, ABCC3, RHBDF1, CUBN, ARL14, SLC2A10, SLC2A12, TACR2, SYTL1, TAP1, ACSL5, PDZK1, ZDHHC11, MAPK8IP3, SYTL2, ACAP1, IFI27, SIDT1, ADAM8, KDELR3, HAP1, TLR4, GPLD1, CEMIP, SLC22A5, SLC47A1, ABCB6, GIPR, SLC45A1, MVP, SLC22A1, SLC1A1, LIN7A, PLA2G6, THBS1, SELENBP1, SH3TC2, RAB26, NNAT, APOD, A…
GO:0042908~xenobiotic transport	5	0.956023	0.00371855	ABCC3, SLC47A1, SLC22A18, SLC22A1, SLC2A1
GO:0032102~negative regulation of response to external stimulus	19	3.63289	0.00373234	SERPINB2, SERPINE2, SPINK7, HGF, SEMA3B, SPINK5, SEMA4C, PDGFB, PDGFA, PLAT, THBS1, LRFN5, ZFP36, TSPAN8, ZC3H12A, NLRP3, APOD, TEK, PLXNA3
GO:0071363~cellular response to growth factor stimulus	29	5.54493	0.00384043	TNXB, CXCL8, PDGFB, PDGFA, LTBP3, THBS1, CLDN1, FSTL3, SCUBE3, ZFP36, CREB3L1, SKIL, ADAMTS7, FGFBP1, GALNT3, SLC2A10, BDNF, HGF, WNT7A, SMAD9, NGF, DKK1, VASN, COL3A1, TH, ID1, DDIT4, HAP1, TLR4
GO:0098609~cell-cell adhesion	36	6.88337	0.00388818	SELPLG, TNXB, SERPINE2, TTYH1, COL14A1, ITGB2, MPL, PEAR1, CLDN1, GLDN, MYPN, FSTL3, PKHD1, CDH3, ZC3H12A, CYP1B1, NLRP3, PCDH1, JUNB, CD55, JUP, SPINK5, IGF2, SOX13, VSTM2L, L1CAM, CCDC88B, LRFN5, CEACAM6, IRF1, CEACAM5, ESAM, ADAM8, NFKBID, DSC2, IDO1
GO:0048519~negative regulation of biological process	158	30.2103	0.00396107	IFITM1, ZNF692, CSF3, SPARC, SERPINE2, PLAT, ARR3, CLU, ZFP36, CDH3, EME2, CREB3L1, ZC3H12A, SCN9A, TBC1D10C, CYP1B1, ZNF566, TRIM22, KRT6A, TGM2, MIRLET7BHG, SPINK7, HGF, SPINK5, HLA-B, SOX13, MIR133A1HG, HSPG2, MAPK8IP3, DKK1, IFI27, SLPI, DDIT4, ADAM8, EPHA1, CARD14, ZNF554, GPLD1, IDO1, GRB7, BRSK1, CEMIP, SPTBN5, GIPR, SLC1A1, PDGFB, PDGFA, STC1, LYPD3, LTBP3, NTS, PLA2G6, PKHD1, SCIN, TSPAN…
GO:0048523~negative regulation of cellular process	148	28.2983	0.00397478	IFITM1, ZNF692, CSF3, SPARC, SERPINE2, PLAT, ARR3, CLU, ZFP36, EME2, CREB3L1, ZC3H12A, TBC1D10C, CYP1B1, ZNF566, TRIM22, KRT6A, TGM2, MIRLET7BHG, SPINK7, HGF, SPINK5, SOX13, MIR133A1HG, HSPG2, MAPK8IP3, DKK1, IFI27, SLPI, DDIT4, ADAM8, EPHA1, CARD14, ZNF554, GPLD1, IDO1, GRB7, BRSK1, CEMIP, SPTBN5, GIPR, SLC1A1, PDGFB, PDGFA, STC1, LYPD3, LTBP3, PLA2G6, PKHD1, SCIN, NLRP3, NPHP3, APOD, PI3, IGFBP…
GO:0048869~cellular developmental process	124	23.7094	0.00401526	IFITM1, CSF3, SERPINE2, MPL, AQP3, CLDN1, CLU, GLDN, TGM1, ZFP36, CDH3, CREB3L1, ZC3H12A, JUNB, KRT6A, TGM2, IL15RA, CCDC78, HGF, SPINK5, HLA-B, SOX13, HSPG2, MR1, MAPK8IP3, DKK1, UNC13D, ERMN, DDIT4, MXRA8, ADAM8, EPHA1, GPLD1, BRSK1, SLC1A1, PDGFB, STC1, LTBP3, PKHD1, SCUBE3, CD79A, SCIN, NLRP3, NPHP3, APOD, CCDC141, SKIL, PLXNA3, ABCA1, ABCA2, ACE, BDNF, IGF2, SMAD9, INHBB, TDRD6, L1CAM, VASN,…
GO:0051049~regulation of transport	60	11.4723	0.0040836	MYOM1, DOC2A, SERPINE2, ITGB2, DYSF, CLU, CDH3, ZC3H12A, SCN9A, NEFH, TGM2, RHBDF1, IL15RA, SLC2A10, TACR2, ANO9, ACSL5, PDZK1, DKK1, UNC13D, KCNU1, IFI27, OAS2, RNF207, TFF2, ADAM8, HAP1, CASQ1, TLR4, GPLD1, BRSK1, CEMIP, GIPR, SLC1A1, PDGFB, STC1, ATP2C2, PLA2G6, PLD1, THBS1, SCIN, SH3TC2, RAB26, NNAT, TRIM46, APOD, APBB3, ABCA1, ABCA2, ACE, JUP, MX2, WNT7A, INHBB, ABCA7, SYT13, MAPK15, REN, HC…
GO:0010647~positive regulation of cell communication	59	11.2811	0.00409828	CSF3, DOC2A, SERPINE2, GRIK2, CLU, CDH3, ZC3H12A, TNFSF10, CASP1, CYP1B1, TRIM22, TGM2, FGFBP1, GPR37, SLC2A10, HGF, TACR2, TRAF1, NGF, PARP9, DKK1, MAPK8IP3, RNF207, ADAM8, HAP1, TLR4, CARD14, GPLD1, TNXB, GIPR, SLC1A1, PDGFB, NLRC5, PDGFA, MST1R, NTS, PLA2G6, THBS1, SCUBE3, SCEL, STK36, NNAT, AGR2, IGFBP6, SLC15A3, SKIL, APOL3, JUP, LAMB2, BDNF, SEMA4C, IGF2, WNT7A, INHBB, ABCA7, BMP3, COL3A1, …
GO:0001525~angiogenesis	25	4.78011	0.00410804	SPARC, CXCL8, ITGB2, TNFAIP2, PDGFA, ADM, THBS1, CREB3L1, ZC3H12A, CYP1B1, APOD, FGFBP1, ACE, JUP, HGF, SPINK5, WNT7A, HSPG2, ID1, ADAM8, TGFBI, TEK, ANGPTL4, EPHA1, GPLD1
GO:0048585~negative regulation of response to stimulus	57	10.8987	0.00439025	DRAXIN, PTPRR, CXCL8, SERPINE2, ADM, PLAT, ARR3, CLU, ZFP36, CREB3L1, ZC3H12A, TBC1D10C, GPR37, SERPINB2, SLC2A10, SPINK7, HGF, SPINK5, HLA-B, SOX13, DKK1, GPRC5A, DDIT4, TLR4, GIPR, MVP, SEMA3B, PDGFB, NLRC5, IFI6, PDGFA, THBS1, FSTL3, PKHD1, IL1RL1, MUC1, TSPAN8, NPHP3, NLRP3, APOD, IGFBP6, RGS22, GBP1, SKIL, CD55, PLXNA3, IL33, BDNF, SEMA4C, PILRB, ABCA7, VASN, COL3A1, LRFN5, BCL3, ERCC6, TEK
GO:0032502~developmental process	172	32.8872	0.00441654	IFITM1, CSF3, SPARC, SERPINE2, MPL, AQP3, CLDN1, CLU, ENO3, GLDN, RAPGEFL1, TGM1, ZFP36, CDH3, CREB3L1, ZC3H12A, SCN9A, TNFSF10, CYP1B1, JUNB, KRT6A, TGM2, IL15RA, ARSA, CCDC78, HGF, SPINK5, HLA-B, SOX13, VWDE, HSPG2, MR1, MAPK8IP3, DKK1, UNC13D, ERMN, DDIT4, MXRA8, ADAM8, EPHA1, FREM1, GPLD1, IDO1, BRSK1, ABCB6, GIPR, SLC1A1, PDGFB, PDGFA, STC1, LIN7A, MST1R, LTBP3, PKHD1, SCUBE3, CD79A, SCIN, S…
GO:0023056~positive regulation of signaling	59	11.2811	0.00447227	CSF3, DOC2A, SERPINE2, GRIK2, CLU, CDH3, ZC3H12A, TNFSF10, CASP1, CYP1B1, TRIM22, TGM2, FGFBP1, GPR37, SLC2A10, HGF, TACR2, TRAF1, NGF, PARP9, DKK1, MAPK8IP3, RNF207, ADAM8, HAP1, TLR4, CARD14, GPLD1, TNXB, GIPR, SLC1A1, PDGFB, NLRC5, PDGFA, MST1R, NTS, PLA2G6, THBS1, SCUBE3, SCEL, STK36, NNAT, AGR2, IGFBP6, SLC15A3, SKIL, APOL3, JUP, LAMB2, BDNF, SEMA4C, IGF2, WNT7A, INHBB, ABCA7, BMP3, COL3A1, …
GO:0050790~regulation of catalytic activity	75	14.3403	0.00448521	SERPINA1, SERPINE2, ITGB2, CLU, RAPGEFL1, WFDC3, ZFP36, CDH3, TBC1D10C, TNFSF10, CASP1, CCNL2, TIMP1, TGM2, SERPINB1, SERPINB2, SPINK7, HGF, SPINK5, ARAP2, SERPINB7, NGF, PARP9, DKK1, MAPK8IP3, SERPINB5, ACAP1, GPRC5A, SLPI, OAS2, ADAM8, ANGPTL4, EPHA1, TLR4, CARD14, GPLD1, CEMIP, TNXB, GIPR, MVP, PAPLN, SLC1A1, PDGFB, NLRC5, IFI6, PDGFA, MST1R, THBS1, CYTH2, CD79A, ALS2CL, CYTH4, SPOCK2, NLRP3, …
GO:0015697~quaternary ammonium group transport	4	0.764818	0.00449656	SLC22A5, SLC22A1, PDZK1, SLC25A45
GO:0019731~antibacterial humoral response	7	1.33843	0.00452474	SLPI, SPINK5, ADM, PI3, PLA2G6, WFDC3, WFDC13
GO:0033993~response to lipid	36	6.88337	0.00455166	CSF3, SPARC, CXCL8, GIPR, PDGFA, STC1, ADM, PLAT, THBS1, CLU, AQP3, CLDN1, ZFP36, ADAMTS13, ZC3H12A, CASP1, CYP1B1, NLRP3, CA9, ABCA1, ABCA2, OSBPL7, ACE, IL37, WNT7A, INHBB, WNT9A, DKK1, TH, SLPI, GJB3, DDIT4, REN, TLR4, GPLD1, IDO1
GO:0042981~regulation of apoptotic process	52	9.94264	0.00471633	DRAXIN, ADM, GRIK2, CLU, ZFP36, PIP5KL1, CREB3L1, ZC3H12A, TNFSF10, CASP1, CYP1B1, CCNL2, TIMP1, TGM2, SERPINB2, HGF, VSTM2L, ACSL5, TRAF1, NGF, DKK1, MAPK8IP3, HSH2D, CEACAM6, CEACAM5, TNFRSF25, ADAM8, ANGPTL4, CARD14, GPLD1, IDO1, SLC1A1, IFI6, LYPD3, PLA2G6, THBS1, PKHD1, MUC1, SCIN, NLRP3, NLRP1, SKIL, ACE, BDNF, WNT7A, INHBB, HYPK, MT-RNR2, ID1, BCL3, BLID, TEK
GO:0010810~regulation of cell-substrate adhesion	13	2.48566	0.0047448	JUP, PDGFB, FMN1, THBS1, UNC13D, PKHD1, CEACAM6, SPOCK2, AGR2, APOD, TEK, EPHA1, GBP1
GO:0006915~apoptotic process	60	11.4723	0.00478024	DRAXIN, ITGB2, ADM, GRIK2, CLU, ZFP36, PIP5KL1, CREB3L1, ZC3H12A, TNFSF10, CASP1, CYP1B1, TIMP1, TNS4, TGM2, SERPINB2, HGF, VSTM2L, ACSL5, TRAF1, NGF, DKK1, MAPK8IP3, HSH2D, IFI27, CEACAM6, CEACAM5, IRF1, DDIT4, TNFRSF25, ADAM8, ANGPTL4, CARD14, GPLD1, IDO1, MAGEH1, SLC1A1, IFI6, LYPD3, PLA2G6, THBS1, PKHD1, MUC1, SCIN, NLRP3, NLRP1, SKIL, IL33, ACE, BDNF, WNT7A, INHBB, HYPK, MT-RNR2, ID1, BCL3, …
GO:0046683~response to organophosphorus	10	1.91205	0.00502476	SPARC, CASP1, CYP1B1, STC1, REN, INHBB, PLAT, TEK, SLC26A6, HCN2
GO:0070723~response to cholesterol	5	0.956023	0.00527847	ABCA1, ABCA2, OSBPL7, INHBB, GPLD1
GO:0051246~regulation of protein metabolic process	98	18.738	0.0052932	CSF3, SERPINE2, PLAT, ARR3, CLU, NDST2, ZFP36, ZC3H12A, TNFSF10, TBC1D10C, CYP1B1, MIRLET7BHG, SPINK7, HGF, SPINK5, MIR133A1HG, HSPG2, MAPK8IP3, DKK1, SLPI, DDIT4, ADAM8, EPHA1, CARD14, GPLD1, GRB7, CEMIP, CFH, SLC1A1, PDGFB, PDGFA, MST1R, PLA2G6, PLD1, PKHD1, CD79A, NLRP3, APOD, NLRP1, PI3, IGFBP6, WFDC13, ABCA2, OSBPL7, ACE, BDNF, IGF2, PILRB, INHBB, ABCA7, BMP3, BCL3, SPDYA, REN, SERPINI1, PIW…
GO:0001934~positive regulation of protein phosphorylation	37	7.07457	0.00534035	CSF3, CEMIP, TNXB, SLC1A1, PDGFB, PDGFA, MST1R, PLA2G6, THBS1, CLU, CD79A, ZC3H12A, IGFBP6, ACE, GPR37, BDNF, HGF, SEMA4C, IGF2, WNT7A, PILRB, INHBB, ABCA7, TRAF1, NGF, PARP9, DKK1, MAPK8IP3, BMP3, GPRC5A, SPDYA, NEK10, ADAM8, ERCC6, TEK, CARD14, TLR4
GO:0048583~regulation of response to stimulus	119	22.7533	0.00551642	CSF3, SERPINE2, PLAT, ARR3, CLDN1, CLU, ZFP36, CDH3, CREB3L1, ZC3H12A, TNFSF10, TBC1D10C, CYP1B1, JUNB, TRIM22, TGM2, SPINK7, HGF, SPINK5, HLA-B, SOX13, ACSL5, MR1, MAPK8IP3, DKK1, UNC13D, DDIT4, ADAM8, CARD14, GPLD1, CFB, IDO1, CFH, GIPR, PDGFB, PDGFA, MST1R, NTS, PLA2G6, PKHD1, SCUBE3, CD79A, TSPAN8, STK36, NLRP3, NPHP3, APOD, NLRP1, IGFBP6, SLC15A3, SKIL, PLXNA3, ABCA1, ABCA2, ACE, APOBEC3G, J…
GO:0050793~regulation of developmental process	83	15.87	0.0057296	DRAXIN, CSF3, IFITM1, SPARC, CXCL8, SERPINE2, ITGB2, MPL, ADM, AQP3, ZFP36, CDH3, CREB3L1, ZC3H12A, CYP1B1, TIMP1, JUNB, TGM2, ADAMTS7, IL15RA, FGFBP1, HGF, SPINK5, HLA-B, SOX13, WNT9A, SERPINB7, NGF, HSPG2, DKK1, MAPK8IP3, UNC13D, ERMN, OAS2, CEACAM5, IRF1, RNF207, ADAM8, HAP1, ANGPTL4, EPHA1, TLR4, IDO1, BRSK1, TNXB, SEMA3B, PDGFB, PDGFA, LTBP3, THBS1, FSTL3, PKHD1, SCUBE3, SCIN, SPOCK2, TRIM46…
GO:0009719~response to endogenous stimulus	56	10.7075	0.00578902	SPARC, CXCL8, ITGB2, SLC2A1, ADM, PLAT, CLDN1, ZFP36, CREB3L1, TNFSF10, CASP1, CYP1B1, TIMP1, TGM2, ADAMTS7, FGFBP1, SLC2A10, NGF, DKK1, MMP13, DDIT4, TFF1, CYP2E1, TLR4, GPLD1, TNXB, SLC1A1, PDGFB, PDGFA, STC1, LTBP3, THBS1, FSTL3, SCUBE3, ADAMTS13, STAT4, NLRP1, SKIL, ABCA1, ABCA2, ACE, JUP, GALNT3, BDNF, IGF2, WNT7A, SMAD9, INHBB, VASN, COL3A1, TH, ID1, REN, TEK, HCN2, SLC26A6
GO:0030193~regulation of blood coagulation	8	1.52964	0.00585417	SERPINB2, SERPINE2, TSPAN8, PDGFB, PDGFA, PLAT, THBS1, TLR4
GO:0002230~positive regulation of defense response to virus by host	5	0.956023	0.00588239	APOBEC3G, ZC3H12A, ZDHHC11, ERCC6, PARP9
GO:0002237~response to molecule of bacterial origin	18	3.44168	0.00593542	ABCA1, CSF3, ACE, SPARC, CXCL8, IL37, ADM, CLDN1, ZFP36, ADAMTS13, TH, SLPI, ZC3H12A, CASP1, NLRP3, REN, TLR4, IDO1
GO:0001932~regulation of protein phosphorylation	49	9.36902	0.0060613	CSF3, PTPRR, ITGB2, GRIK2, ARR3, CLU, PIP5KL1, ZC3H12A, TBC1D10C, GPR37, HGF, TRAF1, NGF, PARP9, DKK1, MAPK8IP3, GPRC5A, DDIT4, ADAM8, EPHA1, TLR4, CARD14, CEMIP, TNXB, MVP, SLC1A1, PDGFB, PDGFA, MST1R, PLA2G6, THBS1, PKHD1, CD79A, IGFBP6, GBP1, ACE, BDNF, SEMA4C, IGF2, WNT7A, PILRB, INHBB, ABCA7, BMP3, NEK10, SPDYA, REN, ERCC6, TEK
GO:0015695~organic cation transport	4	0.764818	0.00634682	SLC22A5, SLC47A1, SLC22A18, SLC22A1
GO:0043067~regulation of programmed cell death	52	9.94264	0.00644273	DRAXIN, ADM, GRIK2, CLU, ZFP36, PIP5KL1, CREB3L1, ZC3H12A, TNFSF10, CASP1, CYP1B1, CCNL2, TIMP1, TGM2, SERPINB2, HGF, VSTM2L, ACSL5, TRAF1, NGF, DKK1, MAPK8IP3, HSH2D, CEACAM6, CEACAM5, TNFRSF25, ADAM8, ANGPTL4, CARD14, GPLD1, IDO1, SLC1A1, IFI6, LYPD3, PLA2G6, THBS1, PKHD1, MUC1, SCIN, NLRP3, NLRP1, SKIL, ACE, BDNF, WNT7A, INHBB, HYPK, MT-RNR2, ID1, BCL3, BLID, TEK
GO:0070848~response to growth factor	29	5.54493	0.00650467	TNXB, CXCL8, PDGFB, PDGFA, LTBP3, THBS1, CLDN1, FSTL3, SCUBE3, ZFP36, CREB3L1, SKIL, ADAMTS7, FGFBP1, GALNT3, SLC2A10, BDNF, HGF, WNT7A, SMAD9, NGF, DKK1, VASN, COL3A1, TH, ID1, DDIT4, HAP1, TLR4
GO:1900046~regulation of hemostasis	8	1.52964	0.00651285	SERPINB2, SERPINE2, TSPAN8, PDGFB, PDGFA, PLAT, THBS1, TLR4
GO:0043900~regulation of multi-organism process	20	3.82409	0.00661248	OVGP1, IFITM1, CXCL8, APOBEC3G, SPINK5, INHBB, PLAT, ZDHHC11, PARP9, ZFP36, IFI27, SLPI, OAS2, ZC3H12A, TMEM39A, TIMP1, ERCC6, CD55, TRIM22, KRT6A
GO:0009612~response to mechanical stimulus	13	2.48566	0.00678627	IL33, JUP, SERPINE2, SLC2A1, THBS1, SCEL, COL3A1, IRF1, SCN9A, CASP1, SLITRK6, MKX, TLR4
GO:0044057~regulation of system process	23	4.39771	0.00692652	CYP2J2, IL33, ACE, SLC22A5, JUP, HGF, SLC1A1, PDGFB, TACR2, STC1, ADM, INHBB, MYL5, TH, RNF207, ZC3H12A, TFF2, TNNI3, REN, PI16, CASQ1, DSC2, HCN2
GO:0050727~regulation of inflammatory response	20	3.82409	0.00699346	IL33, ACE, CFH, IL37, SPINK7, HGF, IL1RL1, LRFN5, ZFP36, ZC3H12A, CASP1, NLRP3, ADAM8, APOD, TEK, NLRP1, TLR4, CD55, IDO1, TGM2
GO:0001817~regulation of cytokine production	31	5.92734	0.00704329	TNXB, THBS1, CLU, IL1RL1, ZFP36, CDH3, ZC3H12A, CASP1, CYP1B1, NLRP3, APOD, NLRP1, GBP1, CD55, IL33, SERPINB1, SLC2A10, IL37, SPINK7, HGF, HLA-B, BTN3A3, INHBB, SERPINB7, CCDC88B, OAS2, IRF1, BCL3, ADAM8, TLR4, IDO1
GO:2000145~regulation of cell motility	38	7.26577	0.00726935	GRB7, IFITM1, PTPRR, CEMIP, SPARC, TNXB, CXCL8, SERPINE2, SEMA3B, PDGFB, PDGFA, STC1, THBS1, CLDN1, SPOCK2, PIP5KL1, ZC3H12A, CYP1B1, APOD, TIMP1, PLXNA3, IL33, FGFBP1, ACE, JUP, HGF, SEMA4C, TACR2, WNT7A, MAPK15, COL3A1, CEACAM6, ADAM8, MALAT1, TEK, EPHA1, TLR4, GPLD1
GO:0048584~positive regulation of response to stimulus	74	14.1491	0.00737207	CSF3, CXCL8, ITGB2, PLAT, CLU, CLDN1, CDH3, ZC3H12A, TNFSF10, CASP1, CYP1B1, TRIM22, TGM2, FGFBP1, GPR37, SLC2A10, HGF, HLA-B, BTN3A3, TRAF1, NGF, PARP9, DKK1, MR1, MAPK8IP3, IRF1, ADAM8, HAP1, TLR4, CARD14, GPLD1, CFB, IDO1, TNXB, CFH, GIPR, PDGFB, NLRC5, PDGFA, MST1R, NTS, PLA2G6, THBS1, SCUBE3, CD79A, IL1RL1, SCEL, STK36, AGR2, NLRP3, IGFBP6, NLRP1, SLC15A3, GBP1, SKIL, APOL3, CD55, IL33, ACE,…
GO:0002682~regulation of immune system process	51	9.75143	0.00747775	CSF3, CXCL8, ITGB2, MPL, CLU, AQP3, ZFP36, ZC3H12A, TBC1D10C, CASP1, JUNB, IL15RA, SPINK5, HLA-B, SOX13, BTN3A3, ZDHHC11, PARP9, MR1, UNC13D, CEACAM3, IRF1, ADAM8, TLR4, GPLD1, CFB, IDO1, CFH, NLRC5, PLA2G6, THBS1, FSTL3, CD79A, IL1RL1, SCIN, NLRP3, APOD, NLRP1, SLC15A3, GBP1, CD55, IL33, ACE, APOBEC3G, IGF2, PILRB, CCDC88B, COL3A1, LRFN5, ERCC6, NFKBID
GO:0045766~positive regulation of angiogenesis	12	2.29446	0.00752846	FGFBP1, CXCL8, JUP, HGF, ZC3H12A, ITGB2, CYP1B1, ADM, TEK, ANGPTL4, EPHA1, THBS1
GO:0051094~positive regulation of developmental process	50	9.56023	0.00783358	CSF3, IFITM1, CXCL8, SERPINE2, ITGB2, MPL, ADM, ZFP36, ZC3H12A, CYP1B1, JUNB, TGM2, IL15RA, FGFBP1, HGF, SOX13, SERPINB7, NGF, DKK1, MAPK8IP3, UNC13D, ADAM8, HAP1, ANGPTL4, EPHA1, IDO1, TNXB, PDGFB, PDGFA, LTBP3, THBS1, SCUBE3, SCIN, AGR2, SLITRK6, HSF4, NLRP3, SKIL, PLXNA3, IL33, ACE, JUP, LAMB2, BDNF, IGF2, WNT7A, L1CAM, SERPINI1, TEK, NFKBID
GO:0050818~regulation of coagulation	8	1.52964	0.00799354	SERPINB2, SERPINE2, TSPAN8, PDGFB, PDGFA, PLAT, THBS1, TLR4
GO:0022600~digestive system process	8	1.52964	0.00799354	MUC2, SLC22A5, CHRM5, TFF2, MUC13, TFF1, TLR4, SLC26A6
GO:0030168~platelet activation	9	1.72084	0.00816401	COL3A1, ADAMTS13, ENTPD2, SERPINE2, MPL, PDGFB, PDGFA, PEAR1, TLR4
GO:0010811~positive regulation of cell-substrate adhesion	9	1.72084	0.00816401	JUP, CEACAM6, SPOCK2, PDGFB, AGR2, FMN1, TEK, EPHA1, UNC13D
GO:0080134~regulation of response to stress	52	9.94264	0.00860561	SERPINE2, PLAT, GRIK2, CLU, CLDN1, ZFP36, CREB3L1, ZC3H12A, CASP1, TGM2, GPR37, SERPINB2, SPINK7, HGF, SPINK5, HLA-B, TRAF1, ZDHHC11, PARP9, DKK1, MAPK8IP3, IRF1, ADAM8, TLR4, IDO1, TNXB, CFH, PDGFB, NLRC5, PDGFA, THBS1, IL1RL1, MUC1, TSPAN8, AGR2, NLRP3, APOD, IGFBP6, NLRP1, SLC15A3, SKIL, CD55, IL33, ACE, APOBEC3G, IL37, SEMA4C, WNT7A, ABCA7, LRFN5, ERCC6, TEK
GO:1901342~regulation of vasculature development	19	3.63289	0.00869266	FGFBP1, SPARC, CXCL8, JUP, HGF, ITGB2, SPINK5, PDGFB, ADM, SERPINB7, HSPG2, THBS1, CREB3L1, ID1, ZC3H12A, CYP1B1, TEK, ANGPTL4, EPHA1
GO:0045860~positive regulation of protein kinase activity	21	4.0153	0.00870697	CEMIP, ACE, SLC1A1, PDGFB, IGF2, PDGFA, PILRB, MST1R, CLU, THBS1, MAPK8IP3, DKK1, CD79A, GPRC5A, NEK10, SPDYA, ADAM8, IGFBP6, ERCC6, CARD14, TLR4
GO:0036314~response to sterol	5	0.956023	0.00875416	ABCA1, ABCA2, OSBPL7, INHBB, GPLD1
GO:0006855~drug transmembrane transport	5	0.956023	0.00875416	ABCC3, SLC22A5, SLC47A1, SLC22A18, PDZK1
GO:0042327~positive regulation of phosphorylation	38	7.26577	0.00881094	CSF3, CEMIP, TNXB, SLC1A1, PDGFB, PDGFA, MST1R, PLA2G6, THBS1, CLU, CD79A, ZC3H12A, IGFBP6, ACE, GPR37, BDNF, HGF, SEMA4C, IGF2, WNT7A, PILRB, INHBB, ABCA7, TRAF1, NGF, PARP9, DKK1, MAPK8IP3, BMP3, GPRC5A, SPDYA, NEK10, ADAM8, ERCC6, TEK, EPHA1, CARD14, TLR4
GO:0009653~anatomical structure morphogenesis	81	15.4876	0.0088132	DRAXIN, SPARC, CXCL8, SERPINE2, ITGB4, ITGB2, MPL, TNFAIP2, ADM, FMN1, CLU, AQP3, MYPN, CREB3L1, ZC3H12A, CYP1B1, CA9, NEFH, JUNB, TGM2, KRT6A, FGFBP1, HGF, SPINK5, SOX13, VSTM2L, WNT9A, NGF, HSPG2, DKK1, SERPINB5, UNC13D, ERMN, MYH3, MMP13, ELF3, RNF207, ADAM8, ANGPTL4, CASQ1, EPHA1, FREM1, GPLD1, BRSK1, SEMA3B, SLC1A1, PDGFA, STC1, LTBP3, THBS1, PKHD1, TRIM46, AGR2, SLITRK6, NPHP3, APOD, TNNI3,…
GO:0050770~regulation of axonogenesis	11	2.10325	0.00883474	DRAXIN, BRSK1, BDNF, SEMA3B, SEMA4C, TRIM46, WNT7A, NGF, L1CAM, SKIL, PLXNA3
GO:0010942~positive regulation of cell death	27	5.16252	0.00884688	SLC1A1, ITGB2, ADM, GRIK2, PLA2G6, THBS1, CLU, SCIN, PIP5KL1, ZC3H12A, CASP1, TNFSF10, CYP1B1, NLRP3, NLRP1, SKIL, TGM2, ACE, INHBB, NGF, DKK1, DDIT4, ADAM8, BLID, TLR4, GPLD1, IDO1
GO:0060548~negative regulation of cell death	37	7.07457	0.0089795	DRAXIN, CSF3, SLC1A1, IFI6, LYPD3, GRIK2, THBS1, CLU, PKHD1, MUC1, CREB3L1, ZC3H12A, AGR2, TIMP1, TGM2, GPR37, SERPINB2, BDNF, HGF, VSTM2L, WNT7A, NGF, HSPG2, DKK1, MAPK8IP3, HYPK, HSH2D, MT-RNR2, CEACAM6, CEACAM5, ID1, BCL3, ADAM8, TEK, ANGPTL4, CARD14, IDO1
GO:0061045~negative regulation of wound healing	7	1.33843	0.00898401	SERPINB2, SERPINE2, TSPAN8, PDGFB, PDGFA, PLAT, THBS1
GO:0071072~negative regulation of phospholipid biosynthetic process	3	0.573614	0.00902962	ABCA2, PDGFB, PDGFA
GO:0033674~positive regulation of kinase activity	23	4.39771	0.00941109	CEMIP, ACE, SLC1A1, PDGFB, IGF2, PDGFA, PILRB, MST1R, CLU, THBS1, MAPK8IP3, DKK1, CD79A, GPRC5A, NEK10, SPDYA, ADAM8, IGFBP6, TEK, ERCC6, EPHA1, CARD14, TLR4
GO:0043086~negative regulation of catalytic activity	30	5.73614	0.00943579	SERPINA1, SERPINE2, MVP, PAPLN, IFI6, THBS1, WFDC3, ZFP36, SPOCK2, TNNI3, PI3, TIMP1, UGT1A8, WFDC13, SERPINB1, SERPINB2, SPINK7, HGF, SPINK5, NGF, SERPINB7, PARP9, SERPINB5, GPRC5A, SLPI, COL7A1, SERPINI1, PI16, ANGPTL4, EPHA1
GO:0060285~cilium-dependent cell motility	5	0.956023	0.00959241	DNAH1, DNAH2, DNAH7, CCDC65, CFAP44
GO:0001539~cilium or flagellum-dependent cell motility	5	0.956023	0.00959241	DNAH1, DNAH2, DNAH7, CCDC65, CFAP44
GO:2000147~positive regulation of cell motility	24	4.58891	0.00968739	GRB7, FGFBP1, CEMIP, SPARC, CXCL8, HGF, SEMA3B, SEMA4C, PDGFB, TACR2, PDGFA, WNT7A, THBS1, CLDN1, CEACAM6, SPOCK2, ZC3H12A, CYP1B1, ADAM8, MALAT1, TEK, EPHA1, TLR4, GPLD1
GO:0010646~regulation of cell communication	99	18.9293	0.00972429	CSF3, SERPINE2, PLAT, ARR3, CLU, CDH3, CREB3L1, ZC3H12A, TNFSF10, TBC1D10C, CYP1B1, TRIM22, TGM2, HGF, SOX13, ACSL5, MAPK8IP3, DKK1, DDIT4, ADAM8, CARD14, GPLD1, BRSK1, GIPR, SLC1A1, PDGFB, PDGFA, MST1R, NTS, PLA2G6, PKHD1, SCUBE3, STK36, NLRP3, NPHP3, APOD, IGFBP6, SLC15A3, SKIL, ABCA1, ABCA2, ACE, JUP, BDNF, IGF2, PILRB, INHBB, ABCA7, VASN, BMP3, BCL3, REN, DRAXIN, PTPRR, CXCL8, DOC2A, ADM, GRI…
GO:0006811~ion transport	54	10.325	0.00981852	SERPINE2, KCNK9, CHRM5, SLC2A1, GRIK2, HEPHL1, SLC22A18, NIPAL2, SCN9A, SLC26A11, SLC25A45, ABCC3, SLC34A3, SCARA5, SLC2A10, TACR2, ANO9, ACSL5, PDZK1, TMC6, TMC5, TMC4, KCNU1, RNF207, SLC9A9, HAP1, CASQ1, RHCE, CEMIP, SLC22A5, SLC47A1, TMEM63A, TTYH1, SLC22A1, SLC1A1, PDGFB, STC1, ATP2C2, PLA2G6, THBS1, APOL1, SLC15A3, ABCA1, SLC37A2, ACE, PRAF2, SLC52A3, ABCA7, SYT13, MAPK15, CP, CLCN4, HCN2, S…
GO:0031347~regulation of defense response	29	5.54493	0.00984769	CFH, NLRC5, IL1RL1, ZFP36, ZC3H12A, CASP1, NLRP3, APOD, NLRP1, SLC15A3, CD55, TGM2, IL33, ACE, APOBEC3G, IL37, SPINK7, HGF, SPINK5, HLA-B, ZDHHC11, PARP9, LRFN5, IRF1, ADAM8, ERCC6, TEK, TLR4, IDO1
GO:0008219~cell death	66	12.6195	0.0100846	DRAXIN, CSF3, ITGB2, ADM, GRIK2, CLU, ZFP36, PIP5KL1, CREB3L1, ZC3H12A, TNFSF10, CASP1, CYP1B1, CCNL2, TIMP1, TNS4, TGM2, GPR37, SERPINB2, HGF, VSTM2L, ACSL5, TRAF1, NGF, HSPG2, DKK1, MAPK8IP3, HSH2D, IFI27, CEACAM6, CEACAM5, IRF1, DDIT4, TNFRSF25, ADAM8, ANGPTL4, TLR4, CARD14, GPLD1, IDO1, MAGEH1, SLC1A1, IFI6, LYPD3, PLA2G6, THBS1, PKHD1, MUC1, SCIN, AGR2, NLRP3, NLRP1, SKIL, IL33, ACE, BDNF, W…
GO:0019079~viral genome replication	9	1.72084	0.0100865	IFITM1, CXCL8, IFI27, APOBEC3G, SLPI, OAS2, ZC3H12A, TMEM39A, CXCR6
GO:0010035~response to inorganic substance	24	4.58891	0.0101748	GPR37, SPARC, ABCB6, GIPR, HGF, SLC1A1, PDGFA, INHBB, SYT13, AQP3, THBS1, CLDN1, SOD3, FSTL3, ADAMTS13, TH, ZC3H12A, CYP1B1, TFF1, CYP2E1, ERCC6, JUNB, ANKZF1, GPLD1
GO:0043066~negative regulation of apoptotic process	33	6.30975	0.0105751	DRAXIN, SLC1A1, IFI6, LYPD3, GRIK2, THBS1, CLU, PKHD1, MUC1, CREB3L1, ZC3H12A, TIMP1, TGM2, SERPINB2, BDNF, HGF, VSTM2L, WNT7A, NGF, DKK1, MAPK8IP3, HYPK, HSH2D, MT-RNR2, CEACAM6, CEACAM5, ID1, BCL3, ADAM8, TEK, ANGPTL4, CARD14, IDO1
GO:1901184~regulation of ERBB signaling pathway	7	1.33843	0.0106096	RHBDF1, GPRC5A, SH3TC2, MVP, AGR2, IFI6, HAP1
GO:0045069~regulation of viral genome replication	8	1.52964	0.0106605	IFITM1, CXCL8, IFI27, APOBEC3G, SLPI, OAS2, ZC3H12A, TMEM39A
GO:0043030~regulation of macrophage activation	6	1.14723	0.0106771	IL33, IL1RL1, LRFN5, ZC3H12A, THBS1, TLR4
GO:0002062~chondrocyte differentiation	8	1.52964	0.011161	COL3A1, WNT7A, MKX, TGFBI, LTBP3, WNT9A, GPLD1, ADAMTS7
GO:0071397~cellular response to cholesterol	4	0.764818	0.0112416	ABCA1, OSBPL7, INHBB, GPLD1
GO:0031098~stress-activated protein kinase signaling cascade	14	2.67686	0.0113521	TNXB, HGF, SEMA4C, WNT7A, TRAF1, GRIK2, MAPK8IP3, DKK1, ZFP36, ZC3H12A, IGFBP6, NLRP1, ERCC6, TLR4
GO:0051090~regulation of sequence-specific DNA binding transcription factor activity	19	3.63289	0.0113754	CSF3, JUP, ITGB2, NLRC5, TRAF1, NTS, CLU, PKHD1, NWD1, STK36, ID1, ZC3H12A, BCL3, CYP1B1, NLRP3, ADAM8, CARD14, TLR4, TRIM22
GO:0045785~positive regulation of cell adhesion	20	3.82409	0.0116099	JUP, LAMB2, ITGB2, PDGFB, SOX13, IGF2, FMN1, UNC13D, FSTL3, CCDC88B, CEACAM6, SPOCK2, AGR2, NLRP3, ADAM8, TEK, EPHA1, NFKBID, CD55, TGM2
GO:0010769~regulation of cell morphogenesis involved in differentiation	15	2.86807	0.0116443	DRAXIN, BRSK1, BDNF, SEMA3B, SEMA4C, MPL, WNT7A, NGF, L1CAM, UNC13D, ID1, TRIM46, SKIL, GBP1, PLXNA3
GO:0007586~digestion	9	1.72084	0.0118517	CAPN8, MUC2, SLC22A5, CHRM5, TFF2, MUC13, TFF1, TLR4, SLC26A6
GO:0010757~negative regulation of plasminogen activation	3	0.573614	0.0118691	SERPINE2, PLAT, THBS1
GO:0045595~regulation of cell differentiation	59	11.2811	0.0118783	DRAXIN, CSF3, IFITM1, SERPINE2, MPL, ADM, AQP3, ZFP36, ZC3H12A, JUNB, TGM2, ADAMTS7, IL15RA, HGF, SPINK5, HLA-B, SOX13, WNT9A, NGF, DKK1, MAPK8IP3, UNC13D, CEACAM5, IRF1, ADAM8, HAP1, TLR4, BRSK1, TNXB, SEMA3B, PDGFB, LTBP3, FSTL3, SCUBE3, SCIN, SPOCK2, TRIM46, HSF4, NPHP3, NLRP3, GBP1, SKIL, PLXNA3, ABCA1, IL33, ACE, LAMB2, BDNF, SEMA4C, IGF2, WNT7A, L1CAM, VASN, COL3A1, ID1, SERPINI1, PI16, MKX…
GO:0014074~response to purine-containing compound	10	1.91205	0.0119172	SPARC, CASP1, CYP1B1, STC1, REN, INHBB, PLAT, TEK, SLC26A6, HCN2
GO:0051384~response to glucocorticoid	10	1.91205	0.0119172	ZFP36, ACE, SPARC, TH, DDIT4, CYP1B1, STC1, ADM, PLAT, CLDN1
GO:0002684~positive regulation of immune system process	38	7.26577	0.0120352	CSF3, CXCL8, CFH, ITGB2, MPL, NLRC5, PLA2G6, THBS1, CLU, AQP3, CD79A, IL1RL1, SCIN, ZC3H12A, CASP1, NLRP3, NLRP1, SLC15A3, GBP1, CD55, IL15RA, IL33, IGF2, HLA-B, SOX13, BTN3A3, PILRB, PARP9, MR1, UNC13D, CCDC88B, IRF1, ADAM8, NFKBID, TLR4, GPLD1, CFB, IDO1
GO:0050729~positive regulation of inflammatory response	10	1.91205	0.0123448	IL33, IL1RL1, ACE, CASP1, NLRP3, ADAM8, NLRP1, TLR4, IDO1, TGM2
GO:0023051~regulation of signaling	99	18.9293	0.0124938	CSF3, SERPINE2, PLAT, ARR3, CLU, CDH3, CREB3L1, ZC3H12A, TNFSF10, TBC1D10C, CYP1B1, TRIM22, TGM2, HGF, SOX13, ACSL5, MAPK8IP3, DKK1, DDIT4, ADAM8, CARD14, GPLD1, BRSK1, GIPR, SLC1A1, PDGFB, PDGFA, MST1R, NTS, PLA2G6, PKHD1, SCUBE3, STK36, NLRP3, NPHP3, APOD, IGFBP6, SLC15A3, SKIL, ABCA1, ABCA2, ACE, JUP, BDNF, IGF2, PILRB, INHBB, ABCA7, VASN, BMP3, BCL3, REN, DRAXIN, PTPRR, CXCL8, DOC2A, ADM, GRI…
GO:0048871~multicellular organismal homeostasis	17	3.25048	0.0128179	CUBN, SLC22A5, SLC2A1, LTBP3, AQP3, CLDN1, FA2H, COL3A1, MUC2, CDH3, NPHP3, TFF2, MUC13, ADAM8, TFF1, ERCC6, TLR4
GO:0045937~positive regulation of phosphate metabolic process	40	7.64818	0.012984	CSF3, CEMIP, TNXB, GIPR, SLC1A1, PDGFB, PDGFA, MST1R, PLA2G6, THBS1, CLU, CD79A, ZC3H12A, IGFBP6, ACE, GPR37, BDNF, HGF, SEMA4C, IGF2, WNT7A, PILRB, INHBB, ABCA7, TRAF1, NGF, PARP9, DKK1, MAPK8IP3, BMP3, GPRC5A, SPDYA, NEK10, ADAM8, ERCC6, TEK, EPHA1, CARD14, TLR4, GPLD1
GO:0010562~positive regulation of phosphorus metabolic process	40	7.64818	0.012984	CSF3, CEMIP, TNXB, GIPR, SLC1A1, PDGFB, PDGFA, MST1R, PLA2G6, THBS1, CLU, CD79A, ZC3H12A, IGFBP6, ACE, GPR37, BDNF, HGF, SEMA4C, IGF2, WNT7A, PILRB, INHBB, ABCA7, TRAF1, NGF, PARP9, DKK1, MAPK8IP3, BMP3, GPRC5A, SPDYA, NEK10, ADAM8, ERCC6, TEK, EPHA1, CARD14, TLR4, GPLD1
GO:0071705~nitrogen compound transport	65	12.4283	0.013035	MYOM1, SPAG17, ITGB2, CHRM5, CLU, WASH2P, AQP3, ZFP36, AP1G2, ZC3H12A, TBC1D10C, SLC25A45, RHBDF1, CUBN, ARL14, SLC2A10, TACR2, SYTL1, TAP1, PDZK1, ZDHHC11, MAPK8IP3, SYTL2, ACAP1, IFI27, SIDT1, ADAM8, KDELR3, HAP1, TLR4, GPLD1, RHCE, CEMIP, SLC22A5, SLC47A1, ABCB6, GIPR, MVP, SLC22A1, SLC1A1, LIN7A, PLA2G6, SELENBP1, SH3TC2, RAB26, NNAT, APOD, SLC15A3, APBB3, SEC31B, ABCA1, RFTN2, ABCA2, SLC14A2…
GO:0043901~negative regulation of multi-organism process	11	2.10325	0.0131373	OVGP1, ZFP36, IFITM1, APOBEC3G, SLPI, OAS2, ZC3H12A, SPINK5, PLAT, TIMP1, KRT6A
GO:0050435~beta-amyloid metabolic process	6	1.14723	0.0137589	ABCA2, ACE, REN, ABCA7, HAP1, CLU
GO:0000904~cell morphogenesis involved in differentiation	27	5.16252	0.0138955	BRSK1, DRAXIN, SEMA3B, MPL, STC1, MYPN, PKHD1, TRIM46, SLITRK6, CCDC141, NEFH, GBP1, SKIL, PLXNA3, LAMB3, LAMB2, BDNF, SEMA4C, VSTM2L, WNT7A, NGF, L1CAM, DKK1, UNC13D, ID1, TEK, EPHA1
GO:0007154~cell communication	169	32.3136	0.0139094	IFITM1, GUCY1B2, CSF3, SERPINE2, CHRM5, MPL, PLAT, ARR3, AQP3, CLU, GLDN, RAPGEFL1, ZFP36, CDH3, CREB3L1, ZC3H12A, SCN9A, TNFSF10, TBC1D10C, CYP1B1, SH2D6, TRIM22, TGM2, IL15RA, ENTPD2, GPR78, HGF, SOX13, ACSL5, MAPK8IP3, DKK1, IFI27, DDIT4, ADAM8, EPHA1, FREM1, CARD14, GPLD1, DSC2, GRB7, BRSK1, GIPR, SLC1A1, PDGFB, PDGFA, STC1, LIN7A, MST1R, LTBP3, NTS, PLA2G6, PLD1, PKHD1, SCUBE3, CD79A, ADAMTS…
GO:0061387~regulation of extent of cell growth	8	1.52964	0.0139218	DRAXIN, BDNF, SEMA3B, SEMA4C, TRIM46, NGF, L1CAM, PLXNA3
GO:0021782~glial cell development	8	1.52964	0.0139218	FA2H, ABCA2, SH3TC2, LAMB2, ITGB4, MXRA8, CLU, TLR4
GO:0012501~programmed cell death	61	11.6635	0.0140465	DRAXIN, ITGB2, ADM, GRIK2, CLU, ZFP36, PIP5KL1, CREB3L1, ZC3H12A, TNFSF10, CASP1, CYP1B1, CCNL2, TIMP1, TNS4, TGM2, SERPINB2, HGF, VSTM2L, ACSL5, TRAF1, NGF, DKK1, MAPK8IP3, HSH2D, IFI27, CEACAM6, CEACAM5, IRF1, DDIT4, TNFRSF25, ADAM8, ANGPTL4, CARD14, GPLD1, IDO1, MAGEH1, SLC1A1, IFI6, LYPD3, PLA2G6, THBS1, PKHD1, MUC1, SCIN, NLRP3, NLRP1, SKIL, IL33, ACE, BDNF, WNT7A, INHBB, HYPK, MT-RNR2, ID1,…
GO:1902533~positive regulation of intracellular signal transduction	37	7.07457	0.0141433	CSF3, GIPR, PDGFB, PDGFA, MST1R, PLA2G6, NTS, THBS1, CLU, ZC3H12A, CASP1, TNFSF10, CYP1B1, IGFBP6, SLC15A3, SKIL, APOL3, TRIM22, TGM2, GPR37, HGF, SEMA4C, IGF2, WNT7A, ABCA7, TRAF1, NGF, PARP9, DKK1, MAPK8IP3, COL3A1, NEK10, ADAM8, TEK, HAP1, CARD14, TLR4
GO:0043069~negative regulation of programmed cell death	33	6.30975	0.0144012	DRAXIN, SLC1A1, IFI6, LYPD3, GRIK2, THBS1, CLU, PKHD1, MUC1, CREB3L1, ZC3H12A, TIMP1, TGM2, SERPINB2, BDNF, HGF, VSTM2L, WNT7A, NGF, DKK1, MAPK8IP3, HYPK, HSH2D, MT-RNR2, CEACAM6, CEACAM5, ID1, BCL3, ADAM8, TEK, ANGPTL4, CARD14, IDO1
GO:0032088~negative regulation of NF-kappaB transcription factor activity	7	1.33843	0.014467	PKHD1, NWD1, ZC3H12A, BCL3, NLRC5, NLRP3, CYP1B1
GO:0030334~regulation of cell migration	35	6.69216	0.0144775	GRB7, IFITM1, PTPRR, CEMIP, SPARC, TNXB, CXCL8, SERPINE2, SEMA3B, PDGFB, PDGFA, STC1, THBS1, CLDN1, PIP5KL1, ZC3H12A, CYP1B1, APOD, TIMP1, PLXNA3, IL33, FGFBP1, ACE, JUP, HGF, SEMA4C, WNT7A, MAPK15, COL3A1, CEACAM6, ADAM8, TEK, EPHA1, TLR4, GPLD1
GO:0009966~regulation of signal transduction	88	16.826	0.0146093	DRAXIN, CSF3, PTPRR, CXCL8, SERPINE2, ADM, GRIK2, ARR3, CLU, CDH3, CREB3L1, ZC3H12A, TBC1D10C, TNFSF10, CASP1, CYP1B1, TIMP1, TRIM22, TGM2, RHBDF1, FGFBP1, GPR37, SLC2A10, HGF, SOX13, ACSL5, TRAF1, NGF, PARP9, DKK1, MAPK8IP3, GPRC5A, IRF1, DDIT4, ADAM8, HAP1, TLR4, CARD14, TNXB, GIPR, MVP, PDGFB, NLRC5, IFI6, PDGFA, MST1R, NTS, PLA2G6, THBS1, FSTL3, PKHD1, CYTH2, SCUBE3, SCEL, MUC1, CYTH4, SH3TC2…
GO:0009967~positive regulation of signal transduction	51	9.75143	0.015129	CSF3, CLU, CDH3, ZC3H12A, TNFSF10, CASP1, CYP1B1, TRIM22, TGM2, FGFBP1, GPR37, SLC2A10, HGF, TRAF1, NGF, PARP9, DKK1, MAPK8IP3, ADAM8, HAP1, TLR4, CARD14, TNXB, GIPR, PDGFB, NLRC5, PDGFA, MST1R, NTS, PLA2G6, THBS1, SCUBE3, SCEL, STK36, AGR2, IGFBP6, SLC15A3, SKIL, APOL3, JUP, LAMB2, BDNF, SEMA4C, IGF2, WNT7A, INHBB, ABCA7, BMP3, COL3A1, NEK10, TEK
GO:0010001~glial cell differentiation	12	2.29446	0.0151669	IL33, FA2H, ABCA2, SERPINE2, SH3TC2, LAMB2, ITGB4, MXRA8, SOX13, CLU, TLR4, GPR157
GO:0006029~proteoglycan metabolic process	7	1.33843	0.0151933	NDST2, CHPF2, IDUA, SPOCK2, HS3ST1, SGSH, ADAMTS7
GO:0061564~axon development	20	3.82409	0.015257	DRAXIN, BRSK1, LAMB2, BDNF, SEMA3B, SEMA4C, VSTM2L, WNT7A, NGF, L1CAM, MAPK8IP3, MYPN, TRIM46, SLITRK6, APOD, CCDC141, EPHA1, SKIL, NEFH, PLXNA3
GO:0050691~regulation of defense response to virus by host	5	0.956023	0.0157175	APOBEC3G, ZC3H12A, ZDHHC11, ERCC6, PARP9
GO:0035082~axoneme assembly	7	1.33843	0.0159446	SPAG17, DNAH1, DNAH2, DNAH7, STK36, CCDC65, CFAP44
GO:0040017~positive regulation of locomotion	24	4.58891	0.0159535	GRB7, FGFBP1, CEMIP, SPARC, CXCL8, HGF, SEMA3B, SEMA4C, PDGFB, TACR2, PDGFA, WNT7A, THBS1, CLDN1, CEACAM6, SPOCK2, ZC3H12A, CYP1B1, ADAM8, MALAT1, TEK, EPHA1, TLR4, GPLD1
GO:1990961~drug transmembrane export	4	0.764818	0.016012	SLC22A5, SLC47A1, SLC22A18, PDZK1
GO:0044700~single organism signaling	166	31.74	0.016163	IFITM1, GUCY1B2, CSF3, SERPINE2, CHRM5, MPL, PLAT, ARR3, CLU, GLDN, RAPGEFL1, ZFP36, CDH3, CREB3L1, ZC3H12A, SCN9A, TNFSF10, TBC1D10C, CYP1B1, SH2D6, TRIM22, TGM2, IL15RA, ENTPD2, GPR78, HGF, SOX13, ACSL5, MAPK8IP3, DKK1, IFI27, DDIT4, ADAM8, EPHA1, CARD14, GPLD1, DSC2, GRB7, BRSK1, GIPR, SLC1A1, PDGFB, PDGFA, STC1, LIN7A, MST1R, LTBP3, NTS, PLA2G6, PLD1, PKHD1, SCUBE3, CD79A, ADAMTS13, STK36, NL…
GO:0008015~blood circulation	21	4.0153	0.0161802	CYP2J2, ACE, JUP, SLC1A1, PDGFB, TACR2, STC1, ADM, PLA2G6, NTS, SOD3, F5, NDST2, TH, RNF207, ZC3H12A, TNNI3, REN, TEK, DSC2, HCN2
GO:0008283~cell proliferation	60	11.4723	0.0166997	CSF3, IFITM1, SPARC, USPL1, CXCL8, SERPINE2, MPL, ADM, CLU, CLDN1, TGM1, SDR16C5, ZFP36, CDH3, CYP1B1, TIMP1, JUNB, TGM2, KRT6A, RHBDF1, SERPINB1, FGFBP1, HGF, WNT9A, SERPINB7, NGF, SERPINB5, CEACAM6, IRF1, TFF1, EPHA1, TLR4, GPLD1, IDO1, TNXB, PDGFB, PDGFA, STC1, MST1R, LTBP3, THBS1, PKHD1, CD79A, SCIN, HSF4, APOD, IGFBP6, CD55, IL33, ACE, IGF2, WNT7A, MAPK15, CCDC88B, FA2H, COL3A1, ID1, SPDYA, …
GO:0035272~exocrine system development	5	0.956023	0.0169297	RAB26, HGF, IGF2, PDGFA, TGM2
GO:0085029~extracellular matrix assembly	5	0.956023	0.0169297	COL3A1, TNXB, LAMB3, LAMB2, LTBP3
GO:0044706~multi-multicellular organism process	12	2.29446	0.0169373	OVGP1, ACE, SERPINE2, ITGB4, SLC2A1, STC1, ADM, TIMP1, PLA2G6, JUNB, APOL2, IDO1
GO:0015698~inorganic anion transport	10	1.91205	0.0172149	SLC34A3, ABCC3, SLC37A2, CLCN4, TTYH1, SLC1A1, ANO9, SLC26A11, APOL1, SLC26A6
GO:0018108~peptidyl-tyrosine phosphorylation	16	3.05927	0.0173534	CSF3, ACE, MVP, HGF, STYK1, PDGFB, IGF2, MST1R, PARP9, CLK4, CLK1, CD79A, GPRC5A, TEK, ERCC6, EPHA1
GO:0044093~positive regulation of molecular function	51	9.75143	0.0173643	CSF3, ITGB2, CLU, RAPGEFL1, CDH3, TBC1D10C, TNFSF10, CASP1, TRIM22, TGM2, ARAP2, TRAF1, PDZK1, NGF, PARP9, DKK1, MAPK8IP3, GPRC5A, RNF207, ADAM8, HAP1, CASQ1, EPHA1, TLR4, CARD14, GPLD1, CEMIP, GIPR, SLC1A1, PDGFB, PDGFA, MST1R, NTS, THBS1, CD79A, STK36, NPHP3, NLRP3, IGFBP6, NLRP1, ACE, JUP, BDNF, IGF2, PILRB, MAPK15, NEK10, SPDYA, BLID, ERCC6, TEK
GO:0032268~regulation of cellular protein metabolic process	90	17.2084	0.0173674	PIWIL1, CSF3, PTPRR, SERPINA1, SERPINE2, ITGB2, PLAT, GRIK2, ARR3, CLU, WFDC3, SDR16C5, ZFP36, PIP5KL1, ZC3H12A, TBC1D10C, TNFSF10, CASP1, CYP1B1, TIMP1, RHBDF1, SERPINB1, MIRLET7BHG, GPR37, SERPINB2, SPINK7, HGF, SPINK5, MIR133A1HG, TRAF1, SERPINB7, NGF, PARP9, DKK1, MAPK8IP3, SERPINB5, GPRC5A, SLPI, DDIT4, ADAM8, EPHA1, TLR4, CARD14, GPLD1, GRB7, CEMIP, TNXB, MVP, PAPLN, SLC1A1, PDGFB, IFI6, PD…
GO:0042592~homeostatic process	58	11.0899	0.0174908	ST6GALNAC1, MPL, SLC2A1, ADM, GRIK2, AQP3, CLDN1, ZFP36, CDH3, HEPHL1, MUC13, TGM2, SLC34A3, CUBN, SCARA5, SLC2A10, HSH2D, EID3, SLC9A9, TFF2, ADAM8, TFF1, HAP1, ANGPTL4, CASQ1, TLR4, GPLD1, RHCE, CEMIP, SLC22A5, ABCB6, GIPR, SLC1A1, IFI6, STC1, CXCR6, ATP2C2, LTBP3, PLA2G6, PKHD1, MUC2, NPHP3, TNNI3, SKIL, CD55, GPR157, ABCA1, ABCA2, ACE, MAPK15, CP, FA2H, COL3A1, TH, MT-RNR2, ERCC6, HCN2, SLC26…
GO:1903035~negative regulation of response to wounding	7	1.33843	0.0175234	SERPINB2, SERPINE2, TSPAN8, PDGFB, PDGFA, PLAT, THBS1
GO:0007565~female pregnancy	11	2.10325	0.017732	OVGP1, ACE, ITGB4, SLC2A1, STC1, ADM, TIMP1, PLA2G6, JUNB, APOL2, IDO1
GO:1904659~glucose transmembrane transport	4	0.764818	0.0178175	SLC2A10, SLC45A1, SLC2A12, SLC2A1
GO:0042537~benzene-containing compound metabolic process	4	0.764818	0.0178175	TH, CYP1B1, CYP2E1, IDO1
GO:1905950~monosaccharide transmembrane transport	4	0.764818	0.0178175	SLC2A10, SLC45A1, SLC2A12, SLC2A1
GO:0035428~hexose transmembrane transport	4	0.764818	0.0178175	SLC2A10, SLC45A1, SLC2A12, SLC2A1
GO:0006720~isoprenoid metabolic process	8	1.52964	0.0178415	SDR16C5, CYP27C1, RETSAT, DHRS9, TH, CYP1B1, CYP2E1, UGT1A8
GO:0042325~regulation of phosphorylation	50	9.56023	0.0182753	CSF3, PTPRR, ITGB2, GRIK2, ARR3, CLU, PIP5KL1, ZC3H12A, TBC1D10C, GPR37, HGF, TRAF1, NGF, PARP9, DKK1, MAPK8IP3, GPRC5A, DDIT4, ADAM8, EPHA1, TLR4, CARD14, CEMIP, TNXB, MVP, SLC1A1, PDGFB, NLRC5, PDGFA, MST1R, PLA2G6, THBS1, PKHD1, CD79A, IGFBP6, GBP1, ACE, BDNF, SEMA4C, IGF2, WNT7A, PILRB, INHBB, ABCA7, BMP3, NEK10, SPDYA, REN, ERCC6, TEK
GO:0018212~peptidyl-tyrosine modification	16	3.05927	0.0184183	CSF3, ACE, MVP, HGF, STYK1, PDGFB, IGF2, MST1R, PARP9, CLK4, CLK1, CD79A, GPRC5A, TEK, ERCC6, EPHA1
GO:0016337~single organismal cell-cell adhesion	24	4.58891	0.0185036	SELPLG, JUP, SERPINE2, ITGB2, SPINK5, MPL, SOX13, IGF2, PEAR1, GLDN, FSTL3, CCDC88B, CEACAM6, IRF1, CEACAM5, ZC3H12A, CYP1B1, NLRP3, ADAM8, NFKBID, JUNB, DSC2, CD55, IDO1
GO:1902513~regulation of organelle transport along microtubule	3	0.573614	0.0185408	TRIM46, HAP1, NEFH
GO:0015911~plasma membrane long-chain fatty acid transport	3	0.573614	0.0185408	SLC2A1, ACSL5, THBS1
GO:0051403~stress-activated MAPK cascade	13	2.48566	0.0185606	TNXB, HGF, SEMA4C, WNT7A, TRAF1, GRIK2, MAPK8IP3, DKK1, ZFP36, ZC3H12A, IGFBP6, ERCC6, TLR4
GO:0001578~microtubule bundle formation	8	1.52964	0.0185631	SPAG17, DNAH1, DNAH2, DNAH7, STK36, TRIM46, CCDC65, CFAP44
GO:0048468~cell development	66	12.6195	0.0186438	DRAXIN, PIWIL1, SPAG17, SERPINE2, ITGB4, MPL, DYSF, ADM, CLU, CLDN1, GLDN, MYPN, NEFH, TGM2, CFAP44, GPR37, HGF, VSTM2L, NGF, DKK1, MAPK8IP3, UNC13D, MYH3, MXRA8, HAP1, CASQ1, EPHA1, TLR4, BRSK1, DNAH1, SEMA3B, PDGFB, STC1, PKHD1, SH3TC2, TRIM46, SLITRK6, HSF4, APOD, CCDC141, GBP1, SKIL, PLXNA3, ABCA2, IL33, ACE, LAMB3, LAMB2, BDNF, SEMA4C, WNT7A, INHBB, TDRD6, L1CAM, FA2H, COL3A1, TH, ID1, REN, …
GO:0040012~regulation of locomotion	38	7.26577	0.0192741	GRB7, IFITM1, PTPRR, CEMIP, SPARC, TNXB, CXCL8, SERPINE2, SEMA3B, PDGFB, PDGFA, STC1, THBS1, CLDN1, SPOCK2, PIP5KL1, ZC3H12A, CYP1B1, APOD, TIMP1, PLXNA3, IL33, FGFBP1, ACE, JUP, HGF, SEMA4C, TACR2, WNT7A, MAPK15, COL3A1, CEACAM6, ADAM8, MALAT1, TEK, EPHA1, TLR4, GPLD1
GO:0051716~cellular response to stimulus	191	36.5201	0.0193659	IFITM1, GUCY1B2, CSF3, SERPINE2, CHRM5, MPL, PLAT, ARR3, AQP3, CLDN1, CLU, GLDN, RAPGEFL1, ZFP36, CDH3, EME2, CREB3L1, ZC3H12A, TNFSF10, TBC1D10C, CYP1B1, SH2D6, JUNB, TRIM22, TGM2, IL15RA, ENTPD2, GPR78, SCARA5, HGF, SOX13, ACSL5, MAPK8IP3, DKK1, EID3, IFI27, DDIT4, MALAT1, ADAM8, CYP2E1, EPHA1, CARD14, GPLD1, DSC2, GRB7, BRSK1, ABCB6, UBA7, GIPR, SLC1A1, PDGFB, PDGFA, STC1, MST1R, LTBP3, NTS, P…
GO:0032386~regulation of intracellular transport	20	3.82409	0.0194636	ABCA2, CEMIP, DOC2A, JUP, SLC2A10, MX2, SLC1A1, ITGB2, WNT7A, PDZK1, MAPK15, UNC13D, CDH3, IFI27, SH3TC2, ZC3H12A, TRIM46, APOD, HAP1, NEFH
GO:0003013~circulatory system process	21	4.0153	0.0194953	CYP2J2, ACE, JUP, SLC1A1, PDGFB, TACR2, STC1, ADM, PLA2G6, NTS, SOD3, F5, NDST2, TH, RNF207, ZC3H12A, TNNI3, REN, TEK, DSC2, HCN2
GO:0030517~negative regulation of axon extension	5	0.956023	0.0195256	DRAXIN, SEMA3B, SEMA4C, TRIM46, PLXNA3
GO:0022603~regulation of anatomical structure morphogenesis	37	7.07457	0.0197092	BRSK1, DRAXIN, SPARC, CXCL8, ITGB2, SEMA3B, MPL, PDGFA, ADM, THBS1, PKHD1, CREB3L1, ZC3H12A, TRIM46, CYP1B1, NPHP3, GBP1, SKIL, PLXNA3, FGFBP1, JUP, BDNF, HGF, SPINK5, SEMA4C, WNT7A, NGF, L1CAM, HSPG2, DKK1, UNC13D, ERMN, RNF207, ID1, TEK, ANGPTL4, EPHA1
GO:0046618~drug export	4	0.764818	0.0197315	SLC22A5, SLC47A1, SLC22A18, PDZK1
GO:0032331~negative regulation of chondrocyte differentiation	4	0.764818	0.0197315	MKX, LTBP3, WNT9A, ADAMTS7
GO:0036315~cellular response to sterol	4	0.764818	0.0197315	ABCA1, OSBPL7, INHBB, GPLD1
GO:0043542~endothelial cell migration	13	2.48566	0.0199506	FGFBP1, SPARC, JUP, ITGB2, PDGFB, WNT7A, STC1, THBS1, ID1, ZC3H12A, CYP1B1, TEK, GPLD1
GO:0098661~inorganic anion transmembrane transport	8	1.52964	0.0200674	SLC37A2, CLCN4, TTYH1, SLC1A1, ANO9, SLC26A11, APOL1, SLC26A6
GO:0072359~circulatory system development	39	7.45698	0.0203656	SPARC, CXCL8, SLC1A1, ITGB2, TNFAIP2, PDGFB, PDGFA, ADM, THBS1, PDLIM2, CREB3L1, ZC3H12A, CYP1B1, NPHP3, APOD, TNNI3, JUNB, FGFBP1, ACE, JUP, SLC2A10, HGF, SLC2A12, SPINK5, WNT7A, SERPINB7, HSPG2, DKK1, COL3A1, TH, RNF207, ID1, ADAM8, TGFBI, TEK, PI16, ANGPTL4, EPHA1, GPLD1
GO:0090280~positive regulation of calcium ion import	6	1.14723	0.020493	CEMIP, PDGFB, STC1, HAP1, ATP2C2, CASQ1
GO:0007409~axonogenesis	18	3.44168	0.0210311	DRAXIN, BRSK1, LAMB2, BDNF, SEMA3B, SEMA4C, VSTM2L, WNT7A, NGF, L1CAM, MYPN, TRIM46, SLITRK6, CCDC141, EPHA1, SKIL, NEFH, PLXNA3
GO:0051050~positive regulation of transport	32	6.11855	0.0213159	MYOM1, CEMIP, DOC2A, GIPR, ITGB2, PDGFB, STC1, ATP2C2, PLA2G6, CLU, SCIN, CDH3, ZC3H12A, NNAT, TRIM46, APBB3, ABCA1, IL15RA, JUP, TACR2, ACSL5, INHBB, ABCA7, PDZK1, UNC13D, RNF207, ADAM8, CASQ1, HAP1, TLR4, GPLD1, SLC26A6
GO:0051897~positive regulation of protein kinase B signaling	8	1.52964	0.0216546	CSF3, IGF2, PDGFA, ADAM8, TEK, MST1R, NTS, THBS1
GO:0043903~regulation of symbiosis, encompassing mutualism through parasitism	14	2.67686	0.0216951	IFITM1, CXCL8, APOBEC3G, ZDHHC11, PARP9, ZFP36, IFI27, SLPI, OAS2, ZC3H12A, TMEM39A, ERCC6, TRIM22, KRT6A
GO:0042832~defense response to protozoan	4	0.764818	0.0217544	CCDC88B, BCL3, GBP2, GBP4
GO:0023052~signaling	166	31.74	0.0219114	IFITM1, GUCY1B2, CSF3, SERPINE2, CHRM5, MPL, PLAT, ARR3, CLU, GLDN, RAPGEFL1, ZFP36, CDH3, CREB3L1, ZC3H12A, SCN9A, TNFSF10, TBC1D10C, CYP1B1, SH2D6, TRIM22, TGM2, IL15RA, ENTPD2, GPR78, HGF, SOX13, ACSL5, MAPK8IP3, DKK1, IFI27, DDIT4, ADAM8, EPHA1, CARD14, GPLD1, DSC2, GRB7, BRSK1, GIPR, SLC1A1, PDGFB, PDGFA, STC1, LIN7A, MST1R, LTBP3, NTS, PLA2G6, PLD1, PKHD1, SCUBE3, CD79A, ADAMTS13, STK36, NL…
GO:0006629~lipid metabolic process	44	8.413	0.0221779	TNXB, RETSAT, CHRM5, PDGFB, PDGFA, ADM, SDSL, PLA2G6, PLD1, CLU, LMF1, AGPAT4, SDR16C5, ALDH3B1, LIPH, AGMO, PIP5KL1, CYP1B1, NPHP3, APOD, APOL1, UGT1A8, APOL2, ABCA1, CYP2J2, HSD3B7, ABCA2, ARSA, CUBN, OSBPL7, PNPLA7, ANO9, ACSL5, B3GALT5, HSPG2, GALC, FA2H, CYP27C1, TH, DHRS9, TEK, CYP2E1, ANGPTL4, GPLD1
GO:0031952~regulation of protein autophosphorylation	5	0.956023	0.0223542	ACE, MVP, PDGFB, NEK10, PDGFA
GO:0008016~regulation of heart contraction	11	2.10325	0.0228832	CYP2J2, JUP, TH, RNF207, ZC3H12A, SLC1A1, STC1, TNNI3, ADM, DSC2, HCN2
GO:0010771~negative regulation of cell morphogenesis involved in differentiation	7	1.33843	0.022896	DRAXIN, ID1, SEMA3B, SEMA4C, TRIM46, GBP1, PLXNA3
GO:0019220~regulation of phosphate metabolic process	54	10.325	0.0231566	CSF3, PTPRR, ITGB2, CHRM5, GRIK2, ARR3, CLU, PIP5KL1, ZC3H12A, TBC1D10C, GPR37, HGF, TRAF1, NGF, PARP9, DKK1, MAPK8IP3, GPRC5A, DDIT4, ADAM8, EPHA1, TLR4, CARD14, GPLD1, CEMIP, TNXB, GIPR, MVP, SLC1A1, PDGFB, NLRC5, PDGFA, MST1R, PLA2G6, THBS1, PKHD1, CD79A, IGFBP6, GBP1, ABCA2, ACE, BDNF, SEMA4C, IGF2, WNT7A, PILRB, INHBB, ABCA7, BMP3, NEK10, SPDYA, REN, ERCC6, TEK
GO:1901701~cellular response to oxygen-containing compound	38	7.26577	0.0231686	CSF3, CXCL8, SLC1A1, CHRM5, PDGFB, STC1, PLAT, PLA2G6, CLU, CLDN1, ZFP36, ADAMTS13, ZC3H12A, CASP1, CYP1B1, NLRP3, ANKZF1, TGM2, ABCA1, OSBPL7, ACE, GPR37, JUP, IL37, HGF, IGF2, INHBB, WNT9A, SOD3, COL3A1, TH, GJB3, ID1, DDIT4, TLR4, GPLD1, HCN2, SLC26A6
GO:0006935~chemotaxis	23	4.39771	0.0232797	DRAXIN, HSD3B7, CXCL8, LAMB2, BDNF, HGF, ITGB2, SEMA3B, SEMA4C, PDGFB, PDGFA, VSTM2L, CXCR6, PLA2G6, PLD1, L1CAM, THBS1, MYPN, MT-RNR2, ADAM8, CCDC141, EPHA1, PLXNA3
GO:0001952~regulation of cell-matrix adhesion	8	1.52964	0.023327	PKHD1, JUP, CEACAM6, APOD, FMN1, TEK, EPHA1, THBS1
GO:0038127~ERBB signaling pathway	8	1.52964	0.023327	RHBDF1, GRB7, PTPRR, GPRC5A, MVP, AGR2, IFI6, HAP1
GO:0051092~positive regulation of NF-kappaB transcription factor activity	9	1.72084	0.0234446	ITGB2, NLRP3, ADAM8, TRAF1, NTS, CARD14, CLU, TLR4, TRIM22
GO:0035556~intracellular signal transduction	76	14.5315	0.0235729	MYOM1, GUCY1B2, CSF3, PTPRR, CXCL8, SERPINE2, ADM, GRIK2, PEAR1, CLU, RAPGEFL1, ZFP36, CREB3L1, ZC3H12A, TBC1D10C, TNFSF10, CASP1, CYP1B1, SH2D6, TRIM22, TGM2, GPR37, HGF, TRAF1, NGF, PARP9, DKK1, MAPK8IP3, MUC5AC, CNKSR1, DDIT4, ADAM8, HAP1, CASQ1, TLR4, CARD14, BRSK1, TNXB, GIPR, PDGFB, NLRC5, IFI6, PDGFA, MST1R, CXCR6, NTS, PLA2G6, PLD1, THBS1, PKHD1, CYTH2, MUC1, CYTH4, STK36, STAT4, NLRP3, T…
GO:0032940~secretion by cell	29	5.54493	0.0235937	BRSK1, MYOM1, DOC2A, SERPINE2, GIPR, ITGB2, TNFAIP2, ADM, LIN7A, PLA2G6, SCIN, RAB26, CREB3L1, NNAT, APBB3, ABCA1, RHBDF1, TACR2, SYTL1, WNT7A, INHBB, SYT13, UNC13D, SYTL2, REN, ADAM8, HAP1, TLR4, GPLD1
GO:0000165~MAPK cascade	28	5.35373	0.0237436	PTPRR, TNXB, PDGFB, PDGFA, MST1R, GRIK2, THBS1, PKHD1, ZFP36, ZC3H12A, TBC1D10C, IGFBP6, GBP1, GPR37, HGF, SEMA4C, IGF2, WNT7A, ABCA7, TRAF1, MAPK15, DKK1, MAPK8IP3, NEK10, ADAM8, ERCC6, TEK, TLR4
GO:0023014~signal transduction by protein phosphorylation	28	5.35373	0.0237436	PTPRR, TNXB, PDGFB, PDGFA, MST1R, GRIK2, THBS1, PKHD1, ZFP36, ZC3H12A, TBC1D10C, IGFBP6, GBP1, GPR37, HGF, SEMA4C, IGF2, WNT7A, ABCA7, TRAF1, MAPK15, DKK1, MAPK8IP3, NEK10, ADAM8, ERCC6, TEK, TLR4
GO:0051347~positive regulation of transferase activity	24	4.58891	0.0237578	CEMIP, ACE, SLC1A1, PDGFB, IGF2, PDGFA, PILRB, MST1R, CLU, THBS1, MAPK15, MAPK8IP3, DKK1, CD79A, GPRC5A, NEK10, SPDYA, ADAM8, IGFBP6, TEK, ERCC6, EPHA1, CARD14, TLR4
GO:0051174~regulation of phosphorus metabolic process	54	10.325	0.0238183	CSF3, PTPRR, ITGB2, CHRM5, GRIK2, ARR3, CLU, PIP5KL1, ZC3H12A, TBC1D10C, GPR37, HGF, TRAF1, NGF, PARP9, DKK1, MAPK8IP3, GPRC5A, DDIT4, ADAM8, EPHA1, TLR4, CARD14, GPLD1, CEMIP, TNXB, GIPR, MVP, SLC1A1, PDGFB, NLRC5, PDGFA, MST1R, PLA2G6, THBS1, PKHD1, CD79A, IGFBP6, GBP1, ABCA2, ACE, BDNF, SEMA4C, IGF2, WNT7A, PILRB, INHBB, ABCA7, BMP3, NEK10, SPDYA, REN, ERCC6, TEK
GO:0090066~regulation of anatomical structure size	21	4.0153	0.0238751	DRAXIN, CSF3, SPTBN5, PLEKHH2, ACE, BDNF, SEMA3B, SEMA4C, WNT7A, ADM, FMN1, NGF, PLA2G6, L1CAM, NTS, WASH2P, SOD3, SCIN, TRIM46, ESAM, PLXNA3
GO:0031954~positive regulation of protein autophosphorylation	4	0.764818	0.0238864	ACE, PDGFB, NEK10, PDGFA
GO:0006942~regulation of striated muscle contraction	7	1.33843	0.0238877	JUP, RNF207, ZC3H12A, STC1, TNNI3, CASQ1, DSC2
GO:1901615~organic hydroxy compound metabolic process	20	3.82409	0.0239861	ABCA1, HSD3B7, ABCA2, CUBN, OSBPL7, GPR37, RETSAT, DIO1, SLC1A1, ITGB2, SDR16C5, CYP27C1, CDH3, TH, DHRS9, ALDH3B1, CYP1B1, CYP2E1, APOL1, APOL2
GO:0071706~tumor necrosis factor superfamily cytokine production	10	1.91205	0.0240413	IL33, ZFP36, IL37, OAS2, ZC3H12A, BCL3, ADAM8, THBS1, CLU, TLR4
GO:1903555~regulation of tumor necrosis factor superfamily cytokine production	10	1.91205	0.0240413	IL33, ZFP36, IL37, OAS2, ZC3H12A, BCL3, ADAM8, THBS1, CLU, TLR4
GO:0006820~anion transport	23	4.39771	0.0241801	ABCC3, ABCA1, SLC34A3, SLC37A2, ACE, SLC47A1, TTYH1, SLC2A10, PRAF2, SLC1A1, SLC22A1, SLC52A3, SLC2A1, ANO9, ACSL5, ABCA7, PLA2G6, THBS1, CLCN4, SLC26A11, APOL1, SLC25A45, SLC26A6
GO:0014070~response to organic cyclic compound	34	6.50096	0.0245756	SPARC, SLC1A1, PDGFB, PDGFA, STC1, ADM, PLAT, THBS1, CLU, AQP3, CLDN1, ZFP36, ZC3H12A, CASP1, CYP1B1, NLRP3, CA9, TGM2, ABCA1, RFTN2, ABCA2, OSBPL7, ACE, JUP, WNT7A, INHBB, TH, ID1, DDIT4, REN, TEK, GPLD1, HCN2, SLC26A6
GO:0045596~negative regulation of cell differentiation	28	5.35373	0.024831	DRAXIN, SEMA3B, PDGFB, LTBP3, FSTL3, ZFP36, ZC3H12A, TRIM46, NPHP3, GBP1, SKIL, PLXNA3, ADAMTS7, ABCA1, BDNF, SEMA4C, IGF2, WNT7A, WNT9A, DKK1, VASN, COL3A1, IRF1, CEACAM5, ID1, MKX, PI16, TLR4
GO:0032270~positive regulation of cellular protein metabolic process	51	9.75143	0.0248537	CSF3, CLU, SDR16C5, ZC3H12A, TNFSF10, CASP1, CYP1B1, GPR37, HGF, TRAF1, NGF, PARP9, DKK1, MAPK8IP3, GPRC5A, ADAM8, TLR4, CARD14, GPLD1, CEMIP, TNXB, SLC1A1, PDGFB, PDGFA, MST1R, PLA2G6, PLD1, THBS1, CD79A, MUC1, NLRP3, IGFBP6, NLRP1, ABCA2, IL33, OSBPL7, ACE, BDNF, SEMA4C, IGF2, WNT7A, PILRB, INHBB, ABCA7, BMP3, BCL3, NEK10, SPDYA, BLID, ERCC6, TEK
GO:0006721~terpenoid metabolic process	7	1.33843	0.0249079	SDR16C5, CYP27C1, RETSAT, DHRS9, CYP1B1, CYP2E1, UGT1A8
GO:0034220~ion transmembrane transport	38	7.26577	0.0253092	CEMIP, SLC47A1, SLC22A5, TMEM63A, KCNK9, TTYH1, SLC1A1, SLC22A1, SLC2A1, GRIK2, ATP2C2, PLA2G6, THBS1, NIPAL2, SLC22A18, SCN9A, SLC26A11, APOL1, SLC15A3, SLC34A3, SLC37A2, SCARA5, SLC2A10, ANO9, ACSL5, PDZK1, TMC6, TMC5, TMC4, KCNU1, CLCN4, RNF207, SLC9A9, CASQ1, HAP1, HCN2, SLC26A6, RHCE
GO:0042330~taxis	23	4.39771	0.0253579	DRAXIN, HSD3B7, CXCL8, LAMB2, BDNF, HGF, ITGB2, SEMA3B, SEMA4C, PDGFB, PDGFA, VSTM2L, CXCR6, PLA2G6, PLD1, L1CAM, THBS1, MYPN, MT-RNR2, ADAM8, CCDC141, EPHA1, PLXNA3
GO:0031960~response to corticosteroid	10	1.91205	0.0255583	ZFP36, ACE, SPARC, TH, DDIT4, CYP1B1, STC1, ADM, PLAT, CLDN1
GO:0043065~positive regulation of apoptotic process	23	4.39771	0.0259541	ACE, SLC1A1, ADM, INHBB, GRIK2, NGF, PLA2G6, CLU, THBS1, SCIN, PIP5KL1, ZC3H12A, CASP1, TNFSF10, CYP1B1, NLRP3, ADAM8, BLID, NLRP1, SKIL, GPLD1, IDO1, TGM2
GO:0097435~supramolecular fiber organization	28	5.35373	0.0260283	KRT81, SPTBN5, PLEKHH2, CSF3, TNXB, COL14A1, LOXL4, FMN1, WASH2P, CLU, MYPN, ADAMTS14, SCIN, CYP1B1, NEFH, KRT6A, ADAMTS7, PRPH, HSPG2, ERMN, CCDC88B, COL3A1, MYH3, ID1, ESAM, CASQ1, EPHA1, MYO1F
GO:0001562~response to protozoan	4	0.764818	0.0261272	CCDC88B, BCL3, GBP2, GBP4
GO:0043032~positive regulation of macrophage activation	4	0.764818	0.0261272	IL33, IL1RL1, THBS1, TLR4
GO:0003351~epithelial cilium movement	4	0.764818	0.0261272	SPAG17, DNAH1, STK36, NPHP3
GO:0051046~regulation of secretion	24	4.58891	0.0262145	RHBDF1, MYOM1, ACE, DOC2A, GIPR, ITGB2, TACR2, WNT7A, STC1, INHBB, SYT13, PLA2G6, UNC13D, SCIN, OAS2, RAB26, NNAT, TFF2, ADAM8, REN, HAP1, APBB3, TLR4, GPLD1
GO:0071384~cellular response to corticosteroid stimulus	6	1.14723	0.0264304	ZFP36, ACE, DDIT4, CYP1B1, STC1, PLAT
GO:0002002~regulation of angiotensin levels in blood	3	0.573614	0.0264339	NDST2, ACE, REN
GO:0048251~elastic fiber assembly	3	0.573614	0.0264339	COL3A1, TNXB, LTBP3
GO:0030311~poly-N-acetyllactosamine biosynthetic process	3	0.573614	0.0264339	B3GNT4, B3GNT3, B3GALT5
GO:0032989~cellular component morphogenesis	36	6.88337	0.0267711	BRSK1, DRAXIN, ITGB4, ITGB2, SEMA3B, MPL, STC1, CLU, MYPN, PKHD1, TRIM46, SLITRK6, CCDC141, NEFH, GBP1, SKIL, PLXNA3, ABCA2, LAMB3, LAMB2, BDNF, HGF, SEMA4C, VSTM2L, WNT7A, NGF, L1CAM, DKK1, UNC13D, ERMN, MYH3, ID1, ADAM8, CASQ1, TEK, EPHA1
GO:0006869~lipid transport	17	3.25048	0.0268939	ABCC3, ABCA1, ABCA2, OSBPL7, ACE, SLC22A1, SLC2A1, ACSL5, ABCA7, PLA2G6, CLU, THBS1, REN, APOD, APOL1, APOL3, APOL2
GO:0006897~endocytosis	27	5.16252	0.0271014	LGALS3BP, CXCL8, ITGB2, DYSF, LOXL4, ADM, MST1R, PLA2G6, ARR3, PEAR1, THBS1, CLU, CYTH2, AP1G2, TGM2, ABCA1, IL15RA, ABCA2, CUBN, SCARA5, MX2, ABCA7, HSPG2, DKK1, UNC13D, SCART1, TLR4
GO:0043408~regulation of MAPK cascade	26	4.97132	0.0271262	PTPRR, TNXB, PDGFB, PDGFA, MST1R, GRIK2, THBS1, PKHD1, ZC3H12A, TBC1D10C, IGFBP6, GBP1, GPR37, HGF, SEMA4C, IGF2, WNT7A, ABCA7, TRAF1, DKK1, MAPK8IP3, NEK10, REN, ADAM8, TEK, TLR4
GO:0051271~negative regulation of cellular component movement	17	3.25048	0.027412	IL33, IFITM1, PTPRR, JUP, SEMA3B, SEMA4C, STC1, THBS1, MAPK15, PKHD1, COL3A1, PIP5KL1, CYP1B1, APOD, TIMP1, EPHA1, PLXNA3
GO:0050679~positive regulation of epithelial cell proliferation	11	2.10325	0.027561	PKHD1, TGM1, FGFBP1, CDH3, ID1, PDGFB, HSF4, IGF2, WNT7A, TEK, CLDN1
GO:0010595~positive regulation of endothelial cell migration	8	1.52964	0.0278923	FGFBP1, SPARC, ZC3H12A, PDGFB, WNT7A, TEK, THBS1, GPLD1
GO:0060429~epithelium development	38	7.26577	0.0278966	BRSK1, KRT81, TAGLN, SERPINE2, PDGFB, PDGFA, STC1, ADM, FMN1, ATP2C2, AQP3, CLDN1, PKHD1, TGM1, SCEL, ZFP36, CDH3, SLITRK6, HSF4, AGR2, NPHP3, CA9, SKIL, TGM2, KRT6A, CCDC78, LAMB2, HGF, SPINK5, SEMA4C, WNT7A, DKK1, SERPINB5, FA2H, ELF3, DHRS9, RNF207, ID1
GO:0002819~regulation of adaptive immune response	10	1.91205	0.0286076	IL33, IL1RL1, IRF1, ZC3H12A, HLA-B, NLRP3, MR1, NFKBID, JUNB, CD55
GO:0071495~cellular response to endogenous stimulus	42	8.03059	0.0286558	TNXB, CXCL8, SLC1A1, ITGB2, PDGFB, PDGFA, STC1, PLAT, LTBP3, THBS1, CLDN1, FSTL3, SCUBE3, ZFP36, CREB3L1, CYP1B1, SKIL, TGM2, ADAMTS7, ABCA1, FGFBP1, ACE, JUP, GALNT3, SLC2A10, BDNF, IGF2, WNT7A, SMAD9, INHBB, NGF, DKK1, VASN, COL3A1, TH, ID1, DDIT4, REN, TLR4, GPLD1, HCN2, SLC26A6
GO:0042572~retinol metabolic process	5	0.956023	0.0287269	SDR16C5, CYP27C1, RETSAT, DHRS9, CYP1B1
GO:0034308~primary alcohol metabolic process	6	1.14723	0.0290823	SDR16C5, CYP27C1, RETSAT, DHRS9, ALDH3B1, CYP1B1
GO:0071902~positive regulation of protein serine/threonine kinase activity	14	2.67686	0.0293644	CEMIP, PDGFB, IGF2, PDGFA, MST1R, THBS1, MAPK8IP3, DKK1, NEK10, SPDYA, ADAM8, IGFBP6, CARD14, TLR4
GO:0030030~cell projection organization	47	8.98662	0.0301917	BRSK1, SPAG17, DRAXIN, DNAH1, DNAH2, DNAH7, TTYH1, ITGB4, SEMA3B, PDGFA, ADM, PLD1, GLDN, MYPN, PKHD1, SCIN, STK36, TRIM46, SLITRK6, NPHP3, APOD, CCDC141, NEFH, SKIL, PLXNA3, CFAP44, GPR37, CCDC78, LAMB2, BDNF, HGF, SEMA4C, VSTM2L, WNT7A, NGF, L1CAM, MAPK15, DKK1, MAPK8IP3, TMEM17, CLCN4, ID1, CCDC65, ERCC6, SERPINI1, HAP1, EPHA1
GO:0043068~positive regulation of programmed cell death	23	4.39771	0.0302425	ACE, SLC1A1, ADM, INHBB, GRIK2, NGF, PLA2G6, CLU, THBS1, SCIN, PIP5KL1, ZC3H12A, CASP1, TNFSF10, CYP1B1, NLRP3, ADAM8, BLID, NLRP1, SKIL, GPLD1, IDO1, TGM2
GO:0097190~apoptotic signaling pathway	22	4.2065	0.03043	IL33, BDNF, HGF, IFI6, ACSL5, INHBB, TRAF1, NGF, PLA2G6, CLU, THBS1, MUC1, IFI27, CREB3L1, DDIT4, BCL3, CASP1, TNFSF10, CYP1B1, TNFRSF25, ERCC6, SKIL
GO:0042058~regulation of epidermal growth factor receptor signaling pathway	6	1.14723	0.030469	RHBDF1, GPRC5A, MVP, AGR2, IFI6, HAP1
GO:0071548~response to dexamethasone	5	0.956023	0.0304716	ACE, DDIT4, CYP1B1, PLAT, CLDN1
GO:0060177~regulation of angiotensin metabolic process	3	0.573614	0.030802	NDST2, ACE, REN
GO:0030309~poly-N-acetyllactosamine metabolic process	3	0.573614	0.030802	B3GNT4, B3GNT3, B3GALT5
GO:0060712~spongiotrophoblast layer development	3	0.573614	0.030802	GJB5, IGF2, ADM
GO:0002474~antigen processing and presentation of peptide antigen via MHC class I	4	0.764818	0.0309346	ACE, HLA-B, TAP1, MR1
GO:0045765~regulation of angiogenesis	16	3.05927	0.0310215	FGFBP1, SPARC, CXCL8, JUP, HGF, ITGB2, SPINK5, ADM, HSPG2, THBS1, CREB3L1, ZC3H12A, CYP1B1, TEK, ANGPTL4, EPHA1
GO:0001501~skeletal system development	20	3.82409	0.0310228	SLC2A10, IGF2, WNT7A, STC1, FMN1, LTBP3, WNT9A, BMP3, COL3A1, MMP13, SCIN, MKX, TEK, TIMP1, TGFBI, FREM1, GPLD1, MATN3, ADAMTS7, TGM2
GO:0043406~positive regulation of MAP kinase activity	10	1.91205	0.0310761	PDGFB, NEK10, PDGFA, ADAM8, IGFBP6, MST1R, THBS1, MAPK8IP3, TLR4, DKK1
GO:0050673~epithelial cell proliferation	18	3.44168	0.0313713	SERPINB1, FGFBP1, SPARC, HGF, PDGFB, IGF2, WNT7A, THBS1, CLDN1, PKHD1, TGM1, SDR16C5, FA2H, ZFP36, CDH3, ID1, HSF4, TEK
GO:0009100~glycoprotein metabolic process	17	3.25048	0.0317118	ABCA2, ST6GALNAC1, GALNT3, IDUA, SLC2A10, CHPF2, ABCA7, B3GALT5, PARP9, HS3ST1, SGSH, NDST2, ADAMTS13, SPOCK2, B3GNT4, B3GNT3, ADAMTS7
GO:0001503~ossification	17	3.25048	0.0317118	IFITM1, SPARC, HGF, IGF2, STC1, LTBP3, DKK1, FSTL3, SCUBE3, BMP3, MMP13, CREB3L1, MKX, TEK, JUNB, GPLD1, ADAMTS7
GO:0000271~polysaccharide biosynthetic process	6	1.14723	0.0318966	NDST2, B3GNT4, PDGFB, IGF2, B3GNT3, B3GALT5
GO:0008544~epidermis development	15	2.86807	0.0320301	KRT81, LAMB3, SPINK5, PDGFA, AQP3, DKK1, TGM1, FA2H, SCEL, ZFP36, CDH3, COL7A1, GJB5, SLITRK6, KRT6A
GO:0051093~negative regulation of developmental process	36	6.88337	0.0320991	DRAXIN, SPARC, SEMA3B, PDGFB, LTBP3, THBS1, FSTL3, ZFP36, CDH3, CREB3L1, ZC3H12A, TRIM46, NPHP3, TIMP1, GBP1, SKIL, PLXNA3, ADAMTS7, ABCA1, BDNF, SPINK5, SEMA4C, IGF2, WNT7A, WNT9A, HSPG2, DKK1, VASN, COL3A1, IRF1, CEACAM5, ID1, MKX, TEK, PI16, TLR4
GO:0002274~myeloid leukocyte activation	11	2.10325	0.0321163	IL33, IL1RL1, LRFN5, CXCL8, ZC3H12A, ITGB2, DYSF, THBS1, CLU, TLR4, UNC13D
GO:0097306~cellular response to alcohol	5	0.956023	0.0322775	ABCA1, OSBPL7, JUP, INHBB, GPLD1
GO:0032330~regulation of chondrocyte differentiation	5	0.956023	0.0322775	SCIN, MKX, LTBP3, WNT9A, ADAMTS7
GO:0010038~response to metal ion	16	3.05927	0.0323356	SPARC, ABCB6, GIPR, SLC1A1, INHBB, SYT13, AQP3, THBS1, CLDN1, SOD3, FSTL3, ADAMTS13, TH, TFF1, JUNB, GPLD1
GO:0060341~regulation of cellular localization	32	6.11855	0.0327134	BRSK1, CEMIP, DOC2A, SLC1A1, ITGB2, PLA2G6, ZFP36, CDH3, SH3TC2, ZC3H12A, TRIM46, AGR2, APOD, NEFH, GBP1, MISP, ABCA2, JUP, SLC2A10, BDNF, MX2, TACR2, WNT7A, ABCA7, PDZK1, PARP9, MAPK15, UNC13D, IFI27, CASQ1, HAP1, GPLD1
GO:0050778~positive regulation of immune response	26	4.97132	0.0329481	CFH, ITGB2, NLRC5, PLA2G6, CLU, CD79A, ZC3H12A, CASP1, NLRP3, NLRP1, SLC15A3, GBP1, CD55, IL33, HLA-B, BTN3A3, PILRB, PARP9, MR1, IRF1, ADAM8, NFKBID, TLR4, GPLD1, CFB, IDO1
GO:0044272~sulfur compound biosynthetic process	9	1.72084	0.03296	NDST2, CHST6, CHPF2, B3GNT4, SLC1A1, B3GNT3, ACSL5, CSAD, HS3ST1
GO:0050792~regulation of viral process	13	2.48566	0.0330531	IFITM1, CXCL8, APOBEC3G, ZDHHC11, PARP9, ZFP36, IFI27, SLPI, OAS2, ZC3H12A, TMEM39A, ERCC6, TRIM22
GO:0010876~lipid localization	18	3.44168	0.0334459	ABCC3, ABCA1, ABCA2, OSBPL7, ACE, SLC22A1, SLC2A1, ACSL5, ABCA7, PLA2G6, CLU, THBS1, ZC3H12A, REN, APOD, APOL1, APOL3, APOL2
GO:0034219~carbohydrate transmembrane transport	4	0.764818	0.0335003	SLC2A10, SLC45A1, SLC2A12, SLC2A1
GO:1903532~positive regulation of secretion by cell	13	2.48566	0.0337404	MYOM1, DOC2A, GIPR, ITGB2, TACR2, INHBB, PLA2G6, UNC13D, NNAT, ADAM8, APBB3, TLR4, GPLD1
GO:0042742~defense response to bacterium	16	3.05927	0.0338547	SPINK5, ADM, PLA2G6, MR1, WFDC3, SLPI, OAS2, BCL3, CASP1, NLRP1, PI3, GBP2, TLR4, GBP4, KRT6A, WFDC13
GO:0007156~homophilic cell adhesion via plasma membrane adhesion molecules	9	1.72084	0.0339383	CDH3, CEACAM6, CEACAM5, VSTM2L, ESAM, L1CAM, PCDH1, DSC2, MYPN
GO:0098656~anion transmembrane transport	12	2.29446	0.0339541	SLC37A2, SLC47A1, CLCN4, TTYH1, SLC1A1, SLC2A1, ACSL5, ANO9, SLC26A11, APOL1, THBS1, SLC26A6
GO:0055117~regulation of cardiac muscle contraction	6	1.14723	0.0348755	JUP, RNF207, ZC3H12A, STC1, TNNI3, DSC2
GO:0002697~regulation of immune effector process	17	3.25048	0.0350818	IL33, CFH, APOBEC3G, ITGB2, SPINK5, HLA-B, ZDHHC11, PARP9, MR1, UNC13D, ZC3H12A, NLRP3, ERCC6, NFKBID, JUNB, TLR4, CD55
GO:0015850~organic hydroxy compound transport	13	2.48566	0.0352468	ABCC3, ABCA1, ABCA2, OSBPL7, CHRM5, SLC22A1, ABCA7, SYT13, CLU, AQP3, MAPK15, REN, SLC26A6
GO:0022414~reproductive process	47	8.98662	0.0352889	SPAG17, PIWIL1, DNAH1, SERPINE2, MEI1, ITGB4, PDGFB, SLC2A1, PDGFA, STC1, ADM, PLAT, MST1R, PLA2G6, FSTL3, TSPAN8, EME2, TNFSF10, CYP1B1, PI3, TIMP1, JUNB, SKIL, CFAP44, APOL2, OVGP1, ARSA, CNTD1, ACE, GALNT3, SPAG4, IGF2, WNT7A, INHBB, TDRD6, MAPK15, SERPINB5, KCNU1, TH, GJB3, GJB5, SPDYA, SPIN2A, REN, PABPC1L, SLC26A6, IDO1
GO:1902001~fatty acid transmembrane transport	3	0.573614	0.0354328	SLC2A1, ACSL5, THBS1
GO:0050801~ion homeostasis	29	5.54493	0.0357608	CEMIP, ABCB6, GIPR, SLC1A1, IFI6, STC1, ADM, GRIK2, CXCR6, ATP2C2, PLA2G6, PKHD1, HEPHL1, TNNI3, CD55, TGM2, GPR157, ABCA1, SLC34A3, ACE, SCARA5, CP, HSH2D, MT-RNR2, SLC9A9, CASQ1, HAP1, HCN2, SLC26A6
GO:1901565~organonitrogen compound catabolic process	15	2.86807	0.036138	OVGP1, CEMIP, ACE, APOBEC3G, PNPLA7, IDUA, GAD1, AMT, SDSL, PLA2G6, CSAD, SGSH, GALC, ADAMTS13, IDO1
GO:0014044~Schwann cell development	4	0.764818	0.036173	FA2H, SH3TC2, LAMB2, ITGB4
GO:0061037~negative regulation of cartilage development	4	0.764818	0.036173	MKX, LTBP3, WNT9A, ADAMTS7
GO:0000003~reproduction	47	8.98662	0.0363131	SPAG17, PIWIL1, DNAH1, SERPINE2, MEI1, ITGB4, PDGFB, SLC2A1, PDGFA, STC1, ADM, PLAT, MST1R, PLA2G6, FSTL3, TSPAN8, EME2, TNFSF10, CYP1B1, PI3, TIMP1, JUNB, SKIL, CFAP44, APOL2, OVGP1, ARSA, CNTD1, ACE, GALNT3, SPAG4, IGF2, WNT7A, INHBB, TDRD6, MAPK15, SERPINB5, KCNU1, TH, GJB3, GJB5, SPDYA, SPIN2A, REN, PABPC1L, SLC26A6, IDO1
GO:0042157~lipoprotein metabolic process	8	1.52964	0.0363954	ABCA1, APOD, ZDHHC11, APOL1, ZDHHC11B, APOL3, GPLD1, APOL2
GO:0051091~positive regulation of sequence-specific DNA binding transcription factor activity	12	2.29446	0.0364245	CSF3, JUP, STK36, ITGB2, NLRP3, ADAM8, TRAF1, NTS, CARD14, CLU, TLR4, TRIM22
GO:0030335~positive regulation of cell migration	21	4.0153	0.0367079	GRB7, FGFBP1, CEMIP, SPARC, CXCL8, HGF, SEMA3B, SEMA4C, PDGFB, PDGFA, WNT7A, THBS1, CLDN1, CEACAM6, ZC3H12A, CYP1B1, ADAM8, TEK, EPHA1, TLR4, GPLD1
GO:0050865~regulation of cell activation	25	4.78011	0.0370879	SERPINE2, ITGB2, MPL, PDGFB, PDGFA, THBS1, IL1RL1, ZC3H12A, TBC1D10C, NLRP3, JUNB, CD55, IL15RA, IL33, SPINK5, IGF2, SOX13, UNC13D, CCDC88B, LRFN5, IRF1, ADAM8, NFKBID, TLR4, IDO1
GO:0007165~signal transduction	152	29.0631	0.0374218	IFITM1, GUCY1B2, CSF3, SERPINE2, CHRM5, MPL, PLAT, ARR3, CLU, GLDN, RAPGEFL1, ZFP36, CDH3, CREB3L1, ZC3H12A, TNFSF10, TBC1D10C, CYP1B1, SH2D6, TRIM22, TGM2, IL15RA, ENTPD2, GPR78, HGF, SOX13, ACSL5, MAPK8IP3, DKK1, IFI27, DDIT4, ADAM8, EPHA1, CARD14, GPLD1, GRB7, BRSK1, GIPR, SLC1A1, PDGFB, PDGFA, STC1, MST1R, LTBP3, NTS, PLA2G6, PLD1, PKHD1, SCUBE3, CD79A, ADAMTS13, STK36, NLRP3, NPHP3, APOD, NL…
GO:0050776~regulation of immune response	31	5.92734	0.0375824	CFH, ITGB2, NLRC5, PLA2G6, CLU, CD79A, IL1RL1, ZC3H12A, CASP1, NLRP3, NLRP1, SLC15A3, GBP1, JUNB, CD55, IL33, SPINK5, HLA-B, BTN3A3, PILRB, PARP9, MR1, UNC13D, COL3A1, IRF1, ADAM8, NFKBID, TLR4, GPLD1, CFB, IDO1
GO:0006959~humoral immune response	15	2.86807	0.037651	CXCL8, CFH, SPINK5, ADM, PLA2G6, NTS, CLU, WFDC3, SLPI, BCL3, PI3, CD55, CFB, KRT6A, WFDC13
GO:0007411~axon guidance	11	2.10325	0.0379826	DRAXIN, BDNF, LAMB2, SEMA3B, SEMA4C, VSTM2L, CCDC141, L1CAM, EPHA1, MYPN, PLXNA3
GO:0001819~positive regulation of cytokine production	19	3.63289	0.0380094	IL33, TNXB, HGF, SERPINB7, CLU, THBS1, CCDC88B, IL1RL1, OAS2, IRF1, BCL3, CASP1, CYP1B1, NLRP3, ADAM8, NLRP1, TLR4, CD55, IDO1
GO:0048017~inositol lipid-mediated signaling	9	1.72084	0.038048	CSF3, SERPINE2, HGF, PDGFB, PDGFA, TEK, PLD1, PEAR1, MUC5AC
GO:0001836~release of cytochrome c from mitochondria	5	0.956023	0.0380644	HGF, TNFSF10, IFI6, PLA2G6, CLU
GO:0018958~phenol-containing compound metabolic process	7	1.33843	0.0380799	CDH3, GPR37, TH, DIO1, SLC1A1, ITGB2, CYP2E1
GO:0051047~positive regulation of secretion	14	2.67686	0.0380905	MYOM1, DOC2A, GIPR, ITGB2, TACR2, INHBB, PLA2G6, UNC13D, SCIN, NNAT, ADAM8, APBB3, TLR4, GPLD1
GO:0097485~neuron projection guidance	11	2.10325	0.0388887	DRAXIN, BDNF, LAMB2, SEMA3B, SEMA4C, VSTM2L, CCDC141, L1CAM, EPHA1, MYPN, PLXNA3
GO:0038179~neurotrophin signaling pathway	4	0.764818	0.0389519	BDNF, DDIT4, HAP1, NGF
GO:0032880~regulation of protein localization	30	5.73614	0.0390816	MYOM1, CEMIP, GIPR, SLC1A1, ITGB2, PLA2G6, SH3TC2, ZC3H12A, NNAT, TRIM46, AGR2, APOD, APBB3, GBP1, MISP, TRIM22, RHBDF1, ABCA2, JUP, SLC2A10, BDNF, WNT7A, INHBB, ABCA7, PDZK1, PARP9, IFI27, ADAM8, TLR4, GPLD1
GO:0051247~positive regulation of protein metabolic process	52	9.94264	0.0392836	CSF3, CLU, SDR16C5, ZC3H12A, TNFSF10, CASP1, CYP1B1, GPR37, SLC2A10, HGF, TRAF1, NGF, PARP9, DKK1, MAPK8IP3, GPRC5A, ADAM8, TLR4, CARD14, GPLD1, CEMIP, TNXB, SLC1A1, PDGFB, PDGFA, MST1R, PLA2G6, PLD1, THBS1, CD79A, MUC1, NLRP3, IGFBP6, NLRP1, ABCA2, IL33, OSBPL7, ACE, BDNF, SEMA4C, IGF2, WNT7A, PILRB, INHBB, ABCA7, BMP3, BCL3, NEK10, SPDYA, BLID, ERCC6, TEK
GO:0006468~protein phosphorylation	55	10.5163	0.0394917	CSF3, PTPRR, ITGB2, GRIK2, CLU, ZFP36, PIP5KL1, ZC3H12A, TBC1D10C, GPR37, HGF, TRAF1, NGF, PARP9, DKK1, MAPK8IP3, GPRC5A, DDIT4, ADAM8, EPHA1, TLR4, CARD14, BRSK1, CEMIP, TNXB, MVP, SLC1A1, PDGFB, PDGFA, MST1R, PLA2G6, THBS1, PKHD1, CD79A, STK36, IGFBP6, GBP1, ACE, BDNF, STYK1, SEMA4C, IGF2, WNT7A, PILRB, INHBB, ABCA7, MAPK15, CLK4, CLK1, BMP3, NEK10, SPDYA, REN, ERCC6, TEK
GO:0001523~retinoid metabolic process	6	1.14723	0.0396568	SDR16C5, CYP27C1, RETSAT, DHRS9, CYP1B1, UGT1A8
GO:0071260~cellular response to mechanical stimulus	6	1.14723	0.0396568	IL33, IRF1, SLC2A1, CASP1, MKX, TLR4
GO:1903522~regulation of blood circulation	12	2.29446	0.0397561	CYP2J2, ACE, JUP, TH, RNF207, ZC3H12A, SLC1A1, STC1, TNNI3, ADM, DSC2, HCN2
GO:0050730~regulation of peptidyl-tyrosine phosphorylation	12	2.29446	0.0397561	CD79A, CSF3, ACE, GPRC5A, MVP, HGF, ITGB2, PDGFB, IGF2, PDGFA, ERCC6, PARP9
GO:0032872~regulation of stress-activated MAPK cascade	11	2.10325	0.040014	TNXB, HGF, ZC3H12A, SEMA4C, WNT7A, TRAF1, IGFBP6, GRIK2, MAPK8IP3, TLR4, DKK1
GO:0071320~cellular response to cAMP	5	0.956023	0.0401169	CYP1B1, STC1, INHBB, SLC26A6, HCN2
GO:0001954~positive regulation of cell-matrix adhesion	5	0.956023	0.0401169	JUP, CEACAM6, FMN1, TEK, EPHA1
GO:1903706~regulation of hemopoiesis	17	3.25048	0.0401276	IL15RA, CSF3, ACE, SPINK5, MPL, HLA-B, SOX13, FSTL3, ZFP36, SCIN, IRF1, ZC3H12A, NLRP3, ADAM8, NFKBID, JUNB, TLR4
GO:0032905~transforming growth factor beta1 production	3	0.573614	0.0403129	COL3A1, SERPINB7, THBS1
GO:0001667~ameboidal-type cell migration	18	3.44168	0.0407541	PTPRR, FGFBP1, SPARC, JUP, ITGB4, ITGB2, SEMA3B, SEMA4C, PDGFB, WNT7A, STC1, THBS1, ID1, ZC3H12A, CYP1B1, TEK, TIMP1, GPLD1
GO:0071347~cellular response to interleukin-1	7	1.33843	0.040873	CXCL8, ZC3H12A, INHBB, GBP2, GBP1, ADAMTS7, GBP3
GO:0006026~aminoglycan catabolic process	4	0.764818	0.0418362	OVGP1, CEMIP, IDUA, SGSH
GO:0043491~protein kinase B signaling	10	1.91205	0.0422526	PKHD1, CSF3, IGF2, PDGFA, ADAM8, TEK, MST1R, NTS, PEAR1, THBS1
GO:0048675~axon extension	7	1.33843	0.0423168	DRAXIN, LAMB2, SEMA3B, SEMA4C, TRIM46, L1CAM, PLXNA3
GO:0010512~negative regulation of phosphatidylinositol biosynthetic process	2	0.382409	0.0425733	PDGFB, PDGFA
GO:0070302~regulation of stress-activated protein kinase signaling cascade	11	2.10325	0.0426303	TNXB, HGF, ZC3H12A, SEMA4C, WNT7A, TRAF1, IGFBP6, GRIK2, MAPK8IP3, TLR4, DKK1
GO:2000116~regulation of cysteine-type endopeptidase activity	11	2.10325	0.0426303	HGF, SLC1A1, CASP1, TNFSF10, IFI6, NLRP3, BLID, NLRP1, NGF, THBS1, PSMB9
GO:0042127~regulation of cell proliferation	52	9.94264	0.0426507	CSF3, IFITM1, SPARC, CXCL8, SERPINE2, MPL, ADM, CLU, CLDN1, TGM1, ZFP36, CDH3, CYP1B1, TIMP1, JUNB, TGM2, KRT6A, FGFBP1, WNT9A, SERPINB7, NGF, SERPINB5, CEACAM6, IRF1, TFF1, EPHA1, TLR4, GPLD1, IDO1, TNXB, PDGFB, PDGFA, MST1R, LTBP3, THBS1, PKHD1, SCIN, HSF4, STAT4, APOD, IGFBP6, CD55, ACE, JUP, IGF2, WNT7A, MAPK15, CCDC88B, FA2H, ID1, SPDYA, TEK
GO:0071560~cellular response to transforming growth factor beta stimulus	12	2.29446	0.0430647	COL3A1, TNXB, SLC2A10, ID1, PDGFA, WNT7A, SMAD9, LTBP3, THBS1, SKIL, CLDN1, VASN
GO:0032535~regulation of cellular component size	16	3.05927	0.0433823	DRAXIN, CSF3, SPTBN5, PLEKHH2, BDNF, SEMA3B, SEMA4C, WNT7A, FMN1, NGF, L1CAM, WASH2P, SCIN, TRIM46, ESAM, PLXNA3
GO:1903900~regulation of viral life cycle	10	1.91205	0.0434216	ZFP36, IFITM1, CXCL8, IFI27, APOBEC3G, SLPI, OAS2, ZC3H12A, TMEM39A, TRIM22
GO:0006937~regulation of muscle contraction	9	1.72084	0.0434762	MYL5, JUP, RNF207, ZC3H12A, TACR2, STC1, TNNI3, CASQ1, DSC2
GO:0071396~cellular response to lipid	22	4.2065	0.0441736	ABCA1, OSBPL7, CSF3, ACE, CXCL8, IL37, STC1, INHBB, PLAT, WNT9A, CLU, CLDN1, ZFP36, ADAMTS13, GJB3, DDIT4, ZC3H12A, CASP1, CYP1B1, NLRP3, TLR4, GPLD1
GO:0034113~heterotypic cell-cell adhesion	5	0.956023	0.0444073	JUP, CEACAM6, ITGB2, DSC2, GLDN
GO:0002822~regulation of adaptive immune response based on somatic recombination of immune receptors built from immunoglobulin superfamily domains	9	1.72084	0.0446322	IL33, IL1RL1, ZC3H12A, HLA-B, NLRP3, MR1, NFKBID, JUNB, CD55
GO:0090313~regulation of protein targeting to membrane	4	0.764818	0.0448249	CEMIP, SLC1A1, ITGB2, PDZK1
GO:0042092~type 2 immune response	4	0.764818	0.0448249	IL33, BCL3, NLRP3, IDO1
GO:0006873~cellular ion homeostasis	24	4.58891	0.044858	SLC34A3, CEMIP, ABCB6, SCARA5, GIPR, SLC1A1, STC1, ADM, CXCR6, GRIK2, ATP2C2, PLA2G6, CP, PKHD1, HEPHL1, MT-RNR2, SLC9A9, TNNI3, HAP1, CASQ1, CD55, SLC26A6, GPR157, TGM2
GO:0050678~regulation of epithelial cell proliferation	16	3.05927	0.0448801	FGFBP1, SPARC, PDGFB, IGF2, WNT7A, THBS1, CLDN1, SERPINB5, PKHD1, TGM1, FA2H, ZFP36, CDH3, ID1, HSF4, TEK
GO:0000902~cell morphogenesis	32	6.11855	0.0449249	BRSK1, DRAXIN, ITGB2, SEMA3B, MPL, STC1, CLU, MYPN, PKHD1, TRIM46, SLITRK6, CCDC141, NEFH, GBP1, SKIL, PLXNA3, LAMB3, LAMB2, BDNF, HGF, SEMA4C, VSTM2L, WNT7A, NGF, L1CAM, DKK1, UNC13D, ERMN, ID1, ADAM8, TEK, EPHA1
GO:1902947~regulation of tau-protein kinase activity	3	0.573614	0.0454295	HGF, CLU, DKK1
GO:0018146~keratan sulfate biosynthetic process	3	0.573614	0.0454295	CHST6, B3GNT4, B3GNT3
GO:0043281~regulation of cysteine-type endopeptidase activity involved in apoptotic process	10	1.91205	0.0456033	HGF, SLC1A1, CASP1, TNFSF10, IFI6, NLRP3, BLID, NLRP1, NGF, THBS1
GO:0098742~cell-cell adhesion via plasma-membrane adhesion molecules	12	2.29446	0.0467543	LRFN5, CDH3, CEACAM6, CEACAM5, ITGB2, VSTM2L, ESAM, L1CAM, PCDH1, CLDN1, DSC2, MYPN
GO:0007610~behavior	22	4.2065	0.0477349	ABCA2, BRSK1, ACE, GPR37, SERPINE2, BDNF, GAD1, SLC1A1, LRRN4, TACR2, ABCA7, GRIK2, NGF, PLA2G6, THBS1, DKK1, TH, SCN9A, SLITRK6, REN, IDO1, GPR157
GO:0046473~phosphatidic acid metabolic process	4	0.764818	0.0479166	LIPH, PLD1, PLA2G6, AGPAT4
GO:0022008~neurogenesis	49	9.36902	0.0479329	DRAXIN, SERPINE2, ITGB4, ADM, CLU, GLDN, MYPN, NEFH, TGM2, GPR37, HGF, SPINK5, SOX13, VSTM2L, WNT9A, NGF, DKK1, MAPK8IP3, DDIT4, MXRA8, HAP1, EPHA1, TLR4, BRSK1, SEMA3B, SLC1A1, SH3TC2, NNAT, TRIM46, SLITRK6, APOD, CCDC141, SKIL, PLXNA3, GPR157, ABCA2, IL33, ACE, LAMB2, BDNF, SEMA4C, WNT7A, L1CAM, FA2H, COL3A1, TH, ID1, ERCC6, SERPINI1
GO:0045859~regulation of protein kinase activity	25	4.78011	0.0481871	CEMIP, TNXB, MVP, SLC1A1, PDGFB, PDGFA, MST1R, THBS1, CLU, CD79A, IGFBP6, ACE, HGF, IGF2, PILRB, DKK1, MAPK8IP3, GPRC5A, SPDYA, NEK10, ADAM8, ERCC6, EPHA1, CARD14, TLR4
GO:1902531~regulation of intracellular signal transduction	54	10.325	0.0482336	CSF3, PTPRR, SERPINE2, GRIK2, CLU, CREB3L1, ZC3H12A, TBC1D10C, TNFSF10, CASP1, CYP1B1, TRIM22, TGM2, GPR37, HGF, TRAF1, NGF, PARP9, DKK1, MAPK8IP3, DDIT4, ADAM8, HAP1, TLR4, CARD14, TNXB, GIPR, PDGFB, PDGFA, MST1R, NTS, PLA2G6, THBS1, PKHD1, CYTH2, MUC1, CYTH4, NLRP3, IGFBP6, SLC15A3, GBP1, SKIL, APOL3, ABCA1, SEMA4C, IGF2, WNT7A, ABCA7, COL3A1, BCL3, NEK10, REN, ERCC6, TEK
GO:0045321~leukocyte activation	32	6.11855	0.0482545	SELPLG, CXCL8, ITGB2, MPL, DYSF, THBS1, CLU, CD79A, IL1RL1, ZC3H12A, SLAMF9, TBC1D10C, NLRP3, JUNB, CD55, IL15RA, IL33, SPINK5, IGF2, SOX13, MR1, UNC13D, CCDC88B, HSH2D, LRFN5, IRF1, BCL3, CD7, ADAM8, NFKBID, TLR4, IDO1
GO:0016192~vesicle-mediated transport	46	8.79541	0.0482567	LGALS3BP, CXCL8, DOC2A, SLC1A1, ITGB2, TNFAIP2, DYSF, LOXL4, ADM, LIN7A, MST1R, PLA2G6, ARR3, PEAR1, THBS1, WASH2P, CLU, CYTH2, SCIN, AP1G2, RAB26, TRIM46, TBC1D10C, SEC31B, TGM2, ABCA1, IL15RA, ABCA2, CUBN, SCARA5, ARL14, MX2, SYTL1, WNT7A, ABCA7, SYT13, HSPG2, MAPK15, DKK1, MAPK8IP3, UNC13D, SCART1, SYTL2, KDELR3, HAP1, TLR4
GO:0044070~regulation of anion transport	7	1.33843	0.0484106	ACSL5, ANO9, STC1, ABCA7, PDZK1, PLA2G6, THBS1
GO:2000379~positive regulation of reactive oxygen species metabolic process	7	1.33843	0.0484106	ZC3H12A, ITGB2, PDGFB, CYP1B1, THBS1, CLU, TLR4
GO:0022604~regulation of cell morphogenesis	18	3.44168	0.0485507	DRAXIN, BRSK1, SPARC, BDNF, ITGB2, SEMA3B, SEMA4C, MPL, WNT7A, NGF, L1CAM, UNC13D, ERMN, ID1, TRIM46, SKIL, GBP1, PLXNA3
GO:0071559~response to transforming growth factor beta	12	2.29446	0.0488346	COL3A1, TNXB, SLC2A10, ID1, PDGFA, WNT7A, SMAD9, LTBP3, THBS1, SKIL, CLDN1, VASN
GO:0006879~cellular iron ion homeostasis	5	0.956023	0.0489448	SCARA5, ABCB6, HEPHL1, MT-RNR2, CP
GO:0030855~epithelial cell differentiation	24	4.58891	0.0492956	KRT81, TAGLN, CCDC78, LAMB2, SPINK5, PDGFB, WNT7A, STC1, AQP3, CLDN1, PKHD1, TGM1, FA2H, SCEL, ZFP36, CDH3, ELF3, DHRS9, ID1, HSF4, AGR2, SLITRK6, SKIL, KRT6A
GO:0048608~reproductive structure development	17	3.25048	0.0493607	ACE, SERPINE2, PDGFB, IGF2, PDGFA, WNT7A, STC1, ADM, INHBB, SERPINB5, FSTL3, GJB3, GJB5, TNFSF10, CYP1B1, REN, JUNB
GO:0006941~striated muscle contraction	9	1.72084	0.0495162	MYH3, JUP, CCDC78, RNF207, ZC3H12A, STC1, TNNI3, CASQ1, DSC2

## Sheet: GO_DOWN_TOP2Ai
GO_DOWN_TOP2Ai	Count	%	PValue	Genes
GO:0007049~cell cycle	114	32.853	3.18183e-41	GMNN, CCNF, FAM107A, CCP110, BUB1B, SMC3, MKI67, SOX2, HERC5, PTTG1, MCIDAS, STMN1, CHEK1, MYB, NUSAP1, OIP5, FBXO5, GTSE1, WDHD1, TIPIN, UBE2E2, WDR76, MELK, KIF20A, CDCA2, CDCA3, CDCA8, NCAPG, SKA3, NCAPH, SKA1, SKA2, RAD51AP1, CCNB2, BRIP1, ORC1, CLSPN, FAM83D, ENKD1, BARD1, FANCI, WNT10B, CDT1, HACE1, UBE2C, PLK1, FANCA, CDC7, NDC80, POLA1, TPX2, KIF18B, UBE2S, KIF4A, CDK2, CDK1, CDK14, FBXL7…
GO:0022402~cell cycle process	94	27.0893	4.86196e-38	CDKN1C, TOP2A, FEN1, MCM7, CCNF, GMNN, FAM107A, KIF14, CCP110, BUB1B, BRCA1, FMN2, KIF11, FOXM1, SMC3, MKI67, KIF15, SOX2, PTTG1, NUF2, STMN1, CHEK1, NUSAP1, PBK, MYBL2, FBXO5, GTSE1, DLGAP5, KLF11, TIPIN, RMI2, CKAP2, UBE2E2, KIF23, HAUS1, CCNA2, ASPM, RBL1, MELK, SAPCD2, INCENP, KIFC1, BIRC5, KIF20A, CDCA2, PCNA, NCAPG, CDCA8, CENPA, NCAPH, AURKB, RAD51AP1, PSMC3IP, CCNB2, BRIP1, CDC45, ORC1, E…
GO:0000278~mitotic cell cycle	83	23.9193	6.23805e-38	CDKN1C, CCNF, FAM107A, KIF14, BUB1B, BRCA1, KIF11, FOXM1, SMC3, MKI67, KIF15, PTTG1, NUF2, STMN1, CHEK1, MYB, NUSAP1, PBK, MYBL2, FBXO5, GTSE1, DLGAP5, KLF11, WDHD1, TIPIN, CKAP2, UBE2E2, KIF23, CCNA2, RBL1, MELK, SAPCD2, INCENP, KIFC1, BIRC5, KIF20A, FOXC1, CDCA2, PCNA, NCAPG, CDCA8, SKA3, CENPA, NCAPH, SKA1, AURKB, SKA2, CCNB2, CDC45, ORC1, E2F2, CLSPN, ENKD1, BARD1, GINS1, WNT10B, CDT1, RRM1, …
GO:1903047~mitotic cell cycle process	75	21.6138	2.61085e-36	CDKN1C, CCNF, FAM107A, KIF14, BUB1B, BRCA1, KIF11, FOXM1, SMC3, KIF15, PTTG1, NUF2, STMN1, CHEK1, NUSAP1, PBK, MYBL2, FBXO5, GTSE1, DLGAP5, KLF11, TIPIN, CKAP2, UBE2E2, KIF23, CCNA2, RBL1, MELK, SAPCD2, INCENP, KIFC1, BIRC5, KIF20A, PCNA, NCAPG, CDCA8, CENPA, NCAPH, AURKB, CCNB2, CDC45, ORC1, E2F2, CLSPN, ENKD1, BARD1, GINS1, WNT10B, CDT1, RRM1, CDKN2C, RRM2, CDKN2A, UBE2C, PLK1, DONSON, CDC7, ND…
GO:0051301~cell division	61	17.5793	3.17547e-29	TOP2A, CCNF, KIF14, CCP110, BUB1B, FMN2, KIF11, SMC3, PTTG1, MDK, NUF2, STMN1, NUSAP1, OIP5, FBXO5, LRRCC1, TIPIN, CKAP2, KIF23, HAUS1, CCNA2, ASPM, SAPCD2, INCENP, KIFC1, BIRC5, KIF20A, ITGB3BP, CDCA2, CDCA3, NCAPG, CDCA8, SKA3, CENPA, NCAPH, SKA1, AURKB, SKA2, CCNB2, BRIP1, FAM83D, CDT1, CDKN2A, UBE2C, PLK1, CDC7, NDC80, CENPE, TPX2, CENPF, KIF18B, UBE2S, PRC1, KIF4A, CDK2, CDK1, NCAPD2, CDK14,…
GO:0007059~chromosome segregation	46	13.2565	3.61694e-26	TOP2A, FEN1, CDCA2, KIF14, NCAPG, CDCA8, BUB1B, FMN2, BRCA1, KIF11, SKA3, SMC3, NCAPH, SKA1, AURKB, SKA2, PSMC3IP, BRIP1, PTTG1, NUF2, NUSAP1, OIP5, FBXO5, FAM83D, DLGAP5, CDT1, RMI2, UBE2C, PLK1, KIF23, MND1, NDC80, CENPE, CENPF, KIF18B, CENPH, PRC1, INCENP, KIFC1, KIF4A, CENPK, BIRC5, CENPN, NCAPD2, SPC24, SPC25
GO:0010564~regulation of cell cycle process	59	17.0029	2.91486e-25	CDKN1C, FEN1, CCNF, FAM107A, KIF14, CCP110, BUB1B, BRCA1, KIF11, MKI67, KIF15, SOX2, PTTG1, NUF2, CHEK1, NUSAP1, PBK, FBXO5, GTSE1, DLGAP5, TIPIN, RMI2, UBE2E2, KIF23, RBL1, INCENP, BIRC5, KIF20A, CDCA2, NCAPG, CDCA8, NCAPH, AURKB, RAD51AP1, ORC1, MSX1, CLSPN, FAM83D, BARD1, WNT10B, CDT1, RRM1, CDKN2C, RRM2, CDKN2A, UBE2C, PLK1, DONSON, CDC7, NDC80, CENPE, TPX2, CENPF, PRC1, CDK2, CDK1, NCAPD2, S…
GO:0051726~regulation of cell cycle	75	21.6138	1.85112e-24	CDKN1C, FEN1, CCNF, GMNN, FAM107A, KIF14, CCP110, BUB1B, BRCA1, KIF11, FOXM1, MKI67, KIF15, SOX2, HERC5, PTTG1, MCIDAS, NUF2, CHEK1, NUSAP1, PBK, FBXO5, GTSE1, DLGAP5, TIPIN, RMI2, UBE2E2, KIF23, WDR76, CCNA2, ASPM, RBL1, INCENP, BIRC5, KIF20A, PRR11, CEBPA, FOXC1, CDCA2, NCAPG, CDCA8, NCAPH, AURKB, RAD51AP1, CCNB2, BRIP1, CDC45, ORC1, E2F2, MSX1, CLSPN, FAM83D, BARD1, WNT10B, CDT1, RRM1, CDKN2C,…
GO:0000280~nuclear division	50	14.4092	6.14624e-24	CDKN1C, TOP2A, KIF14, BUB1B, FMN2, KIF11, SMC3, MKI67, KIF15, PTTG1, NUF2, STMN1, CHEK1, NUSAP1, MYBL2, FBXO5, DLGAP5, KIF23, ASPM, INCENP, KIFC1, BIRC5, CDCA2, NCAPG, CDCA8, NCAPH, AURKB, RAD51AP1, PSMC3IP, CCNB2, BRIP1, MSX1, CDT1, UBE2C, PLK1, FANCA, MND1, NDC80, CENPE, TPX2, CENPF, KIF18B, CENPH, UBE2S, PRC1, KIF4A, CENPK, NCAPD2, SPC24, SPC25
GO:0044770~cell cycle phase transition	49	14.121	1.77158e-22	CDKN1C, CCNF, FAM107A, KIF14, BUB1B, BRCA1, FOXM1, SOX2, NUF2, CHEK1, FBXO5, GTSE1, DLGAP5, KLF11, TIPIN, UBE2E2, CCNA2, RBL1, MELK, INCENP, BIRC5, CDCA8, AURKB, CCNB2, ORC1, E2F2, CLSPN, FAM83D, BARD1, WNT10B, CDT1, RRM1, CDKN2C, RRM2, CDKN2A, UBE2C, PLK1, DONSON, CDC7, NDC80, CENPE, CENPF, UBE2S, CDK2, CDK1, CDK14, SPC24, FBXL7, SPC25
GO:0048285~organelle fission	50	14.4092	2.41565e-22	CDKN1C, TOP2A, KIF14, BUB1B, FMN2, KIF11, SMC3, MKI67, KIF15, PTTG1, NUF2, STMN1, CHEK1, NUSAP1, MYBL2, FBXO5, DLGAP5, KIF23, ASPM, INCENP, KIFC1, BIRC5, CDCA2, NCAPG, CDCA8, NCAPH, AURKB, RAD51AP1, PSMC3IP, CCNB2, BRIP1, MSX1, CDT1, UBE2C, PLK1, FANCA, MND1, NDC80, CENPE, TPX2, CENPF, KIF18B, CENPH, UBE2S, PRC1, KIF4A, CENPK, NCAPD2, SPC24, SPC25
GO:0051276~chromosome organization	76	21.902	5.06804e-22	TOP2A, FEN1, MCM7, KIF14, HMGB2, BUB1B, HMGB3, BRCA1, HMGB1, KIF11, SMC3, MKI67, LMNB2, LMNB1, SOX2, CHAF1B, PTTG1, EXO1, NUF2, CHEK1, MYB, NUSAP1, OIP5, FBXO5, HMGN2, DLGAP5, RMI2, KIF23, CCNA2, MMS22L, RBL1, SETBP1, INCENP, KIFC1, BIRC5, L3MBTL4, ITGB3BP, ASF1B, CAMK2D, PCNA, UHRF1, NCAPG, CDCA8, CENPA, NCAPH, AURKB, PSMC3IP, BRIP1, HIRIP3, CDC45, SNCA, BARD1, GINS1, GINS2, CDT1, CDKN2A, UBE2C,…
GO:0044772~mitotic cell cycle phase transition	46	13.2565	5.44157e-22	CDKN1C, CCNF, KIF14, FAM107A, CDCA8, BUB1B, BRCA1, FOXM1, AURKB, CCNB2, ORC1, NUF2, CHEK1, E2F2, FBXO5, CLSPN, GTSE1, DLGAP5, BARD1, KLF11, CDT1, WNT10B, RRM1, CDKN2C, RRM2, CDKN2A, UBE2C, PLK1, DONSON, UBE2E2, CDC7, NDC80, CCNA2, CENPE, CENPF, MELK, RBL1, UBE2S, INCENP, CDK2, CDK1, BIRC5, CDK14, SPC24, FBXL7, SPC25
GO:0098813~nuclear chromosome segregation	37	10.6628	1.93011e-20	TOP2A, FEN1, KIF14, NCAPG, CDCA8, BUB1B, FMN2, KIF11, SMC3, NCAPH, AURKB, PSMC3IP, BRIP1, PTTG1, NUF2, NUSAP1, FBXO5, FAM83D, DLGAP5, CDT1, UBE2C, PLK1, KIF23, MND1, NDC80, CENPE, CENPF, KIF18B, PRC1, INCENP, KIFC1, KIF4A, CENPK, BIRC5, NCAPD2, SPC24, SPC25
GO:0007067~mitotic nuclear division	38	10.951	2.58157e-20	CDKN1C, KIF14, NCAPG, CDCA8, BUB1B, KIF11, SMC3, NCAPH, AURKB, KIF15, PTTG1, NUF2, STMN1, CHEK1, NUSAP1, MYBL2, FBXO5, DLGAP5, CDT1, UBE2C, PLK1, KIF23, NDC80, CENPE, TPX2, CENPF, KIF18B, CENPH, UBE2S, PRC1, INCENP, KIFC1, KIF4A, CENPK, BIRC5, NCAPD2, SPC24, SPC25
GO:0007346~regulation of mitotic cell cycle	48	13.8329	4.01605e-20	CDKN1C, FOXC1, CDCA2, GMNN, KIF14, FAM107A, CDCA8, BUB1B, BRCA1, KIF11, MKI67, AURKB, KIF15, ORC1, PTTG1, MCIDAS, NUF2, CHEK1, PBK, NUSAP1, FBXO5, CLSPN, GTSE1, DLGAP5, BARD1, CDT1, WNT10B, RRM1, TIPIN, CDKN2C, RRM2, CDKN2A, UBE2C, PLK1, DONSON, UBE2E2, CDC7, NDC80, CENPE, TPX2, CENPF, RBL1, INCENP, CDK2, CDK1, BIRC5, SPC24, SPC25
GO:0000226~microtubule cytoskeleton organization	49	14.121	1.73517e-19	SPAG16, CCNF, CCP110, BRCA1, FMN2, KIF11, SMC3, SYNE2, KIF15, NUF2, STMN1, CHEK1, NUSAP1, MYBL2, FBXO5, NCKAP5, DLGAP5, GAS2L3, CKAP2, KIF23, HAUS1, ASPM, ARMC2, SAPCD2, INCENP, KIFC1, BIRC5, KIF20A, MNS1, CDCA8, SKA3, CENPA, SKA1, AURKB, SKA2, CCNB2, SNCA, ENKD1, PLK1, NDC80, CENPE, TPX2, KIF18B, CENPH, PRC1, KIF4A, CDK2, CDK1, SPC25
GO:0000819~sister chromatid segregation	32	9.2219	1.93542e-19	TOP2A, FEN1, KIF14, NCAPG, CDCA8, BUB1B, KIF11, SMC3, NCAPH, AURKB, PTTG1, NUF2, NUSAP1, FBXO5, DLGAP5, CDT1, UBE2C, PLK1, KIF23, NDC80, CENPE, CENPF, KIF18B, PRC1, INCENP, KIFC1, KIF4A, CENPK, BIRC5, NCAPD2, SPC24, SPC25
GO:0000070~mitotic sister chromatid segregation	30	8.64553	4.67798e-19	KIF14, NCAPG, CDCA8, BUB1B, KIF11, SMC3, NCAPH, AURKB, PTTG1, NUF2, NUSAP1, FBXO5, DLGAP5, CDT1, UBE2C, PLK1, KIF23, NDC80, CENPE, CENPF, KIF18B, PRC1, INCENP, KIFC1, KIF4A, CENPK, BIRC5, NCAPD2, SPC24, SPC25
GO:0045786~negative regulation of cell cycle	40	11.5274	8.77799e-19	CDKN1C, CEBPA, FOXC1, CCNF, GMNN, FAM107A, CCP110, CDCA8, BUB1B, BRCA1, AURKB, SOX2, BRIP1, CDC45, ORC1, PTTG1, MCIDAS, NUF2, CHEK1, PBK, FBXO5, CLSPN, GTSE1, BARD1, CDT1, TIPIN, CDKN2C, CDKN2A, PLK1, DONSON, WDR76, NDC80, CENPF, RBL1, INCENP, CDK2, CDK1, BIRC5, SPC24, SPC25
GO:0007017~microtubule-based process	55	15.8501	3.62738e-18	SPAG16, CCNF, FAM107A, KIF14, CCP110, BRCA1, FMN2, KIF11, SMC3, SYNE2, KIF15, MCIDAS, NUF2, STMN1, CHEK1, NUSAP1, MYBL2, FBXO5, GTSE1, NCKAP5, DLGAP5, GAS2L3, CKAP2, KIF23, HAUS1, ASPM, ARMC2, SAPCD2, INCENP, KIFC1, BIRC5, KIF20A, MNS1, CDCA8, EFNA5, SKA3, CENPA, SKA1, AURKB, SKA2, CCNB2, SNCA, ENKD1, PLK1, DTNBP1, NDC80, CENPE, TPX2, KIF18B, CENPH, PRC1, KIF4A, CDK2, CDK1, SPC25
GO:1901987~regulation of cell cycle phase transition	38	10.951	1.08452e-17	CDKN1C, KIF14, FAM107A, CDCA8, BUB1B, BRCA1, AURKB, SOX2, ORC1, NUF2, CHEK1, FBXO5, CLSPN, FAM83D, GTSE1, DLGAP5, BARD1, CDT1, WNT10B, RRM1, CDKN2C, RRM2, CDKN2A, UBE2C, PLK1, DONSON, UBE2E2, CDC7, NDC80, CENPE, CENPF, RBL1, INCENP, CDK2, CDK1, BIRC5, SPC24, SPC25
GO:0006260~DNA replication	31	8.93372	1.32484e-17	FEN1, PCNA, MCM7, PRIM1, GMNN, MCM10, CHAF1B, CDC45, ORC1, MCIDAS, CHEK1, FBXO5, GINS1, GINS2, CDT1, WDHD1, RRM1, TIPIN, RMI2, DUT, RRM2, ENDOG, DONSON, CDC7, FAM111B, MMS22L, POLA1, NFIB, POLE2, CDK2, CDK1
GO:1901990~regulation of mitotic cell cycle phase transition	36	10.3746	1.33296e-17	CDKN1C, KIF14, FAM107A, CDCA8, BUB1B, BRCA1, AURKB, ORC1, NUF2, CHEK1, FBXO5, CLSPN, GTSE1, DLGAP5, BARD1, CDT1, WNT10B, RRM1, CDKN2C, RRM2, CDKN2A, UBE2C, PLK1, DONSON, UBE2E2, CDC7, NDC80, CENPE, CENPF, RBL1, INCENP, CDK2, CDK1, BIRC5, SPC24, SPC25
GO:0044839~cell cycle G2/M phase transition	25	7.20461	7.37505e-17	KIF14, BRCA1, FOXM1, AURKB, CCNB2, ORC1, CHEK1, FBXO5, CLSPN, BARD1, WNT10B, RRM1, CDKN2A, PLK1, DONSON, CDC7, NDC80, CCNA2, CENPF, MELK, CDK2, CDK1, BIRC5, CDK14, FBXL7
GO:0006259~DNA metabolic process	60	17.2911	1.6874e-16	TOP2A, FEN1, MCM7, GMNN, HMGB2, HMGB3, MCM10, BRCA1, FMN2, HMGB1, FOXM1, SMC3, CHAF1B, PTTG1, MCIDAS, EXO1, CHEK1, FBXO5, TK1, WDHD1, TIPIN, RMI2, ENDOG, CCNA2, MMS22L, PCNA, UHRF1, PRIM1, TYMS, AURKB, UNG, RAD51AP1, PSMC3IP, BRIP1, CDC45, ORC1, USP1, CLSPN, FANCI, BARD1, GINS1, GINS2, CDT1, DUT, RRM1, RRM2, CDKN2A, DONSON, FANCA, MND1, CDC7, DEK, FAM111B, POLA1, CENPF, NFIB, UBE2T, POLE2, CDK2, …
GO:0006974~cellular response to DNA damage stimulus	53	15.2738	1.09002e-15	TOP2A, FEN1, MCM7, HMGB2, MCM10, BRCA1, FMN2, HMGB1, FOXM1, SMC3, CHAF1B, PTTG1, EXO1, CHEK1, PBK, FBXO5, MACROD2, GTSE1, WDHD1, TIPIN, MRPS26, RMI2, ENDOG, UBE2E2, WDR76, MMS22L, PCNA, BCL2A1, UHRF1, UNG, RAD51AP1, BRIP1, CDC45, USP1, HMOX1, MSX1, CLSPN, FANCI, BARD1, GINS2, RRM1, CDKN2A, PLK1, DONSON, FANCA, CDC7, DEK, HIPK2, POLA1, UBE2T, POLE2, CDK2, CDK1
GO:0000075~cell cycle checkpoint	26	7.4928	1.15851e-15	CDCA8, BUB1B, BRCA1, AURKB, BRIP1, CDC45, ORC1, NUF2, CHEK1, PBK, CLSPN, GTSE1, BARD1, CDT1, TIPIN, PLK1, DONSON, WDR76, NDC80, CENPF, INCENP, CDK2, CDK1, BIRC5, SPC24, SPC25
GO:0051983~regulation of chromosome segregation	24	6.91643	1.24513e-15	CDT1, FEN1, RMI2, CDCA2, UBE2C, PLK1, CDCA8, NCAPG, BUB1B, MKI67, NDC80, NCAPH, AURKB, CENPE, CENPF, PTTG1, INCENP, NUF2, BIRC5, NCAPD2, FBXO5, SPC24, DLGAP5, SPC25
GO:0007093~mitotic cell cycle checkpoint	23	6.62824	2.61894e-15	BARD1, CDT1, TIPIN, PLK1, DONSON, CDCA8, BUB1B, BRCA1, NDC80, AURKB, CENPF, ORC1, INCENP, NUF2, CHEK1, CDK2, PBK, CDK1, BIRC5, CLSPN, GTSE1, SPC24, SPC25
GO:0006996~organelle organization	131	37.7522	3.49356e-15	FHOD3, CCNF, FAM107A, CCP110, BUB1B, SMC3, MKI67, SOX2, PTTG1, MCIDAS, AKT3, STMN1, CHEK1, MYB, NUSAP1, OIP5, FBXO5, HMGN2, NCKAP5, GAS2L3, ENDOG, ARMC2, KIF20A, ASF1B, CDCA2, CDCA8, NCAPG, EFNA5, SKA3, NCAPH, SKA1, SKA2, RAD51AP1, CCNB2, BRIP1, EPB41L3, NPTX1, ENKD1, BARD1, CDT1, HACE1, UBE2C, PLK1, FANCA, RAB27A, NDC80, TPX2, DIAPH3, KIF18B, UBE2S, KIF4A, CDK2, ANP32E, CDK1, SDC1, CDKN1C, SPAG1…
GO:0045930~negative regulation of mitotic cell cycle	29	8.35735	3.64375e-15	CDKN1C, FOXC1, FAM107A, CDCA8, BUB1B, BRCA1, AURKB, ORC1, PTTG1, NUF2, CHEK1, PBK, FBXO5, CLSPN, GTSE1, BARD1, CDT1, TIPIN, PLK1, DONSON, NDC80, CENPF, RBL1, INCENP, CDK2, CDK1, BIRC5, SPC24, SPC25
GO:0007052~mitotic spindle organization	21	6.05187	5.53621e-15	PLK1, CDCA8, KIF23, KIF11, SMC3, NDC80, AURKB, KIF15, CENPE, TPX2, CENPH, INCENP, KIFC1, PRC1, KIF4A, NUF2, STMN1, BIRC5, MYBL2, DLGAP5, SPC25
GO:1902850~microtubule cytoskeleton organization involved in mitosis	21	6.05187	6.43412e-15	PLK1, CDCA8, KIF23, KIF11, SMC3, NDC80, AURKB, KIF15, CENPE, TPX2, CENPH, INCENP, KIFC1, PRC1, KIF4A, NUF2, STMN1, BIRC5, MYBL2, DLGAP5, SPC25
GO:0006261~DNA-dependent DNA replication	23	6.62824	1.19417e-14	GINS1, WDHD1, GINS2, CDT1, RRM1, TIPIN, FEN1, ENDOG, PCNA, MCM7, PRIM1, GMNN, DONSON, MCM10, CDC7, POLA1, MMS22L, CDC45, ORC1, MCIDAS, POLE2, CDK2, FBXO5
GO:0007051~spindle organization	25	7.20461	1.57347e-14	CDCA8, KIF11, SMC3, AURKB, KIF15, CCNB2, NUF2, STMN1, MYBL2, FBXO5, DLGAP5, PLK1, KIF23, NDC80, HAUS1, ASPM, CENPE, TPX2, CENPH, PRC1, INCENP, KIFC1, KIF4A, BIRC5, SPC25
GO:1905818~regulation of chromosome separation	20	5.76369	1.95461e-14	CDT1, UBE2C, PLK1, CDCA8, NCAPG, BUB1B, NDC80, NCAPH, AURKB, CENPE, CENPF, PTTG1, INCENP, NUF2, BIRC5, NCAPD2, FBXO5, SPC24, DLGAP5, SPC25
GO:0010948~negative regulation of cell cycle process	28	8.06916	2.59226e-14	CCNF, FAM107A, CCP110, CDCA8, BUB1B, BRCA1, AURKB, SOX2, ORC1, PTTG1, NUF2, CHEK1, FBXO5, CLSPN, GTSE1, BARD1, CDT1, PLK1, DONSON, NDC80, CENPF, RBL1, INCENP, CDK2, CDK1, BIRC5, SPC24, SPC25
GO:0051304~chromosome separation	21	6.05187	5.44975e-14	TOP2A, CDT1, UBE2C, PLK1, CDCA8, NCAPG, BUB1B, NDC80, NCAPH, AURKB, CENPE, CENPF, PTTG1, INCENP, NUF2, BIRC5, NCAPD2, FBXO5, SPC24, DLGAP5, SPC25
GO:0051783~regulation of nuclear division	27	7.78098	1.04163e-13	CDKN1C, CDCA2, CDCA8, BUB1B, KIF11, MKI67, AURKB, KIF15, RAD51AP1, PTTG1, NUF2, CHEK1, NUSAP1, MSX1, FBXO5, DLGAP5, CDT1, UBE2C, PLK1, NDC80, CENPE, TPX2, CENPF, INCENP, BIRC5, SPC24, SPC25
GO:1901988~negative regulation of cell cycle phase transition	25	7.20461	1.19278e-13	FAM107A, CDCA8, BUB1B, BRCA1, AURKB, SOX2, ORC1, NUF2, CHEK1, FBXO5, CLSPN, GTSE1, BARD1, CDT1, PLK1, DONSON, NDC80, CENPF, RBL1, INCENP, CDK2, CDK1, BIRC5, SPC24, SPC25
GO:1901991~negative regulation of mitotic cell cycle phase transition	24	6.91643	1.94543e-13	BARD1, CDT1, PLK1, FAM107A, DONSON, CDCA8, BUB1B, BRCA1, NDC80, AURKB, CENPF, RBL1, ORC1, INCENP, NUF2, CHEK1, CDK2, CDK1, BIRC5, FBXO5, CLSPN, GTSE1, SPC24, SPC25
GO:0007088~regulation of mitotic nuclear division	25	7.20461	3.18582e-13	CDKN1C, CDCA2, CDCA8, BUB1B, KIF11, MKI67, AURKB, KIF15, PTTG1, NUF2, CHEK1, NUSAP1, FBXO5, DLGAP5, CDT1, UBE2C, PLK1, NDC80, CENPE, TPX2, CENPF, INCENP, BIRC5, SPC24, SPC25
GO:0007010~cytoskeleton organization	65	18.732	4.6193e-13	FHOD3, SPAG16, CCNF, FAM107A, CCP110, BRCA1, FMN2, KIF11, SMC3, SYNE2, LMNB2, KIF15, LMNB1, IQCJ-SCHIP1, MDK, NUF2, STMN1, CHEK1, NUSAP1, MYBL2, FBXO5, NCKAP5, DLGAP5, PRKG1, GAS2L3, PLEKHG2, CKAP2, KIF23, EMP2, HAUS1, ASPM, ARMC2, SAPCD2, INCENP, KIFC1, BIRC5, KIF20A, MNS1, NLGN1, CDCA8, EFNA5, SKA3, CENPA, SKA1, AURKB, SKA2, CCNB2, SH3BP1, EPB41L3, SNCA, ENKD1, PLK1, DTNBP1, NDC80, CENPE, TPX2,…
GO:0090068~positive regulation of cell cycle process	27	7.78098	8.08016e-13	FEN1, KIF14, NCAPG, CDCA8, NCAPH, AURKB, RAD51AP1, PBK, NUSAP1, MSX1, FBXO5, FAM83D, GTSE1, DLGAP5, CDT1, WNT10B, RRM1, RRM2, UBE2C, UBE2E2, KIF23, CDC7, NDC80, INCENP, CDK1, BIRC5, NCAPD2
GO:2000816~negative regulation of mitotic sister chromatid separation	14	4.03458	1.15521e-12	CDT1, PLK1, CDCA8, BUB1B, NDC80, AURKB, CENPF, PTTG1, INCENP, NUF2, BIRC5, FBXO5, SPC24, SPC25
GO:0000086~G2/M transition of mitotic cell cycle	20	5.76369	1.33971e-12	BARD1, WNT10B, RRM1, PLK1, DONSON, CDC7, BRCA1, FOXM1, AURKB, CCNA2, MELK, ORC1, CHEK1, CDK2, CDK1, BIRC5, FBXO5, CLSPN, CDK14, FBXL7
GO:0033045~regulation of sister chromatid segregation	19	5.4755	1.71745e-12	CDT1, FEN1, RMI2, UBE2C, PLK1, CDCA8, BUB1B, NDC80, AURKB, CENPE, CENPF, PTTG1, INCENP, NUF2, BIRC5, FBXO5, SPC24, DLGAP5, SPC25
GO:0033043~regulation of organelle organization	63	18.1556	1.80366e-12	CDKN1C, FHOD3, TOP2A, FEN1, CCNF, FAM107A, CCP110, BUB1B, BRCA1, FMN2, KIF11, MKI67, SYNE2, KIF15, IQCJ-SCHIP1, PTTG1, MCIDAS, MDK, NUF2, STMN1, CHEK1, MYB, NUSAP1, FBXO5, DLGAP5, RMI2, PLEKHG2, ENDOG, CKAP2, INCENP, BIRC5, MNS1, CAMK2D, CDCA2, NCAPG, CDCA8, EFNA5, SKA3, NCAPH, SKA1, AURKB, SKA2, RAD51AP1, CDC45, SH3BP1, MSX1, SNCA, CDT1, CDKN2A, UBE2C, PLK1, ATAD2, DEK, NDC80, CENPE, TPX2, CENPF…
GO:1905819~negative regulation of chromosome separation	14	4.03458	1.95947e-12	CDT1, PLK1, CDCA8, BUB1B, NDC80, AURKB, CENPF, PTTG1, INCENP, NUF2, BIRC5, FBXO5, SPC24, SPC25
GO:0045839~negative regulation of mitotic nuclear division	15	4.32277	2.21687e-12	CDT1, PLK1, CDCA8, BUB1B, NDC80, AURKB, CENPF, PTTG1, INCENP, NUF2, CHEK1, BIRC5, FBXO5, SPC24, SPC25
GO:0051225~spindle assembly	19	5.4755	2.95159e-12	PLK1, CDCA8, KIF23, KIF11, SMC3, NDC80, AURKB, KIF15, HAUS1, ASPM, CCNB2, TPX2, INCENP, KIFC1, PRC1, KIF4A, BIRC5, MYBL2, FBXO5
GO:0010965~regulation of mitotic sister chromatid separation	17	4.89914	3.81988e-12	CDT1, UBE2C, PLK1, CDCA8, BUB1B, NDC80, AURKB, CENPE, CENPF, PTTG1, INCENP, NUF2, BIRC5, FBXO5, SPC24, DLGAP5, SPC25
GO:0033048~negative regulation of mitotic sister chromatid segregation	14	4.03458	4.14826e-12	CDT1, PLK1, CDCA8, BUB1B, NDC80, AURKB, CENPF, PTTG1, INCENP, NUF2, BIRC5, FBXO5, SPC24, SPC25
GO:0033044~regulation of chromosome organization	33	9.51009	4.34945e-12	TOP2A, CAMK2D, FEN1, NCAPG, CDCA8, BUB1B, BRCA1, MKI67, NCAPH, AURKB, CDC45, PTTG1, NUF2, CHEK1, MYB, FBXO5, DLGAP5, SNCA, CDT1, RMI2, UBE2C, PLK1, ATAD2, DEK, NDC80, CENPE, CENPF, INCENP, CDK2, BIRC5, NCAPD2, SPC24, SPC25
GO:0051306~mitotic sister chromatid separation	17	4.89914	6.14016e-12	CDT1, UBE2C, PLK1, CDCA8, BUB1B, NDC80, AURKB, CENPE, CENPF, PTTG1, INCENP, NUF2, BIRC5, FBXO5, SPC24, DLGAP5, SPC25
GO:0033046~negative regulation of sister chromatid segregation	14	4.03458	6.66554e-12	CDT1, PLK1, CDCA8, BUB1B, NDC80, AURKB, CENPF, PTTG1, INCENP, NUF2, BIRC5, FBXO5, SPC24, SPC25
GO:0010389~regulation of G2/M transition of mitotic cell cycle	17	4.89914	8.34922e-12	BARD1, WNT10B, RRM1, CDKN2A, PLK1, KIF14, DONSON, CDC7, BRCA1, AURKB, CENPF, ORC1, CHEK1, CDK2, CDK1, FBXO5, CLSPN
GO:0051985~negative regulation of chromosome segregation	14	4.03458	1.05107e-11	CDT1, PLK1, CDCA8, BUB1B, NDC80, AURKB, CENPF, PTTG1, INCENP, NUF2, BIRC5, FBXO5, SPC24, SPC25
GO:0045841~negative regulation of mitotic metaphase/anaphase transition	13	3.7464	1.13268e-11	CDT1, PLK1, CDCA8, BUB1B, NDC80, AURKB, CENPF, INCENP, NUF2, BIRC5, FBXO5, SPC24, SPC25
GO:0051383~kinetochore organization	10	2.88184	1.42037e-11	CDT1, CENPE, CENPF, CENPH, NUF2, CENPK, CENPN, CENPA, NDC80, DLGAP5
GO:0051784~negative regulation of nuclear division	15	4.32277	1.65028e-11	CDT1, PLK1, CDCA8, BUB1B, NDC80, AURKB, CENPF, PTTG1, INCENP, NUF2, CHEK1, BIRC5, FBXO5, SPC24, SPC25
GO:0030071~regulation of mitotic metaphase/anaphase transition	16	4.61095	1.87705e-11	CDT1, UBE2C, PLK1, CDCA8, BUB1B, NDC80, AURKB, CENPE, CENPF, INCENP, NUF2, BIRC5, FBXO5, SPC24, DLGAP5, SPC25
GO:1902100~negative regulation of metaphase/anaphase transition of cell cycle	13	3.7464	1.89448e-11	CDT1, PLK1, CDCA8, BUB1B, NDC80, AURKB, CENPF, INCENP, NUF2, BIRC5, FBXO5, SPC24, SPC25
GO:0007091~metaphase/anaphase transition of mitotic cell cycle	14	4.03458	2.01508e-11	CDT1, PLK1, CDCA8, BUB1B, NDC80, AURKB, CENPF, INCENP, NUF2, BIRC5, FBXO5, SPC24, DLGAP5, SPC25
GO:0071173~spindle assembly checkpoint	12	3.45821	2.80065e-11	CDT1, CENPF, INCENP, PLK1, NUF2, CDCA8, BIRC5, BUB1B, NDC80, SPC24, AURKB, SPC25
GO:0007094~mitotic spindle assembly checkpoint	12	3.45821	2.80065e-11	CDT1, CENPF, INCENP, PLK1, NUF2, CDCA8, BIRC5, BUB1B, NDC80, SPC24, AURKB, SPC25
GO:1902099~regulation of metaphase/anaphase transition of cell cycle	16	4.61095	3.01175e-11	CDT1, UBE2C, PLK1, CDCA8, BUB1B, NDC80, AURKB, CENPE, CENPF, INCENP, NUF2, BIRC5, FBXO5, SPC24, DLGAP5, SPC25
GO:0033047~regulation of mitotic sister chromatid segregation	17	4.89914	3.51756e-11	CDT1, UBE2C, PLK1, CDCA8, BUB1B, NDC80, AURKB, CENPE, CENPF, PTTG1, INCENP, NUF2, BIRC5, FBXO5, SPC24, DLGAP5, SPC25
GO:1902749~regulation of cell cycle G2/M phase transition	17	4.89914	3.51756e-11	BARD1, WNT10B, RRM1, CDKN2A, PLK1, KIF14, DONSON, CDC7, BRCA1, AURKB, CENPF, ORC1, CHEK1, CDK2, CDK1, FBXO5, CLSPN
GO:0044784~metaphase/anaphase transition of cell cycle	16	4.61095	4.75011e-11	CDT1, UBE2C, PLK1, CDCA8, BUB1B, NDC80, AURKB, CENPE, CENPF, INCENP, NUF2, BIRC5, FBXO5, SPC24, DLGAP5, SPC25
GO:0016043~cellular component organization	168	48.415	5.76621e-11	FHOD3, SH3GL3, GMNN, CCNF, FAM107A, CCP110, BUB1B, TMEM97, SMC3, MKI67, SOX2, PTTG1, MCIDAS, PEG10, AKT3, STMN1, CHEK1, MYB, NUSAP1, OIP5, FBXO5, HMGN2, NCKAP5, GAS2L3, ENDOG, NUP210, ARMC2, EID2, KIF20A, ASF1B, RTN4R, CDCA2, CRABP2, CDCA8, NCAPG, EFNA5, SKA3, NCAPH, SKA1, SKA2, SOCS2, RAD51AP1, CCNB2, BRIP1, EPB41L3, NPTX1, FADD, ENKD1, BARD1, WNT10B, CDT1, HACE1, UBE2C, PLK1, FANCA, RAB27A, NDC…
GO:0006281~DNA repair	35	10.0865	6.58909e-11	FEN1, PCNA, MCM7, UHRF1, HMGB2, FMN2, HMGB1, BRCA1, FOXM1, SMC3, UNG, RAD51AP1, CHAF1B, BRIP1, CDC45, PTTG1, EXO1, CHEK1, USP1, CLSPN, BARD1, FANCI, GINS2, WDHD1, RRM1, RMI2, FANCA, CDC7, DEK, MMS22L, POLA1, UBE2T, POLE2, CDK2, CDK1
GO:0071174~mitotic spindle checkpoint	12	3.45821	1.41853e-10	CDT1, CENPF, INCENP, PLK1, NUF2, CDCA8, BIRC5, BUB1B, NDC80, SPC24, AURKB, SPC25
GO:0031577~spindle checkpoint	12	3.45821	1.81446e-10	CDT1, CENPF, INCENP, PLK1, NUF2, CDCA8, BIRC5, BUB1B, NDC80, SPC24, AURKB, SPC25
GO:0045787~positive regulation of cell cycle	28	8.06916	2.2708e-10	FEN1, KIF14, NCAPG, CDCA8, NCAPH, AURKB, RAD51AP1, CHEK1, PBK, NUSAP1, MSX1, FBXO5, FAM83D, GTSE1, DLGAP5, CDT1, WNT10B, RRM1, RRM2, UBE2C, UBE2E2, KIF23, CDC7, NDC80, INCENP, CDK1, BIRC5, NCAPD2
GO:0090329~regulation of DNA-dependent DNA replication	13	3.7464	3.25993e-10	GINS1, GINS2, CDT1, TIPIN, ENDOG, PCNA, MCM7, GMNN, DONSON, CDC7, MCIDAS, CDK2, FBXO5
GO:0071840~cellular component organization or biogenesis	169	48.7032	3.26822e-10	FHOD3, SH3GL3, GMNN, CCNF, FAM107A, CCP110, BUB1B, TMEM97, SMC3, MKI67, SOX2, PTTG1, MCIDAS, PEG10, AKT3, STMN1, CHEK1, MYB, NUSAP1, OIP5, FBXO5, HMGN2, NCKAP5, GAS2L3, ENDOG, NUP210, ARMC2, EID2, KIF20A, ASF1B, RTN4R, CDCA2, CRABP2, CDCA8, NCAPG, EFNA5, SKA3, NCAPH, SKA1, SKA2, SOCS2, RAD51AP1, CCNB2, BRIP1, EPB41L3, NPTX1, FADD, ENKD1, BARD1, WNT10B, CDT1, HACE1, UBE2C, PLK1, FANCA, RAB27A, NDC…
GO:0090307~mitotic spindle assembly	12	3.45821	4.58439e-10	TPX2, INCENP, KIFC1, PRC1, KIF4A, CDCA8, BIRC5, KIF23, MYBL2, KIF11, SMC3, AURKB
GO:0044786~cell cycle DNA replication	11	3.17003	4.89958e-10	GINS1, CDT1, POLA1, FEN1, PCNA, CDC45, MCM7, GMNN, DONSON, CDC7, FBXO5
GO:0051321~meiotic cell cycle	23	6.62824	5.03599e-10	TOP2A, PLK1, FANCA, BUB1B, MND1, FMN2, SMC3, NDC80, NCAPH, PSMC3IP, RAD51AP1, ASPM, CCNB2, BRIP1, PTTG1, INCENP, EXO1, NUF2, CDK2, NCAPD2, MNS1, MSX1, FBXO5
GO:0051128~regulation of cellular component organization	89	25.6484	7.35654e-10	CDKN1C, FHOD3, TOP2A, SH3GL3, FEN1, CCNF, FAM107A, KIF14, CCP110, BUB1B, BRCA1, FMN2, HMGB1, TMEM97, KIF11, FOXM1, MKI67, SYNE2, KIF15, IQCJ-SCHIP1, PTTG1, MCIDAS, MDK, NUF2, STMN1, CHEK1, MYB, NUSAP1, FBXO5, DLGAP5, RMI2, PLEKHG2, ENDOG, CKAP2, C1QL1, INCENP, BIRC5, PLEKHO1, MNS1, RTN4R, CEBPA, CAMK2D, NLGN1, CDCA2, CRABP2, PALM3, NCAPG, CDCA8, EFNA5, SKA3, NCAPH, SKA1, AURKB, SKA2, SOCS2, RAD51…
GO:0051231~spindle elongation	8	2.30548	7.42028e-10	INCENP, PRC1, KIF4A, CDCA8, BIRC5, KIF23, KIF11, AURKB
GO:0033554~cellular response to stress	71	20.4611	8.39079e-10	TOP2A, FEN1, MCM7, HMGB2, MCM10, BRCA1, FMN2, HMGB1, FOXM1, SMC3, CHAF1B, PTTG1, EXO1, AKT3, CHEK1, MYB, PBK, FBXO5, MACROD2, RNF152, GTSE1, WDHD1, TIPIN, MRPS26, RMI2, ENDOG, UBE2E2, DUSP9, WDR76, CCNA2, MMS22L, RBL1, MELK, TRIB1, RTN4R, CEBPB, PCNA, BCL2A1, UHRF1, UNG, RAD51AP1, BRIP1, CDC45, UCP2, IGF2BP1, USP1, HMOX1, MSX1, CLSPN, SNCA, MAP4K4, FANCI, BARD1, GINS2, RRM1, CDKN2A, PLK1, DONSON,…
GO:0051303~establishment of chromosome localization	14	4.03458	8.40955e-10	CDT1, KIF14, CDCA8, FMN2, NDC80, AURKB, CENPE, CENPF, INCENP, KIFC1, NUF2, BIRC5, FAM83D, DLGAP5
GO:1903046~meiotic cell cycle process	20	5.76369	9.78234e-10	TOP2A, PLK1, FANCA, BUB1B, MND1, FMN2, SMC3, NDC80, NCAPH, PSMC3IP, RAD51AP1, ASPM, CCNB2, BRIP1, PTTG1, INCENP, NUF2, NCAPD2, MSX1, FBXO5
GO:0050000~chromosome localization	14	4.03458	1.13215e-09	CDT1, KIF14, CDCA8, FMN2, NDC80, AURKB, CENPE, CENPF, INCENP, KIFC1, NUF2, BIRC5, FAM83D, DLGAP5
GO:0071103~DNA conformation change	25	7.20461	1.9005e-09	TOP2A, MCM7, HMGB2, HMGB3, NCAPG, HMGB1, CENPA, LMNB2, NCAPH, LMNB1, CHAF1B, BRIP1, CDC45, NUSAP1, OIP5, GINS1, GINS2, CDKN2A, PLK1, INCENP, CDK2, CDK1, NCAPD2, ITGB3BP, ASF1B
GO:0007126~meiotic nuclear division	19	5.4755	2.30423e-09	TOP2A, PLK1, FANCA, BUB1B, MND1, FMN2, SMC3, NDC80, NCAPH, PSMC3IP, RAD51AP1, ASPM, CCNB2, BRIP1, PTTG1, INCENP, NUF2, MSX1, FBXO5
GO:2001251~negative regulation of chromosome organization	18	5.18732	2.49392e-09	TOP2A, CDT1, PLK1, ATAD2, CDCA8, BUB1B, BRCA1, NDC80, AURKB, CENPF, PTTG1, INCENP, NUF2, BIRC5, FBXO5, SPC24, SPC25, SNCA
GO:0033260~nuclear DNA replication	10	2.88184	3.69038e-09	GINS1, CDT1, POLA1, FEN1, PCNA, CDC45, MCM7, GMNN, DONSON, CDC7
GO:0008608~attachment of spindle microtubules to kinetochore	10	2.88184	3.69038e-09	CDT1, CENPE, INCENP, NUF2, CDCA8, BIRC5, NDC80, SPC24, AURKB, SPC25
GO:0051256~mitotic spindle midzone assembly	7	2.01729	6.5993e-09	INCENP, PRC1, KIF4A, CDCA8, BIRC5, KIF23, AURKB
GO:0051310~metaphase plate congression	12	3.45821	9.28495e-09	CDT1, CENPE, CENPF, INCENP, KIFC1, NUF2, KIF14, CDCA8, BIRC5, FAM83D, NDC80, AURKB
GO:0000022~mitotic spindle elongation	7	2.01729	1.30226e-08	INCENP, PRC1, KIF4A, CDCA8, BIRC5, KIF23, AURKB
GO:0006275~regulation of DNA replication	16	4.61095	1.31465e-08	GINS1, GINS2, CDT1, TIPIN, ENDOG, PCNA, MCM7, GMNN, DONSON, CDC7, SMC3, CCNA2, MCIDAS, CDK2, CDK1, FBXO5
GO:0034508~centromere complex assembly	9	2.59366	2.11974e-08	CENPE, CENPF, CENPH, CENPK, OIP5, CENPN, CENPA, DLGAP5, ITGB3BP
GO:1905820~positive regulation of chromosome separation	9	2.59366	2.11974e-08	CDT1, INCENP, NCAPG, CDCA8, BIRC5, NCAPD2, NCAPH, DLGAP5, AURKB
GO:0051315~attachment of mitotic spindle microtubules to kinetochore	8	2.30548	2.28495e-08	CDT1, CENPE, INCENP, NUF2, CDCA8, BIRC5, NDC80, AURKB
GO:0000281~mitotic cytokinesis	12	3.45821	2.68793e-08	INCENP, KIF4A, PLK1, STMN1, NUSAP1, CKAP2, CDCA8, BIRC5, KIF23, KIF20A, CENPA, AURKB
GO:0070925~organelle assembly	40	11.5274	3.31015e-08	FHOD3, SPAG16, CCP110, CDCA8, SNX10, BRCA1, KIF11, SMC3, CENPA, SYNE2, AURKB, KIF15, CCNB2, MCIDAS, MYBL2, NPTX1, FBXO5, DLGAP5, ENKD1, PLK1, RPL23A, KIF23, NDC80, HAUS1, ASPM, CENPE, ARMC2, TPX2, CENPF, CENPH, PRC1, INCENP, KIFC1, KIF4A, CENPK, CDK2, BIRC5, SDC1, CENPN, MNS1
GO:0048522~positive regulation of cellular process	142	40.9222	3.76324e-08	SH3GL3, CD83, MAML2, RASL11A, FAM107A, CCP110, SOX21, SOX2, MCIDAS, AKT3, STMN1, CHEK1, MYB, NUSAP1, HOXA3, FBXO5, GTSE1, TIPIN, ENDOG, CLEC11A, UBE2E2, FRMD4A, MOB3B, DEPDC1B, MELK, HOXB2, TRIB1, RTN4R, CDCA2, CRABP2, GLIS3, IL20RA, CDCA8, NCAPG, EFNA5, LYPD6, NCAPH, SOCS2, RAD51AP1, ENHO, HMOX1, FADD, CLSPN, FAM83D, BARD1, FANCI, WNT10B, CDT1, NMB, UBE2C, RASL10B, PLK1, RAB27A, CDC7, NDC80, TPX…
GO:0010639~negative regulation of organelle organization	27	7.78098	3.7957e-08	FHOD3, TOP2A, CCNF, CCP110, CDCA8, BUB1B, BRCA1, AURKB, IQCJ-SCHIP1, PTTG1, NUF2, STMN1, CHEK1, FBXO5, SNCA, CDT1, PLK1, ATAD2, CKAP2, NDC80, TPX2, CENPF, INCENP, DLC1, BIRC5, SPC24, SPC25
GO:0051255~spindle midzone assembly	7	2.01729	4.12028e-08	INCENP, PRC1, KIF4A, CDCA8, BIRC5, KIF23, AURKB
GO:0045931~positive regulation of mitotic cell cycle	17	4.89914	5.72873e-08	CDT1, WNT10B, RRM1, RRM2, UBE2C, CDCA8, UBE2E2, CDC7, NDC80, AURKB, INCENP, PBK, NUSAP1, CDK1, BIRC5, FBXO5, DLGAP5
GO:1901976~regulation of cell cycle checkpoint	10	2.88184	6.71946e-08	BARD1, CDT1, INCENP, PBK, CDCA8, BIRC5, BRCA1, WDR76, NDC80, AURKB
GO:0051984~positive regulation of chromosome segregation	10	2.88184	8.0812e-08	CDT1, FEN1, INCENP, NCAPG, CDCA8, BIRC5, NCAPD2, NCAPH, DLGAP5, AURKB
GO:0061640~cytoskeleton-dependent cytokinesis	13	3.7464	9.74238e-08	PLK1, CKAP2, CDCA8, KIF23, FMN2, CENPA, AURKB, INCENP, KIF4A, STMN1, NUSAP1, BIRC5, KIF20A
GO:0051382~kinetochore assembly	7	2.01729	1.06966e-07	CENPE, CENPF, CENPH, CENPK, CENPN, CENPA, DLGAP5
GO:0050794~regulation of cellular process	235	67.7233	1.42376e-07	MAML2, CCNF, CCP110, TMEM97, MKI67, SMC3, SOX21, SOX2, HERC5, MCIDAS, PEG10, FTH1, CHEK1, AKT3, STMN1, MYB, MAGEA1, HOXA3, FBXO5, ZFPL1, GTSE1, TIPIN, ENDOG, CLEC11A, WDR76, EID2, DEPDC1B, GPR161, HOXB2, KIF20A, TRIB1, PRR11, CDCA2, CRABP2, IL20RA, NCAPG, CDCA8, SKA3, LYPD6, NCAPH, SKA1, SKA2, BRIP1, PRKAR2B, EPB41L3, HMOX1, FADD, HOXC8, BARD1, CDT1, WNT10B, NMB, HACE1, PLK1, RAB27A, CDC7, DHFR, …
GO:0031570~DNA integrity checkpoint	14	4.03458	1.57253e-07	CDT1, TIPIN, PLK1, DONSON, BRCA1, BRIP1, CDC45, ORC1, CHEK1, CDK2, PBK, CDK1, CLSPN, GTSE1
GO:0051129~negative regulation of cellular component organization	37	10.6628	1.81898e-07	FHOD3, TOP2A, RTN4R, SH3GL3, NLGN1, CCNF, KIF14, FAM107A, CCP110, CDCA8, BUB1B, HMGB1, BRCA1, EFNA5, AURKB, IQCJ-SCHIP1, PTTG1, NUF2, STMN1, CHEK1, SPOCK1, FBXO5, SNCA, MAP4K4, CDT1, PLK1, ATAD2, CKAP2, DTNBP1, NDC80, TPX2, CENPF, INCENP, DLC1, BIRC5, SPC24, SPC25
GO:0006323~DNA packaging	19	5.4755	1.87559e-07	TOP2A, CDKN2A, PLK1, HMGB2, NCAPG, HMGB1, CENPA, NCAPH, LMNB2, LMNB1, CHAF1B, INCENP, CDK2, NUSAP1, CDK1, OIP5, NCAPD2, ITGB3BP, ASF1B
GO:0007080~mitotic metaphase plate congression	10	2.88184	2.6325e-07	CDT1, CENPE, INCENP, KIFC1, NUF2, KIF14, CDCA8, BIRC5, NDC80, AURKB
GO:0051052~regulation of DNA metabolic process	29	8.35735	3.04935e-07	TOP2A, PCNA, MCM7, GMNN, FMN2, HMGB1, BRCA1, FOXM1, SMC3, AURKB, RAD51AP1, MCIDAS, CHEK1, USP1, FBXO5, BARD1, GINS1, GINS2, CDT1, TIPIN, RMI2, ENDOG, CDKN2A, DONSON, CDC7, DEK, CCNA2, CDK2, CDK1
GO:0022607~cellular component assembly	87	25.072	4.25683e-07	FHOD3, SPAG16, MCM7, GMNN, FAM107A, KIF14, HMGB2, CCP110, SNX10, BRCA1, FMN2, HMGB1, KIF11, SMC3, SYNE2, LMNB2, KIF15, LMNB1, CHAF1B, MCIDAS, EXO1, PEG10, STMN1, OIP5, MYBL2, FBXO5, TK1, COA6, DLGAP5, PLEKHG2, NUP210, KIF23, EMP2, HAUS1, ASPM, ARMC2, EID2, INCENP, KIFC1, CDH12, BIRC5, MNS1, ITGB3BP, ASF1B, CEBPA, NLGN1, CDCA8, EFNA5, CENPA, AURKB, CCNB2, BRIP1, CDC45, SH3BP1, TIFA, EPB41L3, NPTX1…
GO:0006310~DNA recombination	21	6.05187	4.9925e-07	BARD1, TOP2A, GINS2, FEN1, RMI2, ENDOG, MCM7, HMGB2, HMGB3, MND1, CDC7, BRCA1, HMGB1, UNG, PSMC3IP, RAD51AP1, MMS22L, BRIP1, CDC45, EXO1, CHEK1
GO:0051656~establishment of organelle localization	28	8.06916	5.20483e-07	SH3GL3, NLGN1, KIF14, CDCA8, FMN2, CENPA, LMNB2, SYNE2, AURKB, LMNB1, NUF2, NUSAP1, HMOX1, FAM83D, DLGAP5, SNCA, ENKD1, CDT1, PLK1, DTNBP1, RAB27A, NDC80, CENPE, CENPF, SAPCD2, INCENP, KIFC1, BIRC5
GO:0000910~cytokinesis	14	4.03458	6.07964e-07	PLK1, KIF14, CKAP2, CDCA8, KIF23, FMN2, CENPA, AURKB, INCENP, KIF4A, STMN1, NUSAP1, BIRC5, KIF20A
GO:0050789~regulation of biological process	242	69.7406	7.95412e-07	MAML2, CCNF, CCP110, LDLRAD3, TMEM97, MKI67, SMC3, SOX21, SOX2, HERC5, MCIDAS, PEG10, FTH1, CHEK1, AKT3, STMN1, MYB, MAGEA1, HOXA3, FBXO5, ZFPL1, GTSE1, TIPIN, ENDOG, CLEC11A, WDR76, EID2, DEPDC1B, GPR161, HOXB2, KCNQ5, KIF20A, TRIB1, PRR11, CDCA2, CRABP2, IL20RA, NCAPG, CDCA8, SKA3, LYPD6, NCAPH, SKA1, SKA2, BRIP1, PRKAR2B, EPB41L3, HMOX1, FADD, HOXC8, BARD1, CDT1, WNT10B, NMB, HACE1, PLK1, RAB2…
GO:1902589~single-organism organelle organization	60	17.2911	1.00296e-06	FHOD3, SPAG16, TOP2A, FEN1, FAM107A, KIF14, CCP110, BUB1B, SNX10, FMN2, KIF11, SMC3, PTTG1, MCIDAS, MDK, NUF2, STMN1, NUSAP1, FBXO5, NCKAP5, DLGAP5, PRKG1, GAS2L3, PLEKHG2, CKAP2, KIF23, EMP2, ARMC2, INCENP, KIFC1, BIRC5, MNS1, PCNA, NCAPG, CDCA8, NCAPH, AURKB, SH3BP1, EPB41L3, SNCA, ENKD1, CDT1, CDKN2A, UBE2C, PLK1, DTNBP1, NDC80, CENPE, TPX2, CENPF, DIAPH3, KIF18B, PRC1, DLC1, KIF4A, CENPK, CDK…
GO:0048518~positive regulation of biological process	148	42.6513	1.08872e-06	SH3GL3, CD83, MAML2, RASL11A, FAM107A, CCP110, SOX21, SOX2, MCIDAS, AKT3, STMN1, CHEK1, MYB, NUSAP1, HOXA3, FBXO5, GTSE1, TIPIN, ENDOG, CLEC11A, UBE2E2, FRMD4A, MOB3B, DEPDC1B, MELK, HOXB2, TRIB1, RTN4R, CDCA2, CRABP2, GLIS3, IL20RA, CDCA8, NCAPG, EFNA5, LYPD6, NCAPH, SOCS2, RAD51AP1, ENHO, HMOX1, FADD, CLSPN, FAM83D, BARD1, FANCI, WNT10B, CDT1, NMB, HACE1, UBE2C, RASL10B, PLK1, RAB27A, CDC7, NDC…
GO:0070507~regulation of microtubule cytoskeleton organization	16	4.61095	1.69284e-06	PLK1, CCNF, FAM107A, CKAP2, CCP110, BRCA1, KIF11, EFNA5, SKA3, SKA1, KIF15, SKA2, TPX2, STMN1, CHEK1, SNCA
GO:0044085~cellular component biogenesis	90	25.9366	2.20789e-06	FHOD3, SPAG16, MCM7, GMNN, FAM107A, KIF14, HMGB2, CCP110, SNX10, BRCA1, FMN2, HMGB1, KIF11, SMC3, SYNE2, LMNB2, KIF15, LMNB1, CHAF1B, MCIDAS, EXO1, PEG10, STMN1, OIP5, MYBL2, FBXO5, TK1, COA6, DLGAP5, PLEKHG2, NUP210, KIF23, EMP2, HAUS1, ASPM, ARMC2, EID2, INCENP, KIFC1, CDH12, BIRC5, MNS1, ITGB3BP, ASF1B, CEBPA, NLGN1, CDCA8, EFNA5, CENPA, AURKB, CCNB2, BRIP1, CDC45, SH3BP1, TIFA, EPB41L3, NPTX1…
GO:0044774~mitotic DNA integrity checkpoint	11	3.17003	2.22261e-06	TIPIN, ORC1, PLK1, CHEK1, CDK2, PBK, CDK1, DONSON, BRCA1, CLSPN, GTSE1
GO:0051640~organelle localization	29	8.35735	2.43383e-06	SH3GL3, NLGN1, KIF14, CDCA8, FMN2, CENPA, LMNB2, SYNE2, AURKB, LMNB1, NUF2, NUSAP1, HMOX1, FAM83D, DLGAP5, SNCA, ENKD1, CDT1, PLK1, DTNBP1, RAB27A, NDC80, ASPM, CENPE, CENPF, SAPCD2, INCENP, KIFC1, BIRC5
GO:0044763~single-organism cellular process	230	66.2824	2.47296e-06	CCNF, CCP110, MKI67, SMC3, SOX21, SOX2, GCSH, HERC5, MCIDAS, PEG10, FTH1, CHEK1, AKT3, STMN1, MYB, FBXO5, NCKAP5, GTSE1, WDHD1, TIPIN, ENDOG, WDR76, ASRGL1, ARMC2, EID2, DEPDC1B, KCNQ5, KIF20A, TRIB1, ASF1B, CDCA2, CDCA3, CRABP2, IL20RA, NCAPG, CDCA8, SKA3, LYPD6, NCAPH, SKA1, SKA2, NEU2, BRIP1, PRKAR2B, EPB41L3, HMOX1, FADD, HOXC8, BARD1, CDT1, WNT10B, NMB, HACE1, PLK1, RAB27A, CDC7, DHFR, POLA1…
GO:0065004~protein-DNA complex assembly	18	5.18732	4.6793e-06	CDT1, WNT10B, MCM7, GMNN, HMGB2, HMGB1, CENPA, CENPE, CENPF, CHAF1B, CDC45, CENPH, CENPK, OIP5, CENPN, DLGAP5, ITGB3BP, ASF1B
GO:1901989~positive regulation of cell cycle phase transition	12	3.45821	5.03682e-06	CDT1, WNT10B, RRM1, RRM2, UBE2C, CDK1, BIRC5, UBE2E2, CDC7, FBXO5, FAM83D, DLGAP5
GO:0045132~meiotic chromosome segregation	11	3.17003	5.16747e-06	TOP2A, PSMC3IP, BRIP1, PTTG1, PLK1, NUF2, BUB1B, MND1, FMN2, SMC3, NCAPH
GO:0051338~regulation of transferase activity	37	10.6628	6.3609e-06	CDKN1C, CEBPA, PCNA, CCNF, KIF14, BUB1B, EFNA5, AURKB, SOCS2, HERC5, CCNB2, PRKAR2B, CAMK2N2, FBXO5, CLSPN, SNCA, MAP4K4, GINS1, GINS2, DUSP2, CDKN2C, FEM1A, CDKN2A, UBE2C, PLK1, DTNBP1, EMP2, DUSP9, MOB3B, CCNA2, CENPE, TPX2, RBL1, FABP4, UBE2S, INCENP, TRIB1
GO:1901992~positive regulation of mitotic cell cycle phase transition	11	3.17003	6.7114e-06	CDT1, WNT10B, RRM1, RRM2, UBE2C, CDK1, BIRC5, UBE2E2, CDC7, FBXO5, DLGAP5
GO:0071824~protein-DNA complex subunit organization	19	5.4755	6.84628e-06	CDT1, WNT10B, MCM7, GMNN, HMGB2, HMGB1, CENPA, CENPE, CENPF, CHAF1B, CDC45, CENPH, CENPK, ANP32E, OIP5, CENPN, DLGAP5, ITGB3BP, ASF1B
GO:0051785~positive regulation of nuclear division	10	2.88184	8.16714e-06	RAD51AP1, CDT1, INCENP, UBE2C, NUSAP1, CDCA8, BIRC5, MSX1, DLGAP5, AURKB
GO:1901978~positive regulation of cell cycle checkpoint	6	1.72911	9.46666e-06	INCENP, PBK, CDCA8, BIRC5, NDC80, AURKB
GO:2000105~positive regulation of DNA-dependent DNA replication	6	1.72911	9.46666e-06	GINS1, CDT1, GINS2, ENDOG, CDK2, CDC7
GO:0006270~DNA replication initiation	7	2.01729	9.77144e-06	POLA1, CDC45, MCM7, ORC1, PRIM1, CDK2, MCM10
GO:0010972~negative regulation of G2/M transition of mitotic cell cycle	9	2.59366	1.06752e-05	BARD1, ORC1, PLK1, CHEK1, CDK1, DONSON, BRCA1, CLSPN, AURKB
GO:0030261~chromosome condensation	8	2.30548	1.15319e-05	TOP2A, INCENP, PLK1, NUSAP1, CDK1, NCAPG, NCAPD2, NCAPH
GO:0044773~mitotic DNA damage checkpoint	10	2.88184	1.19285e-05	TIPIN, PLK1, CHEK1, CDK2, PBK, CDK1, DONSON, BRCA1, CLSPN, GTSE1
GO:1901970~positive regulation of mitotic sister chromatid separation	6	1.72911	1.24586e-05	CDT1, INCENP, CDCA8, BIRC5, DLGAP5, AURKB
GO:0045740~positive regulation of DNA replication	8	2.30548	1.32284e-05	GINS1, CDT1, GINS2, ENDOG, PCNA, CDK2, CDK1, CDC7
GO:1902750~negative regulation of cell cycle G2/M phase transition	9	2.59366	1.33145e-05	BARD1, ORC1, PLK1, CHEK1, CDK1, DONSON, BRCA1, CLSPN, AURKB
GO:0051302~regulation of cell division	14	4.03458	1.3497e-05	PLK1, KIF14, CDCA8, CCP110, KIF23, AURKB, ASPM, RBL1, KIF18B, MDK, INCENP, PRC1, BIRC5, KIF20A
GO:0032886~regulation of microtubule-based process	16	4.61095	1.43672e-05	PLK1, CCNF, FAM107A, CKAP2, CCP110, BRCA1, KIF11, EFNA5, SKA3, SKA1, KIF15, SKA2, TPX2, STMN1, CHEK1, SNCA
GO:0044843~cell cycle G1/S phase transition	17	4.89914	1.46812e-05	KLF11, RRM1, RRM2, CDKN2C, CDKN2A, FAM107A, KIF14, UBE2E2, CDC7, SOX2, CCNA2, RBL1, CDK2, E2F2, FAM83D, CDK14, GTSE1
GO:1903504~regulation of mitotic spindle checkpoint	6	1.72911	1.61401e-05	CDT1, INCENP, CDCA8, BIRC5, NDC80, AURKB
GO:0090231~regulation of spindle checkpoint	6	1.72911	1.61401e-05	CDT1, INCENP, CDCA8, BIRC5, NDC80, AURKB
GO:0090266~regulation of mitotic cell cycle spindle assembly checkpoint	6	1.72911	1.61401e-05	CDT1, INCENP, CDCA8, BIRC5, NDC80, AURKB
GO:0045934~negative regulation of nucleobase-containing compound metabolic process	50	14.4092	1.75776e-05	CDKN1C, MESP1, GMNN, HMGB2, NRARP, BRCA1, HMGB1, FOXM1, SOX2, MCIDAS, CHEK1, MYB, MAGEA1, FBXO5, KLF11, TIPIN, RMI2, EID2, RBL1, DEPDC1, BIRC5, L3MBTL4, CEBPA, CEBPB, FOXC1, PCNA, UHRF1, GLIS3, AURKB, CDC45, CCDC85B, IGF2BP1, MSX1, HOXC8, SNCA, BARD1, WNT10B, CDT1, CDKN2A, PLK1, ATAD2, DONSON, ZNF180, HIPK2, CENPF, LIN28B, FABP4, NFIB, CDK2, MXD3
GO:0044818~mitotic G2/M transition checkpoint	8	2.30548	1.96003e-05	BARD1, ORC1, PLK1, CHEK1, CDK1, DONSON, BRCA1, CLSPN
GO:0007143~female meiotic division	7	2.01729	1.99111e-05	TOP2A, CCNB2, PLK1, FMN2, FBXO5, NDC80, NCAPH
GO:0032465~regulation of cytokinesis	10	2.88184	2.02922e-05	INCENP, PRC1, PLK1, KIF14, CDCA8, CCP110, BIRC5, KIF23, KIF20A, AURKB
GO:0065009~regulation of molecular function	82	23.6311	2.04484e-05	CDKN1C, ARHGAP11A, DOCK4, PRR7, CCNF, GMNN, KIF14, HMGB2, BUB1B, HMGB1, JPH1, OASL, SOX2, HERC5, PTTG1, STMN1, FBXO5, PRKG1, DUSP2, PLEKHG2, PDE4D, EMP2, DUSP9, MOB3B, CCNA2, TBC1D1, DEPDC1B, RBL1, INCENP, DEPDC1, BIRC5, TRIB1, RTN4R, CEBPA, CAMK2D, NLGN1, FOXC1, PCNA, UHRF1, EFNA5, LYPD6, AURKB, SOCS2, PSMC3IP, CCNB2, SH3BP1, PRKAR2B, MGAT5, CAMK2N2, CHN1, SPOCK1, E2F2, HMOX1, MSX1, NPTX1, FADD,…
GO:0000077~DNA damage checkpoint	11	3.17003	2.5295e-05	TIPIN, BRIP1, PLK1, CHEK1, CDK2, PBK, CDK1, DONSON, BRCA1, CLSPN, GTSE1
GO:0006302~double-strand break repair	17	4.89914	2.63492e-05	GINS2, FEN1, RMI2, MCM7, HMGB2, CDC7, BRCA1, FMN2, DEK, HMGB1, FOXM1, RAD51AP1, POLA1, MMS22L, BRIP1, CDC45, CHEK1
GO:0019219~regulation of nucleobase-containing compound metabolic process	101	29.1066	2.69955e-05	MAML2, GMNN, RASL11A, SMC3, SOX21, SOX2, MCIDAS, CHEK1, MYB, MAGEA1, HOXA3, FBXO5, ZFPL1, TIPIN, ENDOG, EID2, HOXB2, TRIB1, CRABP2, GLIS3, RAD51AP1, BRIP1, HMOX1, FADD, HOXC8, BARD1, WNT10B, CDT1, PLK1, FANCA, CDC7, LIN28B, LHX2, CDK2, CDK1, CDK14, MXD3, NFKBIB, CDKN1C, TOP2A, MESP1, BNC2, MCM7, SPIN4, CITED4, HMGB2, HMGB3, NRARP, HMGB1, BRCA1, FMN2, FOXM1, AFF3, ELAVL2, OASL, LYL1, MDK, MYBL2, K…
GO:0090267~positive regulation of mitotic cell cycle spindle assembly checkpoint	5	1.44092	2.79129e-05	INCENP, CDCA8, BIRC5, NDC80, AURKB
GO:0090232~positive regulation of spindle checkpoint	5	1.44092	2.79129e-05	INCENP, CDCA8, BIRC5, NDC80, AURKB
GO:0008283~cell proliferation	58	16.7147	2.83574e-05	CDKN1C, MCM7, KIF14, HMGB2, NRARP, MCM10, HMGB1, FOXM1, MKI67, SOX2, ESM1, MDK, FTH1, AKT3, CHEK1, MYB, HOXA3, FBXO5, PRKG1, KLF11, TIPIN, CLEC11A, EMP2, CCNA2, ASPM, MELK, SAPCD2, BIRC5, TRIB1, CEBPA, CEBPB, FOXC1, UHRF1, AURKB, BRIP1, ZNRF3, IGF2BP1, HMOX1, MSX1, FADD, FAM83D, GINS1, WNT10B, NMB, RRM1, CDKN2C, CDKN2A, FANCA, CDC7, SHCBP1, DHRS2, HIPK2, LHX2, NFIB, PRC1, DLC1, CDK2, CDK1
GO:0006325~chromatin organization	33	9.51009	3.67932e-05	CAMK2D, UHRF1, HMGB2, HMGB1, BRCA1, CENPA, LMNB2, AURKB, LMNB1, SOX2, CHAF1B, HIRIP3, CDC45, CHEK1, MYB, OIP5, HMGN2, SNCA, BARD1, CDKN2A, ATAD2, DEK, CCNA2, MMS22L, RBL1, SETBP1, INCENP, CDK2, ANP32E, CDK1, L3MBTL4, ITGB3BP, ASF1B
GO:0090304~nucleic acid metabolic process	128	36.8876	4.14806e-05	MAML2, GMNN, RASL11A, SMC3, SOX21, SOX2, PTTG1, MCIDAS, CHEK1, MYB, MAGEA1, HOXA3, FBXO5, ZFPL1, WDHD1, TIPIN, ENDOG, THOC3, CDKAL1, EID2, HOXB2, TRIB1, CRABP2, GLIS3, RAD51AP1, BRIP1, ORC1, HMOX1, FADD, CLSPN, HOXC8, BARD1, FANCI, WNT10B, CDT1, PLK1, FANCA, CDC7, FAM111B, POLA1, LIN28B, LSM6, LHX2, UBE2T, CDK2, CDK1, CDK14, MXD3, NFKBIB, CDKN1C, TOP2A, MESP1, FEN1, BNC2, MCM7, SPIN4, CITED4, HMG…
GO:0044699~single-organism process	264	76.0807	4.37715e-05	MAML2, CCNF, CCP110, MKI67, SMC3, SOX21, SOX2, GCSH, HERC5, MCIDAS, PEG10, FTH1, CHEK1, AKT3, STMN1, MYB, MAGEA1, HOXA3, FBXO5, NCKAP5, GTSE1, WDHD1, TIPIN, ENDOG, CLEC11A, WDR76, ASRGL1, ARMC2, EID2, DEPDC1B, GPR161, HOXB2, KCNQ5, KIF20A, FAR2, TRIB1, ASF1B, CDCA2, CDCA3, CRABP2, IL20RA, NCAPG, CDCA8, SKA3, LYPD6, NCAPH, SKA1, SKA2, NEU2, BRIP1, PRKAR2B, EPB41L3, HMOX1, FADD, HOXC8, BARD1, CDT1,…
GO:0048523~negative regulation of cellular process	123	35.4467	4.87627e-05	FHOD3, SH3GL3, GMNN, CCNF, FAM107A, CCP110, BUB1B, SOX2, PTTG1, MCIDAS, PEG10, FTH1, AKT3, STMN1, CHEK1, MYB, MAGEA1, FBXO5, GTSE1, TIPIN, ENDOG, FRMD4A, WDR76, EID2, GPR161, TRIB1, RTN4R, GLIS3, CDCA8, EFNA5, SOCS2, BRIP1, ORC1, PRKAR2B, HMOX1, FADD, CLSPN, HOXC8, BARD1, WNT10B, CDT1, NMB, PLK1, NDC80, DHFR, TPX2, LIN28B, LHX2, CDK2, CDK1, MXD3, NFKBIB, CDKN1C, TOP2A, MESP1, PRR7, HMGB2, KIF14, …
GO:0051653~spindle localization	8	2.30548	4.97763e-05	ASPM, SAPCD2, PLK1, NUSAP1, FMN2, CENPA, NDC80, ENKD1
GO:0065007~biological regulation	246	70.8934	5.26945e-05	MAML2, CCNF, CCP110, LDLRAD3, TMEM97, MKI67, SMC3, SOX21, SOX2, HERC5, MCIDAS, PEG10, FTH1, CHEK1, AKT3, STMN1, MYB, MAGEA1, HOXA3, FBXO5, ZFPL1, GTSE1, TIPIN, ENDOG, CLEC11A, WDR76, EID2, DEPDC1B, GPR161, HOXB2, KCNQ5, KIF20A, TRIB1, PRR11, CDCA2, CRABP2, IL20RA, NCAPG, CDCA8, SKA3, LYPD6, NCAPH, SKA1, SKA2, BRIP1, PRKAR2B, EPB41L3, HMOX1, FADD, HOXC8, BARD1, CDT1, WNT10B, NMB, HACE1, GRTP1, PLK…
GO:0009265~2'-deoxyribonucleotide biosynthetic process	5	1.44092	5.50451e-05	RRM1, DUT, RRM2, AK5, TYMS
GO:0009263~deoxyribonucleotide biosynthetic process	5	1.44092	5.50451e-05	RRM1, DUT, RRM2, AK5, TYMS
GO:0046385~deoxyribose phosphate biosynthetic process	5	1.44092	5.50451e-05	RRM1, DUT, RRM2, AK5, TYMS
GO:0007127~meiosis I	11	3.17003	6.03098e-05	TOP2A, PSMC3IP, RAD51AP1, CCNB2, BRIP1, PTTG1, PLK1, MND1, FMN2, FBXO5, NDC80
GO:0048519~negative regulation of biological process	130	37.464	6.44524e-05	FHOD3, SH3GL3, CD83, GMNN, CCNF, FAM107A, CCP110, BUB1B, SOX2, PTTG1, MCIDAS, PEG10, FTH1, AKT3, STMN1, CHEK1, MYB, MAGEA1, FBXO5, GTSE1, TIPIN, ENDOG, FRMD4A, WDR76, EID2, GPR161, TRIB1, RTN4R, GLIS3, CDCA8, EFNA5, SOCS2, BRIP1, ORC1, PRKAR2B, HMOX1, FADD, CLSPN, HOXC8, BARD1, WNT10B, CDT1, NMB, PLK1, NDC80, DHFR, TPX2, LIN28B, LSM6, LHX2, CDK2, CDK1, MXD3, NFKBIB, CDKN1C, TOP2A, MESP1, DOCK4, P…
GO:0050790~regulation of catalytic activity	66	19.0202	6.86118e-05	CDKN1C, ARHGAP11A, DOCK4, PRR7, CCNF, KIF14, HMGB2, BUB1B, HMGB1, OASL, SOX2, HERC5, PTTG1, STMN1, FBXO5, PRKG1, DUSP2, PLEKHG2, EMP2, DUSP9, MOB3B, CCNA2, TBC1D1, DEPDC1B, RBL1, INCENP, DEPDC1, BIRC5, TRIB1, RTN4R, CEBPA, CAMK2D, PCNA, UHRF1, EFNA5, AURKB, SOCS2, PSMC3IP, CCNB2, SH3BP1, PRKAR2B, MGAT5, CAMK2N2, CHN1, SPOCK1, FADD, CLSPN, SNCA, MAP4K4, GINS1, GINS2, CDKN2C, FEM1A, CDKN2A, GRTP1, …
GO:2001020~regulation of response to DNA damage stimulus	17	4.89914	7.56387e-05	BARD1, RMI2, ENDOG, PCNA, CDKN2A, BRCA1, FMN2, DEK, HMGB1, FOXM1, WDR76, RAD51AP1, CHEK1, PBK, USP1, MSX1, FBXO5
GO:0032392~DNA geometric change	9	2.59366	7.88831e-05	TOP2A, GINS1, GINS2, BRIP1, CDC45, MCM7, HMGB2, HMGB3, HMGB1
GO:0030174~regulation of DNA-dependent DNA replication initiation	5	1.44092	9.76004e-05	CDT1, MCM7, MCIDAS, CDK2, GMNN
GO:0045840~positive regulation of mitotic nuclear division	8	2.30548	0.000100616	CDT1, INCENP, UBE2C, NUSAP1, CDCA8, BIRC5, DLGAP5, AURKB
GO:2001252~positive regulation of chromosome organization	14	4.03458	0.000123137	CDT1, FEN1, CDCA8, NCAPG, BRCA1, DEK, NCAPH, AURKB, INCENP, CDK2, MYB, BIRC5, NCAPD2, DLGAP5
GO:0000076~DNA replication checkpoint	5	1.44092	0.00012604	CDT1, TIPIN, CDC45, ORC1, CLSPN
GO:1903490~positive regulation of mitotic cytokinesis	4	1.15274	0.000132376	INCENP, CDCA8, BIRC5, AURKB
GO:0007098~centrosome cycle	10	2.88184	0.000196713	PLK1, CCNF, CHEK1, CDK2, CDK1, CCP110, BRCA1, KIF11, NDC80, HAUS1
GO:0006271~DNA strand elongation involved in DNA replication	5	1.44092	0.000200183	GINS1, POLA1, FEN1, PCNA, MCM7
GO:2000104~negative regulation of DNA-dependent DNA replication	5	1.44092	0.000200183	CDT1, TIPIN, GMNN, DONSON, FBXO5
GO:0000082~G1/S transition of mitotic cell cycle	13	3.7464	0.000208665	KLF11, RRM1, RRM2, CDKN2C, CDKN2A, FAM107A, UBE2E2, CDC7, RBL1, CDK2, E2F2, CDK14, GTSE1
GO:1902425~positive regulation of attachment of mitotic spindle microtubules to kinetochore	4	1.15274	0.000209311	INCENP, CDCA8, BIRC5, AURKB
GO:1902423~regulation of attachment of mitotic spindle microtubules to kinetochore	4	1.15274	0.000209311	INCENP, CDCA8, BIRC5, AURKB
GO:0008156~negative regulation of DNA replication	6	1.72911	0.00021463	CDT1, TIPIN, MCIDAS, GMNN, DONSON, FBXO5
GO:0070192~chromosome organization involved in meiotic cell cycle	8	2.30548	0.000221024	PSMC3IP, BRIP1, INCENP, BUB1B, MND1, NCAPD2, SMC3, NCAPH
GO:0031399~regulation of protein modification process	53	15.2738	0.000224902	CDKN1C, PRR7, CCNF, FAM107A, KIF14, BUB1B, BRCA1, HMGB1, FOXM1, SOX2, HERC5, CHEK1, MYB, PBK, FBXO5, DUSP2, PDE4D, EMP2, DUSP9, MOB3B, CCNA2, INCENP, BIRC5, TRIB1, CEBPA, CAMK2D, CDCA2, CDCA8, EFNA5, AURKB, CCNB2, PRKAR2B, MGAT5, CAMK2N2, CLSPN, FAM83D, SNCA, MAP4K4, FANCI, CDKN2C, FEM1A, CDKN2A, UBE2C, PLK1, DTNBP1, DEK, HIPK2, SH3RF3, CENPE, TPX2, FABP4, UBE2S, DLC1
GO:0051253~negative regulation of RNA metabolic process	43	12.3919	0.000237983	CDKN1C, MESP1, CEBPA, CEBPB, FOXC1, PCNA, UHRF1, GMNN, GLIS3, HMGB2, NRARP, HMGB1, BRCA1, FOXM1, AURKB, SOX2, CDC45, CCDC85B, MYB, MAGEA1, IGF2BP1, MSX1, HOXC8, SNCA, BARD1, KLF11, WNT10B, CDKN2A, PLK1, ATAD2, ZNF180, HIPK2, CENPF, LIN28B, EID2, RBL1, FABP4, NFIB, CDK2, DEPDC1, BIRC5, L3MBTL4, MXD3
GO:0060255~regulation of macromolecule metabolic process	143	41.2104	0.000246676	MAML2, GMNN, CCNF, RASL11A, FAM107A, BUB1B, LDLRAD3, SMC3, SOX21, SOX2, HERC5, PTTG1, MCIDAS, CHEK1, MYB, MAGEA1, HOXA3, FBXO5, ZFPL1, TIPIN, ENDOG, MOB3B, EID2, HOXB2, TRIB1, CDCA2, CRABP2, GLIS3, CDCA8, EFNA5, RAD51AP1, CCNB2, BRIP1, PRKAR2B, HMOX1, FADD, CLSPN, FAM83D, HOXC8, BARD1, FANCI, WNT10B, CDT1, HACE1, UBE2C, PLK1, FANCA, RAB27A, CDC7, DHFR, TPX2, LIN28B, LSM6, LHX2, UBE2S, CDK2, CDK1,…
GO:0007076~mitotic chromosome condensation	5	1.44092	0.000247115	PLK1, NUSAP1, NCAPG, NCAPD2, NCAPH
GO:0051293~establishment of spindle localization	7	2.01729	0.000254363	SAPCD2, PLK1, NUSAP1, FMN2, CENPA, NDC80, ENKD1
GO:0010557~positive regulation of macromolecule biosynthetic process	54	15.562	0.000255131	CDKN1C, TOP2A, MESP1, MAML2, CITED4, RASL11A, HMGB2, BRCA1, HMGB1, FOXM1, SOX21, SOX2, LYL1, MCIDAS, MDK, CHEK1, MYB, MYBL2, FOXD2, ENDOG, CKAP2, CCNA2, HOXB2, CEBPA, CEBPB, FOXC1, PCNA, UHRF1, GLIS3, AURKB, DDN, PSMC3IP, IGF2BP1, USP1, E2F2, MSX1, FADD, GINS1, WWOX, WNT10B, GINS2, CDT1, CDKN2A, ATAD2, CDC7, DEK, ARID3C, HIPK2, LIN28B, LHX2, NFIB, CDK2, CDK1, NFKBIB
GO:0031099~regeneration	13	3.7464	0.000256771	RTN4R, WNT10B, CEBPB, PCNA, TYMS, SOX2, DHFR, CCNA2, MDK, UCP2, CDK1, HMOX1, MAP4K4
GO:0051716~cellular response to stimulus	156	44.9568	0.000264561	SH3GL3, CD83, MAML2, RASL11A, FAM107A, SMC3, SOX2, PTTG1, PEG10, AKT3, STMN1, CHEK1, MYB, MAGEA1, CPNE2, FBXO5, MACROD2, GTSE1, WDHD1, TIPIN, ENDOG, CLEC11A, UBE2E2, WDR76, MOB3B, EID2, DEPDC1B, MELK, GPR161, TRIB1, RTN4R, CRABP2, IL20RA, EFNA5, LYPD6, SOCS2, RAD51AP1, ENHO, BRIP1, FAM83E, PRKAR2B, HMOX1, NPTX1, FADD, CLSPN, FAM83D, BARD1, FANCI, WNT10B, NMB, HACE1, RASL10B, PLK1, FANCA, CDC7, DH…
GO:0031572~G2 DNA damage checkpoint	6	1.72911	0.000280815	PLK1, CHEK1, CDK1, DONSON, BRCA1, CLSPN
GO:0007095~mitotic G2 DNA damage checkpoint	6	1.72911	0.000280815	PLK1, CHEK1, CDK1, DONSON, BRCA1, CLSPN
GO:0051054~positive regulation of DNA metabolic process	16	4.61095	0.000283238	GINS1, TOP2A, GINS2, CDT1, ENDOG, PCNA, CDC7, BRCA1, FMN2, HMGB1, FOXM1, AURKB, RAD51AP1, CDK2, USP1, CDK1
GO:0051297~centrosome organization	10	2.88184	0.000294025	PLK1, CCNF, CHEK1, CDK2, CDK1, CCP110, BRCA1, KIF11, NDC80, HAUS1
GO:0045935~positive regulation of nucleobase-containing compound metabolic process	55	15.8501	0.000301252	CDKN1C, TOP2A, MESP1, MAML2, CITED4, RASL11A, HMGB2, BRCA1, FMN2, HMGB1, FOXM1, SOX21, SOX2, LYL1, MCIDAS, MDK, CHEK1, MYB, MYBL2, FOXD2, ENDOG, CKAP2, CCNA2, HOXB2, CEBPA, CEBPB, FOXC1, PCNA, UHRF1, GLIS3, AURKB, DDN, RAD51AP1, PSMC3IP, USP1, E2F2, MSX1, FADD, GINS1, WWOX, WNT10B, GINS2, CDT1, CDKN2A, ATAD2, CDC7, DEK, ARID3C, HIPK2, LIN28B, LHX2, NFIB, CDK2, CDK1, NFKBIB
GO:0080090~regulation of primary metabolic process	141	40.634	0.000302761	MAML2, GMNN, CCNF, RASL11A, FAM107A, BUB1B, LDLRAD3, SMC3, SOX21, SOX2, HERC5, PTTG1, MCIDAS, CHEK1, MYB, MAGEA1, HOXA3, FBXO5, ZFPL1, TIPIN, ENDOG, MOB3B, EID2, HOXB2, TRIB1, CDCA2, CRABP2, GLIS3, CDCA8, EFNA5, SOCS2, RAD51AP1, CCNB2, BRIP1, PRKAR2B, HMOX1, FADD, CLSPN, FAM83D, HOXC8, BARD1, FANCI, WNT10B, CDT1, HACE1, UBE2C, PLK1, FANCA, CDC7, DHFR, TPX2, LIN28B, LHX2, UBE2S, CDK2, CDK1, CDK14,…
GO:0051493~regulation of cytoskeleton organization	23	6.62824	0.00030487	FHOD3, PLEKHG2, PLK1, CCNF, FAM107A, CKAP2, CCP110, BRCA1, FMN2, KIF11, EFNA5, SKA3, SKA1, KIF15, SKA2, IQCJ-SCHIP1, TPX2, SH3BP1, MDK, DLC1, STMN1, CHEK1, SNCA
GO:0090306~spindle assembly involved in meiosis	4	1.15274	0.000310277	ASPM, CCNB2, FBXO5, NDC80
GO:0085020~protein K6-linked ubiquitination	4	1.15274	0.000310277	BARD1, UBE2S, UBE2T, BRCA1
GO:0071897~DNA biosynthetic process	12	3.45821	0.000353402	GINS1, GINS2, POLA1, RRM1, CENPF, PCNA, POLE2, CHEK1, USP1, TK1, TYMS, AURKB
GO:0006469~negative regulation of protein kinase activity	13	3.7464	0.000381853	CDKN1C, CEBPA, DUSP2, CDKN2C, CDKN2A, PLK1, DTNBP1, DUSP9, FABP4, PRKAR2B, CAMK2N2, TRIB1, SNCA
GO:0051438~regulation of ubiquitin-protein transferase activity	7	2.01729	0.000407094	FEM1A, CDKN2A, UBE2C, UBE2S, PLK1, BUB1B, FBXO5
GO:0040001~establishment of mitotic spindle localization	6	1.72911	0.000407746	SAPCD2, PLK1, NUSAP1, CENPA, NDC80, ENKD1
GO:0051348~negative regulation of transferase activity	15	4.32277	0.000408462	CDKN1C, CEBPA, DUSP2, CDKN2C, CDKN2A, PLK1, DTNBP1, BUB1B, DUSP9, FABP4, PRKAR2B, CAMK2N2, FBXO5, TRIB1, SNCA
GO:1902412~regulation of mitotic cytokinesis	4	1.15274	0.000438048	INCENP, CDCA8, BIRC5, AURKB
GO:0010604~positive regulation of macromolecule metabolic process	83	23.9193	0.000446027	CDKN1C, TOP2A, MESP1, PRR7, MAML2, CITED4, RASL11A, FAM107A, KIF14, HMGB2, BRCA1, FMN2, HMGB1, FOXM1, SOX21, SOX2, LYL1, MCIDAS, MDK, CHEK1, MYB, MYBL2, FOXD2, ENDOG, CKAP2, EMP2, DUSP9, MOB3B, CCNA2, INCENP, BIRC5, HOXB2, TRIB1, CEBPA, CEBPB, FOXC1, CDCA2, PCNA, UHRF1, GLIS3, CDCA8, EFNA5, AURKB, DDN, RAD51AP1, PSMC3IP, IGF2BP1, USP1, E2F2, MSX1, FADD, CLSPN, SNCA, MAP4K4, FANCI, BARD1, GINS1, W…
GO:0006915~apoptotic process	51	14.6974	0.000479705	TOP2A, PRR7, KIF14, HMGB2, BUB1B, BRCA1, FMN2, HMGB1, SOX2, MDK, PEG10, CHEK1, MYB, MYBL2, RNF152, KLF11, ENDOG, CKAP2, DUSP9, MELK, KCNMA1, BIRC5, ITGB3BP, CEBPB, CAMK2D, FOXC1, BCL2A1, IL20RA, AURKB, UNG, SOCS2, UCP2, EPB41L3, E2F2, HMOX1, MSX1, NPTX1, FADD, SNCA, MAP4K4, BARD1, WWOX, WNT10B, CDKN2A, PLK1, DHRS2, HIPK2, SH3RF3, TPX2, DLC1, CDK1
GO:0045892~negative regulation of transcription, DNA-templated	40	11.5274	0.000503899	CDKN1C, MESP1, CEBPA, CEBPB, FOXC1, PCNA, UHRF1, GMNN, GLIS3, HMGB2, NRARP, HMGB1, BRCA1, FOXM1, AURKB, SOX2, CDC45, CCDC85B, MYB, MAGEA1, MSX1, HOXC8, SNCA, KLF11, WNT10B, CDKN2A, PLK1, ATAD2, ZNF180, HIPK2, CENPF, EID2, RBL1, FABP4, NFIB, CDK2, DEPDC1, BIRC5, L3MBTL4, MXD3
GO:0031323~regulation of cellular metabolic process	142	40.9222	0.000509836	MAML2, GMNN, CCNF, RASL11A, FAM107A, BUB1B, SMC3, SOX21, SOX2, HERC5, PTTG1, MCIDAS, CHEK1, MYB, MAGEA1, HOXA3, FBXO5, ZFPL1, TIPIN, ENDOG, MOB3B, EID2, HOXB2, TRIB1, CDCA2, CRABP2, GLIS3, CDCA8, EFNA5, SOCS2, RAD51AP1, CCNB2, BRIP1, PRKAR2B, HMOX1, FADD, CLSPN, FAM83D, HOXC8, BARD1, FANCI, WNT10B, CDT1, UBE2C, PLK1, FANCA, RAB27A, CDC7, DHFR, TPX2, LIN28B, LHX2, UBE2S, CDK2, CDK1, CDK14, MXD3, N…
GO:0006139~nucleobase-containing compound metabolic process	133	38.3285	0.000510856	MAML2, GMNN, RASL11A, SMC3, SOX21, SOX2, PTTG1, MCIDAS, CHEK1, MYB, MAGEA1, HOXA3, FBXO5, MACROD2, ZFPL1, WDHD1, TIPIN, ENDOG, THOC3, CDKAL1, EID2, HOXB2, TRIB1, CRABP2, GLIS3, AK5, RAD51AP1, BRIP1, ORC1, HMOX1, FADD, CLSPN, HOXC8, BARD1, FANCI, WNT10B, CDT1, PLK1, FANCA, CDC7, FAM111B, POLA1, LIN28B, LSM6, LHX2, UBE2T, CDK2, CDK1, CDK14, MXD3, NFKBIB, CDKN1C, TOP2A, MESP1, FEN1, BNC2, MCM7, SPIN…
GO:0071822~protein complex subunit organization	40	11.5274	0.000521198	FHOD3, CEBPA, SH3GL3, FOXC1, KIF14, FAM107A, FMN2, HMGB1, EFNA5, CENPA, SH3BP1, PEG10, TIFA, NUF2, STMN1, FADD, FBXO5, TK1, NCKAP5, COA6, DLGAP5, SNCA, CDT1, WNT10B, RRM1, PLEKHG2, RRM2, UBE2C, CKAP2, NDC80, CENPE, TPX2, CENPF, EID2, DIAPH3, KIF18B, CENPH, UBE2S, CENPK, CENPN
GO:0051252~regulation of RNA metabolic process	88	25.3602	0.000525025	CDKN1C, TOP2A, MESP1, BNC2, MAML2, SPIN4, CITED4, RASL11A, GMNN, HMGB2, HMGB3, NRARP, BRCA1, HMGB1, FOXM1, AFF3, SOX21, ELAVL2, OASL, SOX2, LYL1, MCIDAS, MDK, CHEK1, MYB, HOXA3, MAGEA1, MYBL2, ZFPL1, KLF11, FOXD2, CKAP2, CCNA2, EID2, RBL1, SETBP1, DEPDC1, BIRC5, HOXB2, LCORL, TRIB1, L3MBTL4, ITGB3BP, CEBPA, CEBPB, CAMK2D, FOXC1, PCNA, CRABP2, UHRF1, GLIS3, AURKB, DDN, PSMC3IP, BRIP1, CDC45, ZNF62…
GO:0031023~microtubule organizing center organization	10	2.88184	0.000525114	PLK1, CCNF, CHEK1, CDK2, CDK1, CCP110, BRCA1, KIF11, NDC80, HAUS1
GO:1903507~negative regulation of nucleic acid-templated transcription	40	11.5274	0.00052689	CDKN1C, MESP1, CEBPA, CEBPB, FOXC1, PCNA, UHRF1, GMNN, GLIS3, HMGB2, NRARP, HMGB1, BRCA1, FOXM1, AURKB, SOX2, CDC45, CCDC85B, MYB, MAGEA1, MSX1, HOXC8, SNCA, KLF11, WNT10B, CDKN2A, PLK1, ATAD2, ZNF180, HIPK2, CENPF, EID2, RBL1, FABP4, NFIB, CDK2, DEPDC1, BIRC5, L3MBTL4, MXD3
GO:0044702~single organism reproductive process	41	11.8156	0.00056029	CDKN1C, SPAG16, TOP2A, CEBPA, CEBPB, FOXC1, PCNA, SPIN4, CCNF, HMGB2, BUB1B, FMN2, SMC3, NCAPH, PSMC3IP, RAD51AP1, CCNB2, BRIP1, PTTG1, EXO1, ZNF628, MDK, NUF2, MSX1, FBXO5, RRM1, PLK1, FANCA, MND1, EMP2, NDC80, ASPM, ARMC2, INCENP, KIFC1, CDK2, CDK1, SDC1, NCAPD2, MNS1, ASF1B
GO:0035825~reciprocal DNA recombination	7	2.01729	0.000574348	TOP2A, BARD1, PSMC3IP, RAD51AP1, BRIP1, MND1, BRCA1
GO:0051987~positive regulation of attachment of spindle microtubules to kinetochore	4	1.15274	0.00059525	INCENP, CDCA8, BIRC5, AURKB
GO:0000079~regulation of cyclin-dependent protein serine/threonine kinase activity	9	2.59366	0.000596068	CDKN1C, HERC5, CCNA2, CEBPA, CCNB2, CDKN2C, CDKN2A, PLK1, CCNF
GO:2001141~regulation of RNA biosynthetic process	84	24.2075	0.000600999	CDKN1C, TOP2A, MESP1, BNC2, MAML2, SPIN4, CITED4, RASL11A, GMNN, HMGB2, HMGB3, NRARP, BRCA1, HMGB1, FOXM1, AFF3, SOX21, ELAVL2, SOX2, LYL1, MCIDAS, MDK, CHEK1, MYB, HOXA3, MAGEA1, MYBL2, ZFPL1, KLF11, FOXD2, CKAP2, CCNA2, EID2, RBL1, SETBP1, DEPDC1, BIRC5, HOXB2, LCORL, TRIB1, L3MBTL4, ITGB3BP, CEBPA, CEBPB, CAMK2D, FOXC1, PCNA, CRABP2, UHRF1, GLIS3, AURKB, DDN, PSMC3IP, BRIP1, CDC45, ZNF628, CCD…
GO:0031325~positive regulation of cellular metabolic process	83	23.9193	0.000603803	CDKN1C, TOP2A, MESP1, PRR7, MAML2, CITED4, RASL11A, FAM107A, KIF14, HMGB2, BRCA1, FMN2, HMGB1, FOXM1, SOX21, SOX2, LYL1, MCIDAS, MDK, CHEK1, MYB, MYBL2, RNF152, FOXD2, ENDOG, CKAP2, EMP2, DUSP9, MOB3B, CCNA2, INCENP, BIRC5, HOXB2, TRIB1, CEBPA, CEBPB, FOXC1, CDCA2, PCNA, UHRF1, GLIS3, CDCA8, EFNA5, AURKB, DDN, RAD51AP1, PSMC3IP, IGF2BP1, USP1, E2F2, HMOX1, MSX1, FADD, CLSPN, SNCA, MAP4K4, FANCI, …
GO:0022616~DNA strand elongation	5	1.44092	0.000606093	GINS1, POLA1, FEN1, PCNA, MCM7
GO:2001022~positive regulation of response to DNA damage stimulus	11	3.17003	0.000626402	RAD51AP1, ENDOG, PCNA, CDKN2A, PBK, USP1, BRCA1, MSX1, FMN2, HMGB1, FOXM1
GO:0071459~protein localization to chromosome, centromeric region	6	1.72911	0.000639026	CDT1, CDK1, BUB1B, CENPA, NDC80, AURKB
GO:0009394~2'-deoxyribonucleotide metabolic process	6	1.72911	0.000639026	RRM1, DUT, RRM2, AK5, TYMS, UNG
GO:0034645~cellular macromolecule biosynthetic process	118	34.0058	0.000649437	MAML2, GMNN, RASL11A, SMC3, SOX21, SOX2, MCIDAS, CHEK1, MYB, MAGEA1, HOXA3, FBXO5, ZFPL1, RPL39, WDHD1, TIPIN, ENDOG, CDKAL1, EID2, HOXB2, TRIB1, CRABP2, GLIS3, BRIP1, ORC1, HMOX1, FADD, HOXC8, WNT10B, CDT1, PLK1, FANCA, CDC7, FAM111B, DHFR, POLA1, LIN28B, LHX2, CDK2, CDK1, CDK14, MXD3, NFKBIB, CDKN1C, TOP2A, MESP1, FEN1, BNC2, MCM7, SPIN4, CITED4, HMGB2, HMGB3, MCM10, NRARP, HMGB1, BRCA1, FOXM1,…
GO:0009891~positive regulation of biosynthetic process	56	16.1383	0.000652817	CDKN1C, TOP2A, MESP1, MAML2, CITED4, RASL11A, HMGB2, BRCA1, HMGB1, FOXM1, SOX21, SOX2, LYL1, MCIDAS, MDK, CHEK1, MYB, MYBL2, FOXD2, ENDOG, CKAP2, CCNA2, HOXB2, CEBPA, CEBPB, FOXC1, PCNA, UHRF1, GLIS3, AURKB, DDN, PSMC3IP, IGF2BP1, USP1, E2F2, MSX1, FADD, SNCA, GINS1, WWOX, WNT10B, GINS2, CDT1, CDKN2A, ATAD2, RAB27A, CDC7, DEK, ARID3C, HIPK2, LIN28B, LHX2, NFIB, CDK2, CDK1, NFKBIB
GO:0045859~regulation of protein kinase activity	26	7.4928	0.000660617	CDKN1C, CEBPA, CCNF, KIF14, EFNA5, HERC5, CCNB2, PRKAR2B, CAMK2N2, CLSPN, SNCA, MAP4K4, DUSP2, CDKN2C, CDKN2A, PLK1, DTNBP1, EMP2, DUSP9, MOB3B, CCNA2, CENPE, TPX2, FABP4, INCENP, TRIB1
GO:1902679~negative regulation of RNA biosynthetic process	40	11.5274	0.000677916	CDKN1C, MESP1, CEBPA, CEBPB, FOXC1, PCNA, UHRF1, GMNN, GLIS3, HMGB2, NRARP, HMGB1, BRCA1, FOXM1, AURKB, SOX2, CDC45, CCDC85B, MYB, MAGEA1, MSX1, HOXC8, SNCA, KLF11, WNT10B, CDKN2A, PLK1, ATAD2, ZNF180, HIPK2, CENPF, EID2, RBL1, FABP4, NFIB, CDK2, DEPDC1, BIRC5, L3MBTL4, MXD3
GO:0031328~positive regulation of cellular biosynthetic process	55	15.8501	0.000703637	CDKN1C, TOP2A, MESP1, MAML2, CITED4, RASL11A, HMGB2, BRCA1, HMGB1, FOXM1, SOX21, SOX2, LYL1, MCIDAS, MDK, CHEK1, MYB, MYBL2, FOXD2, ENDOG, CKAP2, CCNA2, HOXB2, CEBPA, CEBPB, FOXC1, PCNA, UHRF1, GLIS3, AURKB, DDN, PSMC3IP, IGF2BP1, USP1, E2F2, MSX1, FADD, SNCA, GINS1, WWOX, WNT10B, GINS2, CDT1, CDKN2A, ATAD2, CDC7, DEK, ARID3C, HIPK2, LIN28B, LHX2, NFIB, CDK2, CDK1, NFKBIB
GO:0009262~deoxyribonucleotide metabolic process	6	1.72911	0.000709673	RRM1, DUT, RRM2, AK5, TYMS, UNG
GO:1904029~regulation of cyclin-dependent protein kinase activity	9	2.59366	0.000743025	CDKN1C, HERC5, CCNA2, CEBPA, CCNB2, CDKN2C, CDKN2A, PLK1, CCNF
GO:0071163~DNA replication preinitiation complex assembly	3	0.864553	0.000746127	CDT1, CDC45, GMNN
GO:0000727~double-strand break repair via break-induced replication	4	1.15274	0.000784362	GINS2, CDC45, MCM7, CDC7
GO:0019692~deoxyribose phosphate metabolic process	6	1.72911	0.000785998	RRM1, DUT, RRM2, AK5, TYMS, UNG
GO:0032467~positive regulation of cytokinesis	6	1.72911	0.000785998	INCENP, KIF14, CDCA8, BIRC5, KIF23, AURKB
GO:0012501~programmed cell death	53	15.2738	0.000815908	TOP2A, PRR7, KIF14, HMGB2, BUB1B, BRCA1, FMN2, HMGB1, SOX2, MDK, PEG10, CHEK1, MYB, TNFAIP8L1, MYBL2, RNF152, KLF11, ENDOG, CKAP2, DUSP9, MELK, KCNMA1, BIRC5, ITGB3BP, CEBPB, CAMK2D, FOXC1, BCL2A1, IL20RA, AURKB, UNG, SOCS2, UCP2, EPB41L3, E2F2, HMOX1, MSX1, NPTX1, FADD, SNCA, MAP4K4, BARD1, WWOX, WNT10B, CDKN2A, PLK1, DHRS2, HIPK2, SH3RF3, TPX2, DLC1, ANP32E, CDK1
GO:0032774~RNA biosynthetic process	86	24.7839	0.000826432	CDKN1C, TOP2A, MESP1, BNC2, MAML2, SPIN4, CITED4, RASL11A, GMNN, HMGB2, HMGB3, NRARP, BRCA1, HMGB1, FOXM1, AFF3, SOX21, ELAVL2, SOX2, LYL1, MCIDAS, MDK, CHEK1, MYB, HOXA3, MAGEA1, MYBL2, ZFPL1, KLF11, FOXD2, CKAP2, CCNA2, EID2, RBL1, SETBP1, DEPDC1, BIRC5, HOXB2, LCORL, TRIB1, L3MBTL4, ITGB3BP, CEBPA, CEBPB, CAMK2D, FOXC1, PCNA, CRABP2, UHRF1, PRIM1, GLIS3, AURKB, DDN, PSMC3IP, BRIP1, CDC45, ZNF6…
GO:0034654~nucleobase-containing compound biosynthetic process	94	27.0893	0.000856107	CDKN1C, TOP2A, MESP1, BNC2, MAML2, SPIN4, CITED4, RASL11A, GMNN, HMGB2, HMGB3, NRARP, BRCA1, HMGB1, FOXM1, AFF3, SOX21, ELAVL2, SOX2, LYL1, MCIDAS, MDK, CHEK1, MYB, HOXA3, MAGEA1, MYBL2, TK1, ZFPL1, KLF11, FOXD2, CKAP2, CCNA2, EID2, RBL1, SETBP1, DEPDC1, BIRC5, HOXB2, LCORL, TRIB1, L3MBTL4, ITGB3BP, CEBPA, CEBPB, CAMK2D, FOXC1, PCNA, CRABP2, UHRF1, PRIM1, GLIS3, AK5, TYMS, AURKB, DDN, PSMC3IP, BR…
GO:0042127~regulation of cell proliferation	48	13.8329	0.000920939	CDKN1C, CEBPA, CEBPB, UHRF1, KIF14, HMGB2, NRARP, HMGB1, FOXM1, SOX2, ESM1, BRIP1, MDK, FTH1, AKT3, CHEK1, MYB, HOXA3, HMOX1, FADD, MSX1, FBXO5, PRKG1, KLF11, WNT10B, NMB, TIPIN, CDKN2C, CDKN2A, CLEC11A, FANCA, EMP2, CDC7, DHRS2, SHCBP1, HIPK2, CCNA2, ASPM, EID2, SAPCD2, LHX2, PRC1, NFIB, DLC1, CDK2, CDK1, BIRC5, TRIB1
GO:0043549~regulation of kinase activity	28	8.06916	0.000922408	CDKN1C, CEBPA, CCNF, KIF14, EFNA5, SOCS2, HERC5, CCNB2, PRKAR2B, CAMK2N2, CLSPN, SNCA, MAP4K4, DUSP2, CDKN2C, CDKN2A, PLK1, DTNBP1, EMP2, DUSP9, MOB3B, CCNA2, CENPE, TPX2, RBL1, FABP4, INCENP, TRIB1
GO:0040007~growth	30	8.64553	0.000924541	CDKN1C, RTN4R, MESP1, CAMK2D, FOXC1, BNC2, CRABP2, KIF14, FAM107A, TMEM97, BRCA1, FOXM1, TYMS, EFNA5, SOX2, SOCS2, MDK, CCDC85B, CHEK1, EPB41L3, SPOCK1, MSX1, GINS1, WNT10B, CDKN2C, CDKN2A, DUSP9, ASPM, LHX2, CDK1
GO:0033673~negative regulation of kinase activity	13	3.7464	0.000935068	CDKN1C, CEBPA, DUSP2, CDKN2C, CDKN2A, PLK1, DTNBP1, DUSP9, FABP4, PRKAR2B, CAMK2N2, TRIB1, SNCA
GO:1902806~regulation of cell cycle G1/S phase transition	12	3.45821	0.000946903	SOX2, RRM1, RRM2, CDKN2C, RBL1, CDKN2A, CDK2, FAM107A, KIF14, UBE2E2, FAM83D, GTSE1
GO:0009059~macromolecule biosynthetic process	118	34.0058	0.00100406	MAML2, GMNN, RASL11A, SMC3, SOX21, SOX2, MCIDAS, CHEK1, MYB, MAGEA1, HOXA3, FBXO5, ZFPL1, RPL39, WDHD1, TIPIN, ENDOG, CDKAL1, EID2, HOXB2, TRIB1, CRABP2, GLIS3, BRIP1, ORC1, HMOX1, FADD, HOXC8, WNT10B, CDT1, PLK1, FANCA, CDC7, FAM111B, DHFR, POLA1, LIN28B, LHX2, CDK2, CDK1, CDK14, MXD3, NFKBIB, CDKN1C, TOP2A, MESP1, FEN1, BNC2, MCM7, SPIN4, CITED4, HMGB2, HMGB3, MCM10, NRARP, HMGB1, BRCA1, FOXM1,…
GO:0090235~regulation of metaphase plate congression	4	1.15274	0.00100773	INCENP, CDCA8, BIRC5, AURKB
GO:0018130~heterocycle biosynthetic process	95	27.3775	0.00102151	CDKN1C, TOP2A, MESP1, BNC2, MAML2, SPIN4, CITED4, RASL11A, GMNN, HMGB2, HMGB3, NRARP, BRCA1, HMGB1, FOXM1, AFF3, SOX21, ELAVL2, SOX2, LYL1, MCIDAS, MDK, CHEK1, MYB, HOXA3, MAGEA1, MYBL2, TK1, ZFPL1, KLF11, FOXD2, CKAP2, CCNA2, EID2, RBL1, SETBP1, DEPDC1, BIRC5, HOXB2, LCORL, TRIB1, L3MBTL4, ITGB3BP, CEBPA, CEBPB, CAMK2D, FOXC1, PCNA, CRABP2, UHRF1, PRIM1, GLIS3, AK5, TYMS, AURKB, DDN, PSMC3IP, BR…
GO:0019438~aromatic compound biosynthetic process	95	27.3775	0.001077	CDKN1C, TOP2A, MESP1, BNC2, MAML2, SPIN4, CITED4, RASL11A, GMNN, HMGB2, HMGB3, NRARP, BRCA1, HMGB1, FOXM1, AFF3, SOX21, ELAVL2, SOX2, LYL1, MCIDAS, MDK, CHEK1, MYB, HOXA3, MAGEA1, MYBL2, TK1, ZFPL1, KLF11, FOXD2, CKAP2, CCNA2, EID2, RBL1, SETBP1, DEPDC1, BIRC5, HOXB2, LCORL, TRIB1, L3MBTL4, ITGB3BP, CEBPA, CEBPB, CAMK2D, FOXC1, PCNA, CRABP2, UHRF1, PRIM1, GLIS3, AK5, TYMS, AURKB, DDN, PSMC3IP, BR…
GO:1904666~regulation of ubiquitin protein ligase activity	5	1.44092	0.00108257	CDKN2A, UBE2C, UBE2S, PLK1, FBXO5
GO:0010971~positive regulation of G2/M transition of mitotic cell cycle	5	1.44092	0.00108257	WNT10B, RRM1, CDK1, CDC7, FBXO5
GO:0046483~heterocycle metabolic process	134	38.6167	0.00110274	MAML2, GMNN, RASL11A, SMC3, SOX21, SOX2, PTTG1, MCIDAS, CHEK1, MYB, MAGEA1, HOXA3, FBXO5, MACROD2, ZFPL1, WDHD1, TIPIN, ENDOG, THOC3, CDKAL1, EID2, HOXB2, TRIB1, CRABP2, GLIS3, AK5, RAD51AP1, BRIP1, ORC1, HMOX1, FADD, CLSPN, HOXC8, BARD1, FANCI, WNT10B, CDT1, PLK1, FANCA, CDC7, FAM111B, DHFR, POLA1, LIN28B, LSM6, LHX2, UBE2T, CDK2, CDK1, CDK14, MXD3, NFKBIB, CDKN1C, TOP2A, MESP1, FEN1, BNC2, MCM7…
GO:0051101~regulation of DNA binding	9	2.59366	0.00112417	CDT1, FOXC1, LHX2, NFIB, HMGB2, HMOX1, MSX1, HMGB1, HIPK2
GO:0006333~chromatin assembly or disassembly	12	3.45821	0.00112621	CHAF1B, HIRIP3, CDKN2A, CDK2, HMGB2, OIP5, HMGB1, CENPA, LMNB2, ITGB3BP, LMNB1, ASF1B
GO:0009987~cellular process	297	85.5908	0.00115798	MAML2, CCNF, CCP110, TMEM97, MKI67, SMC3, SOX21, SOX2, GCSH, HERC5, MCIDAS, PEG10, FTH1, CHEK1, AKT3, STMN1, MYB, MAGEA1, HOXA3, CPNE2, FBXO5, ZFPL1, RPL39, NCKAP5, GTSE1, WDHD1, TIPIN, ENDOG, NUP210, CLEC11A, WDR76, ASRGL1, ARMC2, EID2, DEPDC1B, GPR161, HOXB2, KCNQ5, KIF20A, FAR2, TRIB1, PRR11, ASF1B, CDCA2, CDCA3, CRABP2, IL20RA, NCAPG, CDCA8, SKA3, LYPD6, NCAPH, SKA1, SKA2, NEU2, BRIP1, PRKAR2…
GO:0016567~protein ubiquitination	27	7.78098	0.00125937	PRR7, CDCA3, UHRF1, CCNF, FAM107A, BUB1B, BRCA1, SOCS2, HERC5, ZNRF3, UBR7, FBXO5, RNF152, BARD1, FANCI, HACE1, FEM1A, CDKN2A, UBE2C, PLK1, FANCA, UBE2E2, HIPK2, SH3RF3, UBE2S, UBE2T, FBXL7
GO:0051173~positive regulation of nitrogen compound metabolic process	56	16.1383	0.00128667	CDKN1C, TOP2A, MESP1, MAML2, CITED4, RASL11A, HMGB2, BRCA1, FMN2, HMGB1, FOXM1, SOX21, SOX2, LYL1, MCIDAS, MDK, CHEK1, MYB, MYBL2, FOXD2, ENDOG, CKAP2, CCNA2, HOXB2, CEBPA, CEBPB, FOXC1, PCNA, UHRF1, GLIS3, AURKB, DDN, RAD51AP1, PSMC3IP, IGF2BP1, USP1, E2F2, MSX1, FADD, GINS1, WWOX, WNT10B, GINS2, CDT1, CDKN2A, ATAD2, CDC7, DEK, ARID3C, HIPK2, LIN28B, LHX2, NFIB, CDK2, CDK1, NFKBIB
GO:0006355~regulation of transcription, DNA-templated	82	23.6311	0.0012975	CDKN1C, TOP2A, MESP1, BNC2, MAML2, SPIN4, CITED4, RASL11A, GMNN, HMGB2, HMGB3, NRARP, BRCA1, HMGB1, FOXM1, AFF3, SOX21, ELAVL2, SOX2, LYL1, MCIDAS, MDK, CHEK1, MYB, HOXA3, MAGEA1, MYBL2, ZFPL1, KLF11, FOXD2, CKAP2, CCNA2, EID2, RBL1, SETBP1, DEPDC1, BIRC5, HOXB2, LCORL, TRIB1, L3MBTL4, ITGB3BP, CEBPA, CEBPB, CAMK2D, FOXC1, PCNA, CRABP2, UHRF1, GLIS3, AURKB, DDN, PSMC3IP, BRIP1, CDC45, ZNF628, CCD…
GO:0043933~macromolecular complex subunit organization	53	15.2738	0.00130906	FHOD3, SH3GL3, MCM7, GMNN, FAM107A, KIF14, HMGB2, FMN2, HMGB1, CHAF1B, PEG10, NUF2, STMN1, OIP5, FBXO5, TK1, NCKAP5, COA6, DLGAP5, PLEKHG2, NUP210, CKAP2, EID2, ITGB3BP, ASF1B, CEBPA, FOXC1, EFNA5, CENPA, CDC45, SH3BP1, TIFA, FADD, SNCA, WNT10B, CDT1, RRM1, RRM2, UBE2C, FANCA, RPL23A, NDC80, CENPE, TPX2, CENPF, DIAPH3, KIF18B, CENPH, UBE2S, CENPK, ANP32E, CDK1, CENPN
GO:1903506~regulation of nucleic acid-templated transcription	82	23.6311	0.00132884	CDKN1C, TOP2A, MESP1, BNC2, MAML2, SPIN4, CITED4, RASL11A, GMNN, HMGB2, HMGB3, NRARP, BRCA1, HMGB1, FOXM1, AFF3, SOX21, ELAVL2, SOX2, LYL1, MCIDAS, MDK, CHEK1, MYB, HOXA3, MAGEA1, MYBL2, ZFPL1, KLF11, FOXD2, CKAP2, CCNA2, EID2, RBL1, SETBP1, DEPDC1, BIRC5, HOXB2, LCORL, TRIB1, L3MBTL4, ITGB3BP, CEBPA, CEBPB, CAMK2D, FOXC1, PCNA, CRABP2, UHRF1, GLIS3, AURKB, DDN, PSMC3IP, BRIP1, CDC45, ZNF628, CCD…
GO:0010638~positive regulation of organelle organization	24	6.91643	0.00144665	CDT1, FEN1, ENDOG, UBE2C, CDCA8, CCP110, NCAPG, BRCA1, FMN2, DEK, NCAPH, AURKB, RAD51AP1, INCENP, CDK2, MYB, NUSAP1, BIRC5, SDC1, NCAPD2, MNS1, MSX1, DLGAP5, SNCA
GO:0007057~spindle assembly involved in female meiosis I	3	0.864553	0.00147658	CCNB2, FBXO5, NDC80
GO:0009893~positive regulation of metabolic process	86	24.7839	0.00156388	CDKN1C, TOP2A, MESP1, PRR7, MAML2, CITED4, RASL11A, FAM107A, KIF14, HMGB2, BRCA1, FMN2, HMGB1, FOXM1, SOX21, SOX2, LYL1, MCIDAS, MDK, CHEK1, MYB, MYBL2, RNF152, FOXD2, ENDOG, CKAP2, EMP2, DUSP9, MOB3B, CCNA2, INCENP, BIRC5, HOXB2, TRIB1, CEBPA, CEBPB, FOXC1, CDCA2, PCNA, UHRF1, GLIS3, CDCA8, EFNA5, AURKB, DDN, RAD51AP1, PSMC3IP, IGF2BP1, USP1, E2F2, HMOX1, MSX1, FADD, CLSPN, SNCA, MAP4K4, FANCI, …
GO:1902751~positive regulation of cell cycle G2/M phase transition	5	1.44092	0.00157896	WNT10B, RRM1, CDK1, CDC7, FBXO5
GO:0006725~cellular aromatic compound metabolic process	134	38.6167	0.00160896	MAML2, GMNN, RASL11A, SMC3, SOX21, SOX2, PTTG1, MCIDAS, CHEK1, MYB, MAGEA1, HOXA3, FBXO5, MACROD2, ZFPL1, WDHD1, TIPIN, ENDOG, THOC3, CDKAL1, EID2, HOXB2, TRIB1, CRABP2, GLIS3, AK5, RAD51AP1, BRIP1, ORC1, HMOX1, FADD, CLSPN, HOXC8, BARD1, FANCI, WNT10B, CDT1, PLK1, FANCA, CDC7, FAM111B, DHFR, POLA1, LIN28B, LSM6, LHX2, UBE2T, CDK2, CDK1, CDK14, MXD3, NFKBIB, CDKN1C, TOP2A, MESP1, FEN1, BNC2, MCM7…
GO:0008219~cell death	55	15.8501	0.00161091	TOP2A, PRR7, KIF14, HMGB2, BUB1B, BRCA1, FMN2, HMGB1, SOX2, MDK, PEG10, CHEK1, MYB, TNFAIP8L1, MYBL2, RNF152, KLF11, ENDOG, CKAP2, EMP2, DUSP9, MELK, KCNMA1, BIRC5, ITGB3BP, CEBPB, CAMK2D, FOXC1, BCL2A1, IL20RA, AURKB, UNG, SOCS2, UCP2, EPB41L3, E2F2, HMOX1, MSX1, NPTX1, FADD, SNCA, MAP4K4, BARD1, WWOX, WNT10B, CDKN2A, PLK1, DTNBP1, DHRS2, HIPK2, SH3RF3, TPX2, DLC1, ANP32E, CDK1
GO:0071901~negative regulation of protein serine/threonine kinase activity	9	2.59366	0.00164738	CDKN1C, CEBPA, DUSP2, CDKN2C, CDKN2A, PRKAR2B, PLK1, DTNBP1, DUSP9
GO:0031400~negative regulation of protein modification process	22	6.34006	0.00166998	CDKN1C, CEBPA, DUSP2, PRR7, CDKN2C, CDKN2A, PDE4D, PLK1, DTNBP1, BUB1B, BRCA1, FOXM1, DUSP9, HIPK2, FABP4, PRKAR2B, CAMK2N2, MGAT5, PBK, FBXO5, TRIB1, SNCA
GO:0006338~chromatin remodeling	12	3.45821	0.00175756	CDKN2A, CHEK1, CDK2, MYB, ANP32E, OIP5, DEK, HMGB1, CENPA, LMNB2, ITGB3BP, LMNB1
GO:0045736~negative regulation of cyclin-dependent protein serine/threonine kinase activity	5	1.44092	0.00177453	CDKN1C, CEBPA, CDKN2C, CDKN2A, PLK1
GO:0032446~protein modification by small protein conjugation	28	8.06916	0.00177574	PRR7, CDCA3, UHRF1, CCNF, FAM107A, BUB1B, BRCA1, SOCS2, HERC5, ZNRF3, UBR7, FBXO5, RNF152, BARD1, FANCI, HACE1, FEM1A, CDKN2A, UBE2C, PLK1, FANCA, UBE2E2, HIPK2, SH3RF3, CTU1, UBE2S, UBE2T, FBXL7
GO:0031497~chromatin assembly	11	3.17003	0.00181285	CHAF1B, CDKN2A, CDK2, HMGB2, OIP5, HMGB1, CENPA, LMNB2, ITGB3BP, LMNB1, ASF1B
GO:0000212~meiotic spindle organization	4	1.15274	0.00190474	ASPM, CCNB2, FBXO5, NDC80
GO:0044767~single-organism developmental process	131	37.7522	0.00195013	FHOD3, SH3GL3, CD83, GMNN, CCNF, SMC3, SOX21, SOX2, MCIDAS, PEG10, AKT3, STMN1, CHEK1, MYB, HOXA3, FBXO5, MACROD2, ENDOG, ARMC2, EID2, MELK, GPR161, HOXB2, TRIB1, ASF1B, RTN4R, CRABP2, EFNA5, SOCS2, CCNB2, BRIP1, EPB41L3, HMOX1, NPTX1, FADD, FAM83D, HOXC8, WNT10B, FANCA, RAB27A, DHFR, ARHGAP33, LHX2, CDK2, CDK1, SDC1, RADIL, CDKN1C, SPAG16, TOP2A, MESP1, PRR7, BNC2, HMGB2, KIF14, HMGB3, NRARP, SN…
GO:1904030~negative regulation of cyclin-dependent protein kinase activity	5	1.44092	0.00198628	CDKN1C, CEBPA, CDKN2C, CDKN2A, PLK1
GO:1902680~positive regulation of RNA biosynthetic process	45	12.9683	0.00204995	CDKN1C, TOP2A, MESP1, CEBPA, CEBPB, FOXC1, MAML2, UHRF1, CITED4, RASL11A, GLIS3, HMGB2, HMGB1, BRCA1, FOXM1, SOX21, DDN, SOX2, PSMC3IP, LYL1, MCIDAS, MDK, CHEK1, MYB, E2F2, MYBL2, FADD, MSX1, GINS1, GINS2, WWOX, WNT10B, FOXD2, CDKN2A, ATAD2, CKAP2, DEK, ARID3C, HIPK2, CCNA2, LHX2, NFIB, CDK2, HOXB2, NFKBIB
GO:0051494~negative regulation of cytoskeleton organization	10	2.88184	0.00213469	IQCJ-SCHIP1, FHOD3, TPX2, DLC1, CCNF, STMN1, CKAP2, CCP110, BRCA1, SNCA
GO:0022414~reproductive process	42	12.1037	0.00219549	CDKN1C, SPAG16, TOP2A, CEBPA, CEBPB, FOXC1, PCNA, SPIN4, CCNF, HMGB2, BUB1B, FMN2, SMC3, NCAPH, PSMC3IP, RAD51AP1, CCNB2, BRIP1, PTTG1, EXO1, ZNF628, MDK, NUF2, UCP2, MSX1, FBXO5, RRM1, PLK1, FANCA, MND1, EMP2, NDC80, ASPM, ARMC2, INCENP, KIFC1, CDK2, CDK1, SDC1, NCAPD2, MNS1, ASF1B
GO:0000132~establishment of mitotic spindle orientation	5	1.44092	0.00221488	SAPCD2, PLK1, CENPA, NDC80, ENKD1
GO:0070647~protein modification by small protein conjugation or removal	31	8.93372	0.00223749	PRR7, CDCA3, UHRF1, CCNF, USP12, FAM107A, BUB1B, BRCA1, SOCS2, HERC5, ZNRF3, UBR7, USP1, FBXO5, RNF152, BARD1, FANCI, HACE1, FEM1A, CDKN2A, UBE2C, PLK1, FANCA, UBE2E2, HIPK2, SH3RF3, CTU1, UBE2S, UBE2T, CDK1, FBXL7
GO:0000003~reproduction	42	12.1037	0.0022834	CDKN1C, SPAG16, TOP2A, CEBPA, CEBPB, FOXC1, PCNA, SPIN4, CCNF, HMGB2, BUB1B, FMN2, SMC3, NCAPH, PSMC3IP, RAD51AP1, CCNB2, BRIP1, PTTG1, EXO1, ZNF628, MDK, NUF2, UCP2, MSX1, FBXO5, RRM1, PLK1, FANCA, MND1, EMP2, NDC80, ASPM, ARMC2, INCENP, KIFC1, CDK2, CDK1, SDC1, NCAPD2, MNS1, ASF1B
GO:0042981~regulation of apoptotic process	42	12.1037	0.00238507	TOP2A, CEBPB, CAMK2D, PRR7, FOXC1, BCL2A1, IL20RA, KIF14, HMGB2, FMN2, HMGB1, BRCA1, AURKB, UNG, SOX2, SOCS2, MDK, UCP2, MYB, TNFAIP8L1, HMOX1, MYBL2, FADD, MSX1, SNCA, MAP4K4, BARD1, KLF11, WWOX, WNT10B, ENDOG, CDKN2A, PLK1, DHRS2, DUSP9, HIPK2, MELK, DLC1, KCNMA1, ANP32E, CDK1, BIRC5
GO:0007568~aging	15	4.32277	0.00257055	CDKN1C, ENDOG, BCL2A1, CDKN2A, FOXM1, TYMS, AURKB, RBL1, AKT3, CHEK1, UCP2, CDK2, CDK1, FBXO5, SNCA
GO:0051254~positive regulation of RNA metabolic process	46	13.2565	0.00257456	CDKN1C, TOP2A, MESP1, CEBPA, CEBPB, FOXC1, MAML2, UHRF1, CITED4, RASL11A, GLIS3, HMGB2, HMGB1, BRCA1, FOXM1, SOX21, DDN, SOX2, PSMC3IP, LYL1, MCIDAS, MDK, CHEK1, MYB, E2F2, MYBL2, FADD, MSX1, GINS1, GINS2, WWOX, WNT10B, FOXD2, CDKN2A, ATAD2, CKAP2, DEK, ARID3C, HIPK2, CCNA2, LIN28B, LHX2, NFIB, CDK2, HOXB2, NFKBIB
GO:0019222~regulation of metabolic process	146	42.0749	0.00260203	MAML2, GMNN, CCNF, RASL11A, FAM107A, BUB1B, LDLRAD3, SMC3, SOX21, SOX2, HERC5, PTTG1, MCIDAS, CHEK1, MYB, MAGEA1, HOXA3, FBXO5, ZFPL1, TIPIN, ENDOG, MOB3B, EID2, HOXB2, TRIB1, CDCA2, CRABP2, GLIS3, CDCA8, EFNA5, SOCS2, RAD51AP1, CCNB2, BRIP1, PRKAR2B, HMOX1, FADD, CLSPN, FAM83D, HOXC8, BARD1, FANCI, WNT10B, CDT1, HACE1, UBE2C, PLK1, FANCA, RAB27A, CDC7, DHFR, TPX2, LIN28B, LSM6, LHX2, UBE2S, CDK2…
GO:0031100~animal organ regeneration	7	2.01729	0.00262695	CCNA2, CEBPB, PCNA, UCP2, CDK1, HMOX1, TYMS
GO:0031396~regulation of protein ubiquitination	12	3.45821	0.00264292	FANCI, PRR7, FEM1A, CDKN2A, UBE2C, UBE2S, PLK1, FAM107A, BUB1B, BRCA1, FBXO5, HIPK2
GO:0007275~multicellular organism development	112	32.2767	0.00298171	FHOD3, SH3GL3, CD83, GMNN, CCNF, SOX21, SOX2, AKT3, STMN1, CHEK1, MYB, HOXA3, FBXO5, MACROD2, ENDOG, EID2, MELK, GPR161, HOXB2, TRIB1, ASF1B, RTN4R, CRABP2, EFNA5, SOCS2, CCNB2, BRIP1, EPB41L3, HMOX1, NPTX1, FADD, FAM83D, HOXC8, WNT10B, FANCA, DHFR, ARHGAP33, LHX2, CDK1, SDC1, RADIL, CDKN1C, TOP2A, MESP1, PRR7, BNC2, HMGB2, KIF14, HMGB3, NRARP, SNX10, HMGB1, BRCA1, AFF3, JPH1, HAPLN1, SYNE2, LYL1…
GO:1901362~organic cyclic compound biosynthetic process	95	27.3775	0.00317978	CDKN1C, TOP2A, MESP1, BNC2, MAML2, SPIN4, CITED4, RASL11A, GMNN, HMGB2, HMGB3, NRARP, BRCA1, HMGB1, FOXM1, AFF3, SOX21, ELAVL2, SOX2, LYL1, MCIDAS, MDK, CHEK1, MYB, HOXA3, MAGEA1, MYBL2, TK1, ZFPL1, KLF11, FOXD2, CKAP2, CCNA2, EID2, RBL1, SETBP1, DEPDC1, BIRC5, HOXB2, LCORL, TRIB1, L3MBTL4, ITGB3BP, CEBPA, CEBPB, CAMK2D, FOXC1, PCNA, CRABP2, UHRF1, PRIM1, GLIS3, AK5, TYMS, AURKB, DDN, PSMC3IP, BR…
GO:0051988~regulation of attachment of spindle microtubules to kinetochore	4	1.15274	0.00318186	INCENP, CDCA8, BIRC5, AURKB
GO:0043067~regulation of programmed cell death	42	12.1037	0.00319365	TOP2A, CEBPB, CAMK2D, PRR7, FOXC1, BCL2A1, IL20RA, KIF14, HMGB2, FMN2, HMGB1, BRCA1, AURKB, UNG, SOX2, SOCS2, MDK, UCP2, MYB, TNFAIP8L1, HMOX1, MYBL2, FADD, MSX1, SNCA, MAP4K4, BARD1, KLF11, WWOX, WNT10B, ENDOG, CDKN2A, PLK1, DHRS2, DUSP9, HIPK2, MELK, DLC1, KCNMA1, ANP32E, CDK1, BIRC5
GO:0006282~regulation of DNA repair	11	3.17003	0.00319394	BARD1, RAD51AP1, RMI2, PCNA, CHEK1, USP1, BRCA1, FMN2, DEK, HMGB1, FOXM1
GO:0006468~protein phosphorylation	48	13.8329	0.00319892	CDKN1C, CEBPA, CAMK2D, PKN3, CCNF, KIF14, CDCA8, HMGB1, FOXM1, EFNA5, AURKB, SOX2, HERC5, CCNB2, PRKAR2B, CAMK2N2, AKT3, CHEK1, PBK, CLSPN, FAM83D, PRKG1, SNCA, MAP4K4, DUSP2, CDKN2C, CDKN2A, PDE4D, PLK1, DTNBP1, EMP2, CDC7, DUSP9, MOB3B, HIPK2, SH3RF3, CCNA2, CENPE, TPX2, MELK, FABP4, INCENP, CDK2, CDK1, BIRC5, FAM20C, TRIB1, CDK14
GO:0051174~regulation of phosphorus metabolic process	46	13.2565	0.00329579	CDKN1C, CEBPA, CDCA2, MCM7, CCNF, KIF14, CDCA8, HMGB1, FOXM1, EFNA5, AURKB, SOX2, SOCS2, HERC5, CCNB2, PRKAR2B, CAMK2N2, MGAT5, PBK, CLSPN, FAM83D, SNCA, MAP4K4, BARD1, DUSP2, CDKN2C, CDKN2A, PDE4D, PLK1, DTNBP1, EMP2, DUSP9, MOB3B, HIPK2, SH3RF3, CCNA2, CENPE, TPX2, RBL1, FABP4, INCENP, DLC1, CDK1, BIRC5, FAM20C, TRIB1
GO:0031110~regulation of microtubule polymerization or depolymerization	7	2.01729	0.00347364	TPX2, STMN1, CKAP2, SKA3, SKA1, SKA2, SNCA
GO:0044260~cellular macromolecule metabolic process	183	52.7378	0.00354154	MAML2, GMNN, CCNF, RASL11A, FAM107A, BUB1B, SMC3, SOX21, SOX2, GCSH, HERC5, PTTG1, MCIDAS, AKT3, CHEK1, MYB, MAGEA1, HOXA3, FBXO5, MACROD2, ZFPL1, RPL39, WDHD1, TIPIN, ENDOG, UBE2E2, THOC3, CDKAL1, MOB3B, EID2, MELK, HOXB2, TRIB1, FKBP5, CDCA2, CDCA3, CRABP2, GLIS3, CDCA8, EFNA5, SOCS2, RAD51AP1, NEU2, CCNB2, BRIP1, ORC1, UBR7, PRKAR2B, HMOX1, FADD, CLSPN, FAM83D, HOXC8, BARD1, FANCI, WNT10B, CDT…
GO:0007056~spindle assembly involved in female meiosis	3	0.864553	0.00361444	CCNB2, FBXO5, NDC80
GO:0034501~protein localization to kinetochore	4	1.15274	0.00369975	CDT1, CDK1, NDC80, AURKB
GO:2000112~regulation of cellular macromolecule biosynthetic process	98	28.2421	0.00370133	MAML2, GMNN, RASL11A, SMC3, SOX21, SOX2, MCIDAS, CHEK1, MYB, MAGEA1, HOXA3, FBXO5, ZFPL1, TIPIN, ENDOG, EID2, HOXB2, TRIB1, CRABP2, GLIS3, BRIP1, HMOX1, FADD, HOXC8, WNT10B, CDT1, PLK1, FANCA, CDC7, DHFR, LIN28B, LHX2, CDK2, CDK1, CDK14, MXD3, NFKBIB, CDKN1C, TOP2A, MESP1, BNC2, MCM7, SPIN4, CITED4, HMGB2, HMGB3, NRARP, HMGB1, BRCA1, FOXM1, AFF3, ELAVL2, LYL1, MDK, MYBL2, KLF11, FOXD2, CKAP2, CCN…
GO:0032502~developmental process	131	37.7522	0.00371117	FHOD3, SH3GL3, CD83, GMNN, CCNF, SMC3, SOX21, SOX2, MCIDAS, PEG10, AKT3, STMN1, CHEK1, MYB, HOXA3, FBXO5, MACROD2, ENDOG, ARMC2, EID2, MELK, GPR161, HOXB2, TRIB1, ASF1B, RTN4R, CRABP2, EFNA5, SOCS2, CCNB2, BRIP1, EPB41L3, HMOX1, NPTX1, FADD, FAM83D, HOXC8, WNT10B, FANCA, RAB27A, DHFR, ARHGAP33, LHX2, CDK2, CDK1, SDC1, RADIL, CDKN1C, SPAG16, TOP2A, MESP1, PRR7, BNC2, HMGB2, KIF14, HMGB3, NRARP, SN…
GO:0097659~nucleic acid-templated transcription	82	23.6311	0.00374215	CDKN1C, TOP2A, MESP1, BNC2, MAML2, SPIN4, CITED4, RASL11A, GMNN, HMGB2, HMGB3, NRARP, BRCA1, HMGB1, FOXM1, AFF3, SOX21, ELAVL2, SOX2, LYL1, MCIDAS, MDK, CHEK1, MYB, HOXA3, MAGEA1, MYBL2, ZFPL1, KLF11, FOXD2, CKAP2, CCNA2, EID2, RBL1, SETBP1, DEPDC1, BIRC5, HOXB2, LCORL, TRIB1, L3MBTL4, ITGB3BP, CEBPA, CEBPB, CAMK2D, FOXC1, PCNA, CRABP2, UHRF1, GLIS3, AURKB, DDN, PSMC3IP, BRIP1, CDC45, ZNF628, CCD…
GO:0048583~regulation of response to stimulus	92	26.513	0.0037679	CDKN1C, ARHGAP11A, MESP1, PRR7, KIF14, HMGB2, NRARP, BRCA1, FMN2, HMGB1, FOXM1, JPH1, OASL, SOX2, IQCJ-SCHIP1, HERC5, ESM1, MDK, PEG10, AKT3, STMN1, CHEK1, MYB, MAGEA1, PBK, TNFAIP8L1, FBXO5, RNF152, PRKG1, DUSP2, RMI2, ENDOG, PDE4D, EMP2, DUSP9, MOB3B, WDR76, ASPM, EID2, DEPDC1B, RBL1, GPR161, FAM20C, BIRC5, TRIB1, RTN4R, CEBPA, CEBPB, CAMK2D, NLGN1, PCNA, PALM3, IL20RA, EFNA5, LYPD6, AURKB, SOC…
GO:2000045~regulation of G1/S transition of mitotic cell cycle	10	2.88184	0.00380374	RRM1, RRM2, CDKN2C, RBL1, CDKN2A, CDK2, FAM107A, KIF14, UBE2E2, GTSE1
GO:0042325~regulation of phosphorylation	42	12.1037	0.00388067	CDKN1C, CEBPA, MCM7, CCNF, KIF14, CDCA8, HMGB1, FOXM1, EFNA5, AURKB, SOX2, SOCS2, HERC5, CCNB2, PRKAR2B, CAMK2N2, PBK, CLSPN, FAM83D, SNCA, MAP4K4, BARD1, DUSP2, CDKN2C, CDKN2A, PDE4D, PLK1, DTNBP1, EMP2, DUSP9, MOB3B, HIPK2, SH3RF3, CCNA2, CENPE, TPX2, RBL1, FABP4, INCENP, CDK1, BIRC5, TRIB1
GO:0009792~embryo development ending in birth or egg hatching	22	6.34006	0.00393706	CDKN1C, GINS1, CENPU, MESP1, CEBPA, FOXC1, CEBPB, RRM2, ENDOG, CMTM3, NRARP, EMP2, BRCA1, CCNB2, LHX2, GPR161, DLC1, CHEK1, HOXA3, HOXB2, MSX1, ASF1B
GO:0000724~double-strand break repair via homologous recombination	9	2.59366	0.00395875	RAD51AP1, MMS22L, GINS2, FEN1, RMI2, CDC45, MCM7, CDC7, BRCA1
GO:0045143~homologous chromosome segregation	6	1.72911	0.00396184	PSMC3IP, BRIP1, PTTG1, PLK1, MND1, FMN2
GO:0000731~DNA synthesis involved in DNA repair	5	1.44092	0.00397663	POLA1, RRM1, PCNA, POLE2, USP1
GO:0051781~positive regulation of cell division	7	2.01729	0.00407038	MDK, INCENP, KIF14, CDCA8, BIRC5, KIF23, AURKB
GO:0043065~positive regulation of apoptotic process	21	6.05187	0.00407962	BARD1, TOP2A, KLF11, WNT10B, WWOX, CAMK2D, PRR7, ENDOG, CDKN2A, IL20RA, HMGB1, DUSP9, MELK, DLC1, KCNMA1, MYB, HMOX1, MYBL2, FADD, MSX1, SNCA
GO:0051294~establishment of spindle orientation	5	1.44092	0.00434115	SAPCD2, PLK1, CENPA, NDC80, ENKD1
GO:0097421~liver regeneration	5	1.44092	0.00434115	CEBPB, PCNA, UCP2, HMOX1, TYMS
GO:0006950~response to stress	89	25.6484	0.00442133	TOP2A, FEN1, CD83, MCM7, HMGB2, HMGB3, MCM10, BRCA1, FMN2, HMGB1, FOXM1, SMC3, OASL, SOX2, HERC5, CHAF1B, PTTG1, EXO1, MDK, AKT3, CHEK1, MYB, PBK, FBXO5, MACROD2, RPL39, RNF152, GTSE1, PRKG1, WDHD1, TIPIN, MRPS26, RMI2, ENDOG, UBE2E2, DUSP9, WDR76, CCNA2, MMS22L, RBL1, MELK, KCNMA1, TRIB1, RTN4R, CEBPA, CEBPB, PCNA, BCL2A1, UHRF1, UNG, RAD51AP1, BRIP1, CDC45, UCP2, TIFA, IGF2BP1, USP1, HMOX1, MSX…
GO:0048732~gland development	17	4.89914	0.00453135	CDKN1C, MESP1, CEBPA, FOXC1, CEBPB, PCNA, TYMS, SOX2, SOCS2, CCNB2, MDK, NFIB, UCP2, HOXA3, HMOX1, FADD, MSX1
GO:0000725~recombinational repair	9	2.59366	0.0045959	RAD51AP1, MMS22L, GINS2, FEN1, RMI2, CDC45, MCM7, CDC7, BRCA1
GO:0080135~regulation of cellular response to stress	25	7.20461	0.00463035	RTN4R, PCNA, FMN2, HMGB1, BRCA1, FOXM1, RAD51AP1, AKT3, CHEK1, PBK, USP1, MSX1, FBXO5, MAP4K4, BARD1, RMI2, ENDOG, CDKN2A, DTNBP1, DEK, WDR76, HIPK2, SH3RF3, DHFR, RBL1
GO:1901360~organic cyclic compound metabolic process	135	38.9049	0.00464994	MAML2, GMNN, RASL11A, SMC3, SOX21, SOX2, PTTG1, MCIDAS, CHEK1, MYB, MAGEA1, HOXA3, FBXO5, MACROD2, ZFPL1, WDHD1, TIPIN, ENDOG, THOC3, CDKAL1, EID2, HOXB2, TRIB1, CRABP2, GLIS3, AK5, RAD51AP1, BRIP1, ORC1, HMOX1, FADD, CLSPN, HOXC8, BARD1, FANCI, WNT10B, CDT1, PLK1, FANCA, CDC7, FAM111B, DHFR, POLA1, LIN28B, LSM6, LHX2, UBE2T, CDK2, CDK1, CDK14, MXD3, NFKBIB, CDKN1C, TOP2A, MESP1, FEN1, BNC2, MCM7…
GO:0048856~anatomical structure development	121	34.8703	0.0046512	FHOD3, SH3GL3, CD83, GMNN, CCNF, SOX21, SOX2, MCIDAS, AKT3, STMN1, CHEK1, MYB, HOXA3, FBXO5, MACROD2, ENDOG, ARMC2, EID2, MELK, GPR161, HOXB2, TRIB1, ASF1B, RTN4R, CRABP2, EFNA5, SOCS2, CCNB2, BRIP1, EPB41L3, HMOX1, NPTX1, FADD, FAM83D, HOXC8, WNT10B, FANCA, DHFR, ARHGAP33, LHX2, CDK1, SDC1, RADIL, CDKN1C, SPAG16, TOP2A, MESP1, PRR7, BNC2, HMGB2, KIF14, HMGB3, NRARP, SNX10, HMGB1, BRCA1, FMN2, AF…
GO:0043068~positive regulation of programmed cell death	21	6.05187	0.00474156	BARD1, TOP2A, KLF11, WNT10B, WWOX, CAMK2D, PRR7, ENDOG, CDKN2A, IL20RA, HMGB1, DUSP9, MELK, DLC1, KCNMA1, MYB, HMOX1, MYBL2, FADD, MSX1, SNCA
GO:0010812~negative regulation of cell-substrate adhesion	6	1.72911	0.00479438	CDKN2A, DLC1, FAM107A, SPOCK1, EFNA5, MAP4K4
GO:0010556~regulation of macromolecule biosynthetic process	98	28.2421	0.00493541	MAML2, GMNN, RASL11A, SMC3, SOX21, SOX2, MCIDAS, CHEK1, MYB, MAGEA1, HOXA3, FBXO5, ZFPL1, TIPIN, ENDOG, EID2, HOXB2, TRIB1, CRABP2, GLIS3, BRIP1, HMOX1, FADD, HOXC8, WNT10B, CDT1, PLK1, FANCA, CDC7, DHFR, LIN28B, LHX2, CDK2, CDK1, CDK14, MXD3, NFKBIB, CDKN1C, TOP2A, MESP1, BNC2, MCM7, SPIN4, CITED4, HMGB2, HMGB3, NRARP, HMGB1, BRCA1, FOXM1, AFF3, ELAVL2, LYL1, MDK, MYBL2, KLF11, FOXD2, CKAP2, CCN…
GO:0010032~meiotic chromosome condensation	3	0.864553	0.00500727	INCENP, NCAPD2, NCAPH
GO:0009157~deoxyribonucleoside monophosphate biosynthetic process	3	0.864553	0.00500727	DUT, TK1, TYMS
GO:0051305~chromosome movement towards spindle pole	3	0.864553	0.00500727	CENPE, FMN2, DLGAP5
GO:0000122~negative regulation of transcription from RNA polymerase II promoter	28	8.06916	0.00506532	CDKN1C, CEBPA, CEBPB, FOXC1, PCNA, UHRF1, GLIS3, HMGB2, NRARP, HMGB1, FOXM1, AURKB, SOX2, MYB, MAGEA1, MSX1, HOXC8, SNCA, KLF11, WNT10B, PLK1, ZNF180, HIPK2, EID2, RBL1, NFIB, CDK2, MXD3
GO:0031507~heterochromatin assembly	5	1.44092	0.0051364	CDKN2A, CDK2, HMGB1, LMNB2, LMNB1
GO:0019220~regulation of phosphate metabolic process	45	12.9683	0.00529938	CDKN1C, CEBPA, CDCA2, MCM7, CCNF, KIF14, CDCA8, HMGB1, FOXM1, EFNA5, AURKB, SOX2, SOCS2, HERC5, CCNB2, PRKAR2B, CAMK2N2, MGAT5, PBK, CLSPN, FAM83D, SNCA, MAP4K4, BARD1, DUSP2, CDKN2C, CDKN2A, PDE4D, PLK1, DTNBP1, EMP2, DUSP9, MOB3B, HIPK2, SH3RF3, CCNA2, CENPE, TPX2, RBL1, FABP4, INCENP, DLC1, CDK1, BIRC5, TRIB1
GO:0007018~microtubule-based movement	13	3.7464	0.00538549	KIF14, DTNBP1, KIF23, FMN2, KIF11, SYNE2, KIF15, CENPE, KIF18B, KIFC1, KIF4A, KIF20A, DLGAP5
GO:0018105~peptidyl-serine phosphorylation	13	3.7464	0.00538549	CAMK2D, PKN3, PDE4D, PLK1, CDC7, AURKB, HIPK2, AKT3, CDK2, PBK, CDK1, CLSPN, SNCA
GO:0007569~cell aging	8	2.30548	0.0053977	RBL1, CDKN2A, AKT3, CHEK1, CDK2, CDK1, FBXO5, FOXM1
GO:1903508~positive regulation of nucleic acid-templated transcription	43	12.3919	0.00540332	CDKN1C, TOP2A, MESP1, CEBPA, CEBPB, FOXC1, MAML2, UHRF1, CITED4, RASL11A, GLIS3, HMGB2, HMGB1, BRCA1, FOXM1, SOX21, DDN, SOX2, PSMC3IP, LYL1, MCIDAS, MDK, CHEK1, MYB, E2F2, MYBL2, FADD, MSX1, WWOX, WNT10B, FOXD2, CDKN2A, ATAD2, CKAP2, DEK, ARID3C, HIPK2, CCNA2, LHX2, NFIB, CDK2, HOXB2, NFKBIB
GO:0045893~positive regulation of transcription, DNA-templated	43	12.3919	0.00540332	CDKN1C, TOP2A, MESP1, CEBPA, CEBPB, FOXC1, MAML2, UHRF1, CITED4, RASL11A, GLIS3, HMGB2, HMGB1, BRCA1, FOXM1, SOX21, DDN, SOX2, PSMC3IP, LYL1, MCIDAS, MDK, CHEK1, MYB, E2F2, MYBL2, FADD, MSX1, WWOX, WNT10B, FOXD2, CDKN2A, ATAD2, CKAP2, DEK, ARID3C, HIPK2, CCNA2, LHX2, NFIB, CDK2, HOXB2, NFKBIB
GO:0009966~regulation of signal transduction	70	20.1729	0.0054655	CDKN1C, ARHGAP11A, MESP1, PRR7, KIF14, HMGB2, NRARP, BRCA1, HMGB1, FOXM1, JPH1, OASL, SOX2, IQCJ-SCHIP1, ESM1, MDK, PEG10, AKT3, STMN1, CHEK1, MAGEA1, PBK, TNFAIP8L1, RNF152, DUSP2, ENDOG, PDE4D, EMP2, DUSP9, MOB3B, ASPM, EID2, DEPDC1B, GPR161, FAM20C, TRIB1, RTN4R, CAMK2D, NLGN1, PALM3, IL20RA, LYPD6, AURKB, SOCS2, ENHO, ZNRF3, SH3BP1, PRKAR2B, MGAT5, TIFA, CHN1, HMOX1, MSX1, NPTX1, FADD, FAM83D…
GO:0006268~DNA unwinding involved in DNA replication	4	1.15274	0.00554937	GINS1, GINS2, CDC45, MCM7
GO:0032069~regulation of nuclease activity	4	1.15274	0.00554937	PCNA, HMGB2, HMGB1, OASL
GO:0043009~chordate embryonic development	21	6.05187	0.00584466	CDKN1C, GINS1, CENPU, MESP1, CEBPA, FOXC1, CEBPB, RRM2, ENDOG, CMTM3, NRARP, BRCA1, CCNB2, LHX2, GPR161, DLC1, CHEK1, HOXA3, HOXB2, MSX1, ASF1B
GO:0001558~regulation of cell growth	16	4.61095	0.00601108	RTN4R, CAMK2D, CDKN2C, CRABP2, CDKN2A, FAM107A, KIF14, BRCA1, TMEM97, FOXM1, EFNA5, SOCS2, CCDC85B, EPB41L3, SPOCK1, MSX1
GO:0071241~cellular response to inorganic substance	11	3.17003	0.00613139	CCNA2, CEBPA, CAMK2D, NLGN1, ENDOG, FABP4, CDK2, HMOX1, CPNE2, NPTX1, SNCA
GO:0001933~negative regulation of protein phosphorylation	16	4.61095	0.0064226	CDKN1C, CEBPA, DUSP2, CDKN2C, CDKN2A, PDE4D, PLK1, DTNBP1, FOXM1, DUSP9, FABP4, PRKAR2B, CAMK2N2, PBK, TRIB1, SNCA
GO:1905821~positive regulation of chromosome condensation	3	0.864553	0.00660659	NCAPG, NCAPD2, NCAPH
GO:0061641~CENP-A containing chromatin organization	3	0.864553	0.00660659	OIP5, CENPA, ITGB3BP
GO:0034080~CENP-A containing nucleosome assembly	3	0.864553	0.00660659	OIP5, CENPA, ITGB3BP
GO:0010942~positive regulation of cell death	22	6.34006	0.00672154	BARD1, TOP2A, KLF11, WNT10B, WWOX, CAMK2D, PRR7, ENDOG, CDKN2A, IL20RA, HMGB1, DUSP9, MELK, DLC1, KCNMA1, UCP2, MYB, HMOX1, MYBL2, FADD, MSX1, SNCA
GO:0007019~microtubule depolymerization	5	1.44092	0.00700753	TPX2, KIF18B, STMN1, CKAP2, NCKAP5
GO:0043486~histone exchange	4	1.15274	0.00704064	ANP32E, OIP5, CENPA, ITGB3BP
GO:0016310~phosphorylation	54	15.562	0.00749296	CDKN1C, CCNF, KIF14, BUB1B, HMGB1, FOXM1, SOX2, HERC5, AKT3, CHEK1, PBK, TK1, COA6, PRKG1, DUSP2, PDE4D, EMP2, DUSP9, MOB3B, CCNA2, RBL1, MELK, INCENP, FAM20C, BIRC5, TRIB1, CEBPA, CAMK2D, PKN3, CDCA8, AK5, EFNA5, AURKB, SOCS2, CCNB2, PRKAR2B, CAMK2N2, CLSPN, FAM83D, SNCA, MAP4K4, CDKN2C, CDKN2A, PLK1, DTNBP1, CDC7, HIPK2, SH3RF3, CENPE, TPX2, FABP4, CDK2, CDK1, CDK14
GO:1903320~regulation of protein modification by small protein conjugation or removal	12	3.45821	0.00777936	FANCI, PRR7, FEM1A, CDKN2A, UBE2C, UBE2S, PLK1, FAM107A, BUB1B, BRCA1, FBXO5, HIPK2
GO:0010605~negative regulation of macromolecule metabolic process	71	20.4611	0.00821779	CDKN1C, MESP1, PRR7, GMNN, HMGB2, BUB1B, NRARP, BRCA1, FMN2, HMGB1, FOXM1, SOX2, PTTG1, MCIDAS, CHEK1, MYB, MAGEA1, PBK, FBXO5, KLF11, TIPIN, DUSP2, RMI2, PDE4D, DUSP9, EID2, RBL1, DEPDC1, BIRC5, TRIB1, L3MBTL4, CEBPA, CEBPB, FOXC1, PCNA, UHRF1, GLIS3, TYMS, AURKB, BRIP1, CDC45, PRKAR2B, CCDC85B, MGAT5, CAMK2N2, IGF2BP1, SPOCK1, MSX1, HOXC8, SNCA, BARD1, WNT10B, CDT1, CDKN2C, CDKN2A, PLK1, ATAD2,…
GO:0006265~DNA topological change	3	0.864553	0.00840554	TOP2A, HMGB2, HMGB1
GO:0035556~intracellular signal transduction	61	17.5793	0.00841259	ARHGAP11A, DOCK4, KIF14, BRCA1, FMN2, HMGB1, FOXM1, JPH1, OASL, SOX2, IQCJ-SCHIP1, AKT3, STMN1, CHEK1, PBK, TNFAIP8L1, RNF152, GTSE1, PRKG1, DUSP2, ENDOG, PDE4D, DUSP9, MOB3B, CCNA2, DEPDC1B, MELK, DEPDC1, TRIB1, RTN4R, CEBPB, CAMK2D, NLGN1, BCL2A1, PKN3, IL20RA, AURKB, SOCS2, SH3BP1, PRKAR2B, MGAT5, TIFA, CHN1, E2F2, HMOX1, MSX1, FADD, FAM83D, MAP4K4, WWOX, HACE1, CDKN2A, DTNBP1, HIPK2, SH3RF3, …
GO:0006928~movement of cell or subcellular component	52	14.9856	0.00846996	SPAG16, MESP1, DOCK4, FAM107A, KIF14, HMGB2, FMN2, HMGB1, KIF11, SYNE2, KIF15, MDK, AKT3, STMN1, FBXO5, DLGAP5, PRKG1, PDE4D, KIF23, EMP2, ASPM, ARMC2, DEPDC1B, KIFC1, PLEKHO1, KIF20A, MNS1, TRIB1, CAMK2D, FOXC1, PKN3, EFNA5, SH3BP1, MGAT5, CHN1, SPOCK1, HMOX1, FADD, FAM83D, GPC6, MAP4K4, HACE1, DTNBP1, CENPE, KIF18B, LHX2, NFIB, DLC1, KIF4A, CDK1, SDC1, RADIL
GO:0034502~protein localization to chromosome	7	2.01729	0.00860219	CDT1, PLK1, CDK1, BUB1B, CENPA, NDC80, AURKB
GO:0006461~protein complex assembly	32	9.2219	0.00869484	FHOD3, CEBPA, KIF14, FAM107A, FMN2, HMGB1, EFNA5, CENPA, PEG10, TIFA, STMN1, FADD, FBXO5, TK1, COA6, DLGAP5, SNCA, CDT1, WNT10B, RRM1, PLEKHG2, RRM2, UBE2C, CENPE, TPX2, CENPF, EID2, DIAPH3, CENPH, UBE2S, CENPK, CENPN
GO:0070271~protein complex biogenesis	32	9.2219	0.00869484	FHOD3, CEBPA, KIF14, FAM107A, FMN2, HMGB1, EFNA5, CENPA, PEG10, TIFA, STMN1, FADD, FBXO5, TK1, COA6, DLGAP5, SNCA, CDT1, WNT10B, RRM1, PLEKHG2, RRM2, UBE2C, CENPE, TPX2, CENPF, EID2, DIAPH3, CENPH, UBE2S, CENPK, CENPN
GO:1905564~positive regulation of vascular endothelial cell proliferation	4	1.15274	0.00874754	MDK, AKT3, NRARP, HMGB1
GO:2000001~regulation of DNA damage checkpoint	4	1.15274	0.00874754	BARD1, PBK, BRCA1, WDR76
GO:0044707~single-multicellular organism process	128	36.8876	0.00897701	FHOD3, SH3GL3, CD83, GMNN, CCNF, SMC3, SOX21, SOX2, AKT3, STMN1, CHEK1, MYB, HOXA3, FBXO5, MACROD2, ENDOG, CLEC11A, EID2, MELK, GPR161, HOXB2, TRIB1, ASF1B, RTN4R, CRABP2, IL20RA, EFNA5, SOCS2, CCNB2, BRIP1, PRKAR2B, EPB41L3, HMOX1, NPTX1, FADD, FAM83D, HOXC8, BARD1, WNT10B, NMB, FANCA, RAB27A, DHFR, ARHGAP33, POLA1, LHX2, CDK1, SDC1, RADIL, CDKN1C, TOP2A, MESP1, DOCK4, PRR7, FEN1, BNC2, HMGB2, K…
GO:0051171~regulation of nitrogen compound metabolic process	103	29.683	0.00908371	MAML2, GMNN, RASL11A, SMC3, SOX21, SOX2, MCIDAS, CHEK1, MYB, MAGEA1, HOXA3, FBXO5, ZFPL1, TIPIN, ENDOG, EID2, HOXB2, TRIB1, CRABP2, GLIS3, RAD51AP1, BRIP1, HMOX1, FADD, HOXC8, BARD1, WNT10B, CDT1, PLK1, FANCA, CDC7, DHFR, LIN28B, LHX2, CDK2, CDK1, CDK14, MXD3, NFKBIB, CDKN1C, TOP2A, MESP1, BNC2, MCM7, SPIN4, CITED4, HMGB2, HMGB3, NRARP, HMGB1, BRCA1, FMN2, FOXM1, AFF3, ELAVL2, OASL, LYL1, MDK, MY…
GO:0010646~regulation of cell communication	76	21.902	0.00917618	CDKN1C, ARHGAP11A, MESP1, PRR7, FAM107A, KIF14, HMGB2, NRARP, BRCA1, HMGB1, FOXM1, JPH1, OASL, SOX2, IQCJ-SCHIP1, ESM1, MDK, PEG10, AKT3, STMN1, CHEK1, MAGEA1, PBK, TNFAIP8L1, RNF152, DUSP2, ENDOG, PDE4D, EMP2, DUSP9, MOB3B, ASPM, EID2, DEPDC1B, GPR161, FAM20C, BIRC5, TRIB1, RTN4R, CAMK2D, NLGN1, PALM3, IL20RA, EFNA5, LYPD6, AURKB, SOCS2, ENHO, ZNRF3, SH3BP1, PRKAR2B, MGAT5, UCP2, TIFA, CHN1, HMO…
GO:0008284~positive regulation of cell proliferation	28	8.06916	0.00919977	KIF14, HMGB2, NRARP, HMGB1, FOXM1, ESM1, MDK, AKT3, MYB, HOXA3, HMOX1, FADD, FBXO5, WNT10B, NMB, TIPIN, CLEC11A, EMP2, CDC7, HIPK2, CCNA2, ASPM, SAPCD2, LHX2, PRC1, CDK2, CDK1, BIRC5
GO:0006366~transcription from RNA polymerase II promoter	49	14.121	0.00920505	CDKN1C, TOP2A, MESP1, MAML2, HMGB2, NRARP, BRCA1, HMGB1, FOXM1, SOX21, SOX2, MCIDAS, CHEK1, MYB, MAGEA1, MYBL2, KLF11, FOXD2, CKAP2, EID2, RBL1, HOXB2, CEBPA, CEBPB, FOXC1, PCNA, UHRF1, GLIS3, AURKB, DDN, E2F2, HMOX1, MSX1, FADD, HOXC8, SNCA, WWOX, WNT10B, CDKN2A, PLK1, ATAD2, ZNF180, DEK, ARID3C, HIPK2, LHX2, NFIB, CDK2, MXD3
GO:0018209~peptidyl-serine modification	13	3.7464	0.00941621	CAMK2D, PKN3, PDE4D, PLK1, CDC7, AURKB, HIPK2, AKT3, CDK2, PBK, CDK1, CLSPN, SNCA
GO:0045944~positive regulation of transcription from RNA polymerase II promoter	33	9.51009	0.00950851	TOP2A, MESP1, CEBPA, CEBPB, FOXC1, MAML2, UHRF1, GLIS3, HMGB2, HMGB1, BRCA1, FOXM1, SOX21, DDN, SOX2, MCIDAS, MYB, E2F2, MYBL2, FADD, MSX1, WWOX, WNT10B, FOXD2, CDKN2A, ATAD2, CKAP2, DEK, ARID3C, HIPK2, LHX2, NFIB, HOXB2
GO:0051098~regulation of binding	14	4.03458	0.00963482	CDT1, FOXC1, PLK1, GMNN, HMGB2, DTNBP1, HMGB1, AURKB, HIPK2, LHX2, NFIB, STMN1, HMOX1, MSX1
GO:0010941~regulation of cell death	43	12.3919	0.00966352	TOP2A, CEBPB, CAMK2D, PRR7, FOXC1, BCL2A1, IL20RA, KIF14, HMGB2, FMN2, HMGB1, BRCA1, AURKB, UNG, SOX2, SOCS2, MDK, UCP2, MYB, TNFAIP8L1, HMOX1, MYBL2, FADD, MSX1, SNCA, MAP4K4, BARD1, KLF11, WWOX, WNT10B, ENDOG, CDKN2A, PLK1, DTNBP1, DHRS2, DUSP9, HIPK2, MELK, DLC1, KCNMA1, ANP32E, CDK1, BIRC5
GO:0050896~response to stimulus	174	50.1441	0.0103477	SH3GL3, CD83, MAML2, RASL11A, FAM107A, SMC3, SOX2, HERC5, PTTG1, PEG10, FTH1, AKT3, STMN1, CHEK1, MYB, MAGEA1, CPNE2, FBXO5, MACROD2, HMGN2, RPL39, GTSE1, WDHD1, TIPIN, ENDOG, CLEC11A, UBE2E2, WDR76, MOB3B, EID2, DEPDC1B, MELK, GPR161, TRIB1, FKBP5, RTN4R, CRABP2, IL20RA, EFNA5, LYPD6, SOCS2, RAD51AP1, ENHO, BRIP1, FAM83E, PRKAR2B, HMOX1, NPTX1, FADD, CLSPN, FAM83D, BARD1, FANCI, WNT10B, CDT1, NM…
GO:0032508~DNA duplex unwinding	6	1.72911	0.0103598	TOP2A, GINS1, GINS2, BRIP1, CDC45, MCM7
GO:2000113~negative regulation of cellular macromolecule biosynthetic process	50	14.4092	0.0107887	CDKN1C, MESP1, GMNN, HMGB2, NRARP, BRCA1, HMGB1, FOXM1, SOX2, MCIDAS, CHEK1, MYB, MAGEA1, FBXO5, KLF11, TIPIN, EID2, RBL1, DEPDC1, BIRC5, L3MBTL4, CEBPA, CEBPB, FOXC1, PCNA, UHRF1, GLIS3, TYMS, AURKB, CDC45, CCDC85B, IGF2BP1, MSX1, HOXC8, SNCA, WNT10B, CDT1, CDKN2A, PLK1, ATAD2, DONSON, ZNF180, HIPK2, DHFR, CENPF, LIN28B, FABP4, NFIB, CDK2, MXD3
GO:0065003~macromolecular complex assembly	44	12.6801	0.0113686	FHOD3, CEBPA, MCM7, GMNN, KIF14, HMGB2, FAM107A, FMN2, HMGB1, EFNA5, CENPA, CHAF1B, CDC45, PEG10, TIFA, STMN1, OIP5, FADD, FBXO5, TK1, COA6, DLGAP5, SNCA, CDT1, WNT10B, RRM1, PLEKHG2, RRM2, NUP210, UBE2C, FANCA, RPL23A, CENPE, TPX2, CENPF, EID2, DIAPH3, CENPH, UBE2S, CENPK, CDK1, CENPN, ITGB3BP, ASF1B
GO:0023051~regulation of signaling	76	21.902	0.0114088	CDKN1C, ARHGAP11A, MESP1, PRR7, FAM107A, KIF14, HMGB2, NRARP, BRCA1, HMGB1, FOXM1, JPH1, OASL, SOX2, IQCJ-SCHIP1, ESM1, MDK, PEG10, AKT3, STMN1, CHEK1, MAGEA1, PBK, TNFAIP8L1, RNF152, DUSP2, ENDOG, PDE4D, EMP2, DUSP9, MOB3B, ASPM, EID2, DEPDC1B, GPR161, FAM20C, BIRC5, TRIB1, RTN4R, CAMK2D, NLGN1, PALM3, IL20RA, EFNA5, LYPD6, AURKB, SOCS2, ENHO, ZNRF3, SH3BP1, PRKAR2B, MGAT5, UCP2, TIFA, CHN1, HMO…
GO:2000026~regulation of multicellular organismal development	51	14.6974	0.0115147	CDKN1C, SH3GL3, MESP1, CD83, KIF14, HMGB2, NRARP, BRCA1, HMGB1, SOX2, MDK, AKT3, MYB, FBXO5, EMP2, DUSP9, ASPM, SAPCD2, GPR161, FAM20C, TRIB1, RTN4R, CEBPA, CEBPB, NLGN1, FOXC1, CRABP2, EFNA5, SOCS2, ZNRF3, CHN1, SPOCK1, E2F2, HMOX1, MSX1, FADD, GPC6, SNCA, MAP4K4, LINGO2, WNT10B, NEGR1, CDKN2A, DTNBP1, FANCA, HIPK2, ARHGAP33, CENPF, LHX2, NFIB, CDK1
GO:0070979~protein K11-linked ubiquitination	4	1.15274	0.0117255	UBE2C, UBE2S, UBE2T, UBE2E2
GO:0070828~heterochromatin organization	5	1.44092	0.0119874	CDKN2A, CDK2, HMGB1, LMNB2, LMNB1
GO:0001932~regulation of protein phosphorylation	37	10.6628	0.012594	CDKN1C, CEBPA, CCNF, KIF14, CDCA8, HMGB1, FOXM1, EFNA5, AURKB, SOX2, HERC5, CCNB2, PRKAR2B, CAMK2N2, PBK, CLSPN, FAM83D, SNCA, MAP4K4, DUSP2, CDKN2C, CDKN2A, PDE4D, PLK1, DTNBP1, EMP2, DUSP9, MOB3B, HIPK2, SH3RF3, CCNA2, CENPE, TPX2, FABP4, INCENP, BIRC5, TRIB1
GO:0070534~protein K63-linked ubiquitination	5	1.44092	0.0127349	CDKN2A, UBE2S, UBE2T, UBE2E2, RNF152
GO:0051298~centrosome duplication	5	1.44092	0.0127349	CCNF, CDK2, CCP110, BRCA1, NDC80
GO:0016572~histone phosphorylation	4	1.15274	0.0128319	CCNA2, INCENP, CDK2, AURKB
GO:0003002~regionalization	13	3.7464	0.0129789	MESP1, FOXC1, WNT8B, NRARP, HIPK2, LHX2, GPR161, HOXA3, HOXB2, MNS1, MSX1, HOXC8, HES4
GO:0072527~pyrimidine-containing compound metabolic process	6	1.72911	0.0131179	RRM1, DUT, AK5, TK1, TYMS, UNG
GO:0009790~embryo development	29	8.35735	0.0136447	CDKN1C, TOP2A, MESP1, CEBPA, CEBPB, FOXC1, CRABP2, WNT8B, NRARP, BRCA1, AFF3, SOX2, CCNB2, CHEK1, HOXA3, MSX1, GINS1, CENPU, DUSP2, RRM2, ENDOG, CMTM3, EMP2, HIPK2, LHX2, GPR161, DLC1, HOXB2, ASF1B
GO:0072091~regulation of stem cell proliferation	7	2.01729	0.0138096	ASPM, WNT10B, CEBPA, CDKN2C, NFIB, HOXA3, HMGB2
GO:0036211~protein modification process	82	23.6311	0.0138325	CDKN1C, PRR7, CCNF, FAM107A, KIF14, BUB1B, BRCA1, HMGB1, FOXM1, SOX2, GCSH, HERC5, AKT3, CHEK1, MYB, PBK, FBXO5, MACROD2, RNF152, PRKG1, DUSP2, PDE4D, UBE2E2, EMP2, DUSP9, MOB3B, CCNA2, CTU1, MELK, SETBP1, INCENP, FAM20C, BIRC5, TRIB1, FKBP5, CEBPA, CAMK2D, CDCA2, CDCA3, UHRF1, PKN3, USP12, CDCA8, EFNA5, AURKB, SOCS2, CCNB2, ZNRF3, PRKAR2B, UBR7, MGAT5, CAMK2N2, USP1, CLSPN, FAM83D, SNCA, MAP4K4,…
GO:0006464~cellular protein modification process	82	23.6311	0.0138325	CDKN1C, PRR7, CCNF, FAM107A, KIF14, BUB1B, BRCA1, HMGB1, FOXM1, SOX2, GCSH, HERC5, AKT3, CHEK1, MYB, PBK, FBXO5, MACROD2, RNF152, PRKG1, DUSP2, PDE4D, UBE2E2, EMP2, DUSP9, MOB3B, CCNA2, CTU1, MELK, SETBP1, INCENP, FAM20C, BIRC5, TRIB1, FKBP5, CEBPA, CAMK2D, CDCA2, CDCA3, UHRF1, PKN3, USP12, CDCA8, EFNA5, AURKB, SOCS2, CCNB2, ZNRF3, PRKAR2B, UBR7, MGAT5, CAMK2N2, USP1, CLSPN, FAM83D, SNCA, MAP4K4,…
GO:0007264~small GTPase mediated signal transduction	15	4.32277	0.0139709	RTN4R, DOCK4, HACE1, CDKN2A, KIF14, FOXM1, ARHGAP33, CCNA2, SH3BP1, RAB15, DLC1, STMN1, CDK2, HMOX1, MAP4K4
GO:0090344~negative regulation of cell aging	4	1.15274	0.013996	RBL1, AKT3, FBXO5, FOXM1
GO:0010558~negative regulation of macromolecule biosynthetic process	50	14.4092	0.0140589	CDKN1C, MESP1, GMNN, HMGB2, NRARP, BRCA1, HMGB1, FOXM1, SOX2, MCIDAS, CHEK1, MYB, MAGEA1, FBXO5, KLF11, TIPIN, EID2, RBL1, DEPDC1, BIRC5, L3MBTL4, CEBPA, CEBPB, FOXC1, PCNA, UHRF1, GLIS3, TYMS, AURKB, CDC45, CCDC85B, IGF2BP1, MSX1, HOXC8, SNCA, WNT10B, CDT1, CDKN2A, PLK1, ATAD2, DONSON, ZNF180, HIPK2, DHFR, CENPF, LIN28B, FABP4, NFIB, CDK2, MXD3
GO:0043623~cellular protein complex assembly	21	6.05187	0.0142621	FHOD3, PLEKHG2, UBE2C, FAM107A, FMN2, EFNA5, CENPA, CENPE, TPX2, CENPF, EID2, DIAPH3, CENPH, UBE2S, CENPK, STMN1, CENPN, FBXO5, COA6, DLGAP5, SNCA
GO:0006511~ubiquitin-dependent protein catabolic process	20	5.76369	0.0142772	CEBPA, HACE1, FEM1A, CDKN2A, UHRF1, UBE2C, PLK1, CCNF, USP12, KIF14, HIPK2, SH3RF3, HERC5, ZNRF3, UBE2S, CDK2, PBK, USP1, TRIB1, FBXL7
GO:0007131~reciprocal meiotic recombination	5	1.44092	0.0143175	TOP2A, PSMC3IP, RAD51AP1, BRIP1, MND1
GO:0051261~protein depolymerization	7	2.01729	0.0143245	SH3GL3, TPX2, KIF18B, SH3BP1, STMN1, CKAP2, NCKAP5
GO:0001578~microtubule bundle formation	7	2.01729	0.0148527	SPAG16, ARMC2, PRC1, PLK1, KIF20A, MNS1, NCKAP5
GO:1902969~mitotic DNA replication	3	0.864553	0.0149339	GINS1, POLA1, CDC45
GO:0031055~chromatin remodeling at centromere	3	0.864553	0.0149339	OIP5, CENPA, ITGB3BP
GO:0034622~cellular macromolecular complex assembly	33	9.51009	0.0149911	FHOD3, MCM7, GMNN, HMGB2, FAM107A, FMN2, HMGB1, EFNA5, CENPA, CHAF1B, CDC45, STMN1, OIP5, FBXO5, COA6, DLGAP5, SNCA, CDT1, WNT10B, PLEKHG2, UBE2C, RPL23A, CENPE, TPX2, CENPF, EID2, DIAPH3, CENPH, UBE2S, CENPK, CENPN, ITGB3BP, ASF1B
GO:0002520~immune system development	27	7.78098	0.0151443	CDKN1C, TOP2A, CEBPA, CEBPB, PRR7, FOXC1, CD83, HMGB2, NRARP, SNX10, HMGB1, UNG, LYL1, CCNB2, EXO1, MDK, MYB, HOXA3, FADD, WNT10B, CDKN2A, FANCA, DHRS2, HIPK2, MELK, FAM20C, TRIB1
GO:0006336~DNA replication-independent nucleosome assembly	4	1.15274	0.0152182	OIP5, CENPA, ITGB3BP, ASF1B
GO:0042326~negative regulation of phosphorylation	16	4.61095	0.0153297	CDKN1C, CEBPA, DUSP2, CDKN2C, CDKN2A, PDE4D, PLK1, DTNBP1, FOXM1, DUSP9, FABP4, PRKAR2B, CAMK2N2, PBK, TRIB1, SNCA
GO:0042770~signal transduction in response to DNA damage	6	1.72911	0.0156523	CDKN2A, CHEK1, MSX1, FOXM1, GTSE1, HIPK2
GO:0031326~regulation of cellular biosynthetic process	98	28.2421	0.0156735	MAML2, GMNN, RASL11A, SMC3, SOX21, SOX2, MCIDAS, CHEK1, MYB, MAGEA1, HOXA3, FBXO5, ZFPL1, TIPIN, ENDOG, EID2, HOXB2, TRIB1, CRABP2, GLIS3, BRIP1, HMOX1, FADD, HOXC8, WNT10B, CDT1, PLK1, FANCA, CDC7, DHFR, LIN28B, LHX2, CDK2, CDK1, CDK14, MXD3, NFKBIB, CDKN1C, TOP2A, MESP1, BNC2, MCM7, SPIN4, CITED4, HMGB2, HMGB3, NRARP, HMGB1, BRCA1, FOXM1, AFF3, ELAVL2, LYL1, MDK, MYBL2, KLF11, FOXD2, CKAP2, CCN…
GO:0031109~microtubule polymerization or depolymerization	7	2.01729	0.0159493	TPX2, KIF18B, STMN1, CKAP2, FBXO5, NCKAP5, SNCA
GO:0009889~regulation of biosynthetic process	99	28.5303	0.0161571	MAML2, GMNN, RASL11A, SMC3, SOX21, SOX2, MCIDAS, CHEK1, MYB, MAGEA1, HOXA3, FBXO5, ZFPL1, TIPIN, ENDOG, EID2, HOXB2, TRIB1, CRABP2, GLIS3, BRIP1, HMOX1, FADD, HOXC8, WNT10B, CDT1, PLK1, FANCA, RAB27A, CDC7, DHFR, LIN28B, LHX2, CDK2, CDK1, CDK14, MXD3, NFKBIB, CDKN1C, TOP2A, MESP1, BNC2, MCM7, SPIN4, CITED4, HMGB2, HMGB3, NRARP, HMGB1, BRCA1, FOXM1, AFF3, ELAVL2, LYL1, MDK, MYBL2, KLF11, FOXD2, CK…
GO:0019941~modification-dependent protein catabolic process	20	5.76369	0.0163725	CEBPA, HACE1, FEM1A, CDKN2A, UHRF1, UBE2C, PLK1, CCNF, USP12, KIF14, HIPK2, SH3RF3, HERC5, ZNRF3, UBE2S, CDK2, PBK, USP1, TRIB1, FBXL7
GO:0034724~DNA replication-independent nucleosome organization	4	1.15274	0.0164987	OIP5, CENPA, ITGB3BP, ASF1B
GO:0090075~relaxation of muscle	4	1.15274	0.0164987	CAMK2D, PDE4D, KCNMA1, PRKG1
GO:1902275~regulation of chromatin organization	10	2.88184	0.0169468	CAMK2D, CDC45, ATAD2, CHEK1, CDK2, MYB, BRCA1, DEK, MKI67, SNCA
GO:0000302~response to reactive oxygen species	10	2.88184	0.0169468	DHFR, CCNA2, ENDOG, PCNA, UCP2, CDK2, MYB, CDK1, HMOX1, SDC1
GO:0000209~protein polyubiquitination	10	2.88184	0.0171269	BARD1, HACE1, CDKN2A, UBE2C, UBE2S, UBE2T, UBE2E2, BRCA1, RNF152, FBXL7
GO:1900262~regulation of DNA-directed DNA polymerase activity	3	0.864553	0.017466	GINS1, GINS2, PCNA
GO:1900264~positive regulation of DNA-directed DNA polymerase activity	3	0.864553	0.017466	GINS1, GINS2, PCNA
GO:0007144~female meiosis I	3	0.864553	0.017466	CCNB2, FBXO5, NDC80
GO:0090435~protein localization to nuclear envelope	3	0.864553	0.017466	PLK1, LMNB2, LMNB1
GO:0006301~postreplication repair	4	1.15274	0.0178378	PCNA, POLE2, USP1, BRCA1
GO:0001889~liver development	8	2.30548	0.0185574	MESP1, CEBPA, CEBPB, PCNA, MDK, UCP2, HMOX1, TYMS
GO:0070936~protein K48-linked ubiquitination	5	1.44092	0.0188017	HACE1, UBE2C, UBE2T, UBE2E2, RNF152
GO:0046605~regulation of centrosome cycle	5	1.44092	0.0188017	CCNF, CHEK1, CCP110, BRCA1, KIF11
GO:0071900~regulation of protein serine/threonine kinase activity	16	4.61095	0.0190019	CDKN1C, CEBPA, DUSP2, CDKN2C, CDKN2A, PLK1, CCNF, DTNBP1, DUSP9, HERC5, CCNA2, CCNB2, INCENP, PRKAR2B, TRIB1, SNCA
GO:0043632~modification-dependent macromolecule catabolic process	20	5.76369	0.0193044	CEBPA, HACE1, FEM1A, CDKN2A, UHRF1, UBE2C, PLK1, CCNF, USP12, KIF14, HIPK2, SH3RF3, HERC5, ZNRF3, UBE2S, CDK2, PBK, USP1, TRIB1, FBXL7
GO:0051172~negative regulation of nitrogen compound metabolic process	52	14.9856	0.019432	CDKN1C, MESP1, GMNN, HMGB2, NRARP, BRCA1, HMGB1, FOXM1, SOX2, MCIDAS, CHEK1, MYB, MAGEA1, FBXO5, KLF11, TIPIN, RMI2, EID2, RBL1, DEPDC1, BIRC5, L3MBTL4, CEBPA, CEBPB, FOXC1, PCNA, UHRF1, GLIS3, TYMS, AURKB, CDC45, CCDC85B, IGF2BP1, MSX1, HOXC8, SNCA, BARD1, WNT10B, CDT1, CDKN2A, PLK1, ATAD2, DONSON, ZNF180, HIPK2, DHFR, CENPF, LIN28B, FABP4, NFIB, CDK2, MXD3
GO:0030900~forebrain development	14	4.03458	0.019807	RTN4R, RRM1, BCL2A1, KIF14, SYNE2, SOX2, ASPM, MDK, LHX2, NFIB, DLC1, IGF2BP1, MSX1, PRKG1
GO:0051130~positive regulation of cellular component organization	35	10.0865	0.0200109	CEBPA, NLGN1, FEN1, CRABP2, CCP110, NCAPG, CDCA8, FMN2, BRCA1, EFNA5, NCAPH, AURKB, RAD51AP1, MDK, MYB, NUSAP1, MSX1, DLGAP5, SNCA, MAP4K4, LINGO2, CDT1, WNT10B, ENDOG, NEGR1, UBE2C, DTNBP1, RAB27A, DEK, INCENP, CDK2, BIRC5, SDC1, NCAPD2, MNS1
GO:1904668~positive regulation of ubiquitin protein ligase activity	3	0.864553	0.0201657	UBE2C, UBE2S, PLK1
GO:0010826~negative regulation of centrosome duplication	3	0.864553	0.0201657	CCNF, CCP110, BRCA1
GO:0060623~regulation of chromosome condensation	3	0.864553	0.0201657	NCAPG, NCAPD2, NCAPH
GO:0061008~hepaticobiliary system development	8	2.30548	0.0202174	MESP1, CEBPA, CEBPB, PCNA, MDK, UCP2, HMOX1, TYMS
GO:0042176~regulation of protein catabolic process	14	4.03458	0.0203675	BARD1, WNT10B, CEBPA, HACE1, CDKN2A, PLK1, FMN2, HIPK2, SH3RF3, CDK2, PBK, FAM83D, TRIB1, SNCA
GO:0040008~regulation of growth	20	5.76369	0.0204251	RTN4R, CAMK2D, FOXC1, CDKN2C, CRABP2, CDKN2A, FAM107A, KIF14, BRCA1, TMEM97, FOXM1, EFNA5, DUSP9, SOCS2, CCNB2, CCDC85B, EPB41L3, CDK1, SPOCK1, MSX1
GO:0090342~regulation of cell aging	5	1.44092	0.0208127	RBL1, CDKN2A, AKT3, FBXO5, FOXM1
GO:0009057~macromolecule catabolic process	32	9.2219	0.0210413	CEBPA, FEN1, UHRF1, CCNF, USP12, KIF14, FMN2, HMGB1, HMMR, NEU2, HERC5, ZNRF3, PBK, IGF2BP1, USP1, SNCA, BARD1, WNT10B, ENDOG, HACE1, FEM1A, CDKN2A, UBE2C, PLK1, HIPK2, SH3RF3, LIN28B, LSM6, UBE2S, CDK2, TRIB1, FBXL7
GO:0014070~response to organic cyclic compound	27	7.78098	0.0211625	CEBPA, CEBPB, CD83, PCNA, HMGB2, FAM107A, WNT8B, HMGB1, BRCA1, TYMS, EFNA5, SOCS2, PRKAR2B, MDK, CHEK1, HMOX1, FADD, MSX1, SNCA, WNT10B, ENDOG, PDE4D, DHFR, CCNA2, LIN28B, CDK1, SDC1
GO:0051093~negative regulation of developmental process	29	8.35735	0.0211972	RTN4R, MESP1, CEBPA, NLGN1, FOXC1, NRARP, HMGB1, FOXM1, EFNA5, SOX2, SOCS2, MDK, CCDC85B, AKT3, MYB, E2F2, SPOCK1, MSX1, FBXO5, MAP4K4, WNT10B, CDKN2A, DTNBP1, ASPM, RBL1, LHX2, NFIB, GPR161, TRIB1
GO:0048869~cellular developmental process	90	25.9366	0.0213141	CDKN1C, FHOD3, SPAG16, TOP2A, SH3GL3, MESP1, PRR7, CD83, KIF14, HMGB2, NRARP, SNX10, FMN2, HMGB1, FOXM1, SOX21, SYNE2, SOX2, LYL1, MCIDAS, MDK, PEG10, AKT3, STMN1, CHEK1, MYB, FBXO5, PRKG1, FOXD2, PDE4D, EMP2, C1QL1, ASPM, ARMC2, EID2, RBL1, PPDPF, CDH12, FAM20C, PLEKHO1, MNS1, TRIB1, ASF1B, RTN4R, CEBPA, CEBPB, NLGN1, FOXC1, PCNA, CRABP2, PALM3, WNT8B, TYMS, EFNA5, SOCS2, BRIP1, SH3BP1, CCDC85B,…
GO:0051053~negative regulation of DNA metabolic process	8	2.30548	0.0213835	CDT1, TIPIN, RMI2, MCIDAS, CHEK1, GMNN, DONSON, FBXO5
GO:0071248~cellular response to metal ion	9	2.59366	0.0214404	CEBPA, CAMK2D, NLGN1, ENDOG, FABP4, HMOX1, CPNE2, NPTX1, SNCA
GO:0030010~establishment of cell polarity	7	2.01729	0.021579	SH3BP1, SAPCD2, PLK1, FRMD4A, CENPA, NDC80, ENKD1
GO:0043085~positive regulation of catalytic activity	32	9.2219	0.0225176	ARHGAP11A, RTN4R, PRR7, PCNA, UHRF1, KIF14, HMGB2, HMGB1, EFNA5, AURKB, SH3BP1, CHN1, FADD, CLSPN, SNCA, MAP4K4, GINS1, GINS2, CDKN2A, GRTP1, UBE2C, PLK1, EMP2, DUSP9, MOB3B, DHFR, CENPE, TBC1D1, TPX2, UBE2S, INCENP, DLC1
GO:0045739~positive regulation of DNA repair	7	2.01729	0.0229911	RAD51AP1, PCNA, USP1, BRCA1, FMN2, HMGB1, FOXM1
GO:0046606~negative regulation of centrosome cycle	3	0.864553	0.0230272	CCNF, CCP110, BRCA1
GO:0033262~regulation of nuclear cell cycle DNA replication	3	0.864553	0.0230272	CDT1, TIPIN, CDC7
GO:0098534~centriole assembly	4	1.15274	0.023783	MCIDAS, CDK2, CCP110, BRCA1
GO:0048534~hematopoietic or lymphoid organ development	25	7.20461	0.0240821	CDKN1C, TOP2A, CEBPA, CEBPB, PRR7, FOXC1, CD83, HMGB2, NRARP, SNX10, HMGB1, LYL1, CCNB2, MDK, MYB, HOXA3, FADD, WNT10B, CDKN2A, FANCA, DHRS2, HIPK2, MELK, FAM20C, TRIB1
GO:0031327~negative regulation of cellular biosynthetic process	50	14.4092	0.024208	CDKN1C, MESP1, GMNN, HMGB2, NRARP, BRCA1, HMGB1, FOXM1, SOX2, MCIDAS, CHEK1, MYB, MAGEA1, FBXO5, KLF11, TIPIN, EID2, RBL1, DEPDC1, BIRC5, L3MBTL4, CEBPA, CEBPB, FOXC1, PCNA, UHRF1, GLIS3, TYMS, AURKB, CDC45, CCDC85B, IGF2BP1, MSX1, HOXC8, SNCA, WNT10B, CDT1, CDKN2A, PLK1, ATAD2, DONSON, ZNF180, HIPK2, DHFR, CENPF, LIN28B, FABP4, NFIB, CDK2, MXD3
GO:0043412~macromolecule modification	84	24.2075	0.0248748	CDKN1C, PRR7, CCNF, FAM107A, KIF14, BUB1B, BRCA1, HMGB1, FOXM1, SOX2, GCSH, HERC5, AKT3, CHEK1, MYB, PBK, FBXO5, MACROD2, RNF152, PRKG1, DUSP2, PDE4D, UBE2E2, EMP2, CDKAL1, DUSP9, MOB3B, CCNA2, CTU1, MELK, SETBP1, INCENP, FAM20C, BIRC5, TRIB1, FKBP5, CEBPA, CAMK2D, CDCA2, CDCA3, UHRF1, PKN3, USP12, CDCA8, EFNA5, AURKB, UNG, SOCS2, CCNB2, ZNRF3, PRKAR2B, UBR7, MGAT5, CAMK2N2, USP1, CLSPN, FAM83D, …
GO:0009892~negative regulation of metabolic process	72	20.7493	0.0249247	CDKN1C, MESP1, PRR7, GMNN, HMGB2, BUB1B, NRARP, BRCA1, FMN2, HMGB1, FOXM1, SOX2, PTTG1, MCIDAS, CHEK1, MYB, MAGEA1, PBK, FBXO5, KLF11, TIPIN, DUSP2, RMI2, PDE4D, DUSP9, EID2, RBL1, DEPDC1, BIRC5, TRIB1, L3MBTL4, CEBPA, CEBPB, FOXC1, PCNA, UHRF1, GLIS3, TYMS, AURKB, BRIP1, CDC45, PRKAR2B, CCDC85B, MGAT5, CAMK2N2, IGF2BP1, SPOCK1, HMOX1, MSX1, HOXC8, SNCA, BARD1, WNT10B, CDT1, CDKN2C, CDKN2A, PLK1,…
GO:0051402~neuron apoptotic process	10	2.88184	0.0249315	CEBPB, MDK, MYB, KIF14, HMOX1, BIRC5, MYBL2, FADD, HIPK2, SNCA
GO:0007399~nervous system development	55	15.8501	0.0252289	CDKN1C, SH3GL3, MESP1, KIF14, HMGB2, HMGB1, SYNE2, HAPLN1, SOX2, MDK, AKT3, STMN1, MYB, HOXA3, MACROD2, PRKG1, C1QL1, ASPM, GPR161, HOXB2, RTN4R, CEBPB, NLGN1, FOXC1, BCL2A1, CRABP2, WNT8B, EFNA5, SOCS2, EPB41L3, CHN1, IGF2BP1, SPOCK1, MSX1, NPTX1, HOXC8, GPC6, HES4, SNCA, MAP4K4, LINGO2, WNT10B, CMTM8, RRM1, CDKN2C, NEGR1, DTNBP1, HIPK2, DHFR, ARHGAP33, CENPF, LHX2, NFIB, DLC1, CDK1
GO:0006351~transcription, DNA-templated	74	21.3256	0.0253427	CDKN1C, TOP2A, MESP1, MAML2, CITED4, RASL11A, GMNN, HMGB2, HMGB3, NRARP, BRCA1, HMGB1, FOXM1, SOX21, SOX2, LYL1, MCIDAS, MDK, CHEK1, MYB, HOXA3, MAGEA1, MYBL2, KLF11, FOXD2, CKAP2, CCNA2, EID2, RBL1, DEPDC1, BIRC5, HOXB2, LCORL, TRIB1, L3MBTL4, CEBPA, CEBPB, CAMK2D, FOXC1, PCNA, UHRF1, GLIS3, AURKB, DDN, PSMC3IP, BRIP1, CDC45, ZNF628, CCDC85B, E2F2, HMOX1, MSX1, FADD, HOXC8, HES4, SNCA, WWOX, WNT…
GO:0045936~negative regulation of phosphate metabolic process	17	4.89914	0.0258788	CDKN1C, CEBPA, DUSP2, CDKN2C, CDKN2A, PDE4D, PLK1, DTNBP1, FOXM1, DUSP9, FABP4, PRKAR2B, CAMK2N2, MGAT5, PBK, TRIB1, SNCA
GO:0010563~negative regulation of phosphorus metabolic process	17	4.89914	0.0262045	CDKN1C, CEBPA, DUSP2, CDKN2C, CDKN2A, PDE4D, PLK1, DTNBP1, FOXM1, DUSP9, FABP4, PRKAR2B, CAMK2N2, MGAT5, PBK, TRIB1, SNCA
GO:0032434~regulation of proteasomal ubiquitin-dependent protein catabolic process	7	2.01729	0.0267899	SH3RF3, WNT10B, CEBPA, PLK1, CDK2, PBK, TRIB1
GO:0031324~negative regulation of cellular metabolic process	67	19.3084	0.0269953	CDKN1C, MESP1, PRR7, GMNN, HMGB2, BUB1B, NRARP, BRCA1, HMGB1, FOXM1, SOX2, PTTG1, MCIDAS, CHEK1, MYB, MAGEA1, PBK, FBXO5, KLF11, TIPIN, DUSP2, RMI2, PDE4D, DUSP9, EID2, RBL1, DEPDC1, BIRC5, TRIB1, L3MBTL4, CEBPA, CEBPB, FOXC1, PCNA, UHRF1, GLIS3, TYMS, AURKB, CDC45, PRKAR2B, CCDC85B, MGAT5, CAMK2N2, IGF2BP1, SPOCK1, HMOX1, MSX1, HOXC8, SNCA, BARD1, WNT10B, CDT1, CDKN2C, CDKN2A, PLK1, ATAD2, DONSO…
GO:1903050~regulation of proteolysis involved in cellular protein catabolic process	9	2.59366	0.0270863	SH3RF3, WNT10B, CEBPA, CDKN2A, PLK1, CDK2, PBK, TRIB1, HIPK2
GO:0043624~cellular protein complex disassembly	7	2.01729	0.0275966	SH3GL3, TPX2, KIF18B, SH3BP1, STMN1, CKAP2, NCKAP5
GO:0044265~cellular macromolecule catabolic process	27	7.78098	0.0277361	CEBPA, FEN1, UHRF1, CCNF, USP12, KIF14, NEU2, HERC5, ZNRF3, PBK, IGF2BP1, USP1, WNT10B, ENDOG, HACE1, FEM1A, CDKN2A, UBE2C, PLK1, HIPK2, SH3RF3, LIN28B, LSM6, UBE2S, CDK2, TRIB1, FBXL7
GO:0007420~brain development	22	6.34006	0.0283615	RTN4R, RRM1, FOXC1, NEGR1, BCL2A1, KIF14, DTNBP1, SYNE2, SOX2, ASPM, CENPF, MDK, LHX2, NFIB, DLC1, AKT3, STMN1, IGF2BP1, HOXB2, MSX1, MACROD2, PRKG1
GO:0009952~anterior/posterior pattern specification	9	2.59366	0.0283951	MESP1, FOXC1, HOXA3, NRARP, HOXB2, MSX1, HOXC8, HIPK2, HES4
GO:0006997~nucleus organization	7	2.01729	0.0284192	PLK1, CHEK1, CDK1, HMGB2, LMNB2, LMNB1, HIPK2
GO:0080134~regulation of response to stress	38	10.951	0.0284322	RTN4R, CEBPA, CEBPB, PCNA, HMGB2, FMN2, HMGB1, BRCA1, FOXM1, OASL, RAD51AP1, HERC5, MDK, TIFA, AKT3, CHEK1, PBK, USP1, FADD, MSX1, FBXO5, PRKG1, SNCA, MAP4K4, BARD1, RMI2, ENDOG, FEM1A, CDKN2A, DTNBP1, FANCA, DEK, WDR76, HIPK2, SH3RF3, DHFR, RBL1, FABP4
GO:0051603~proteolysis involved in cellular protein catabolic process	21	6.05187	0.0285372	WNT10B, CEBPA, HACE1, FEM1A, CDKN2A, UHRF1, UBE2C, PLK1, CCNF, USP12, KIF14, HIPK2, SH3RF3, HERC5, ZNRF3, UBE2S, CDK2, PBK, USP1, TRIB1, FBXL7
GO:0001953~negative regulation of cell-matrix adhesion	4	1.15274	0.0288608	CDKN2A, DLC1, FAM107A, MAP4K4
GO:0045986~negative regulation of smooth muscle contraction	3	0.864553	0.0292125	DOCK4, KCNMA1, PRKG1
GO:0045580~regulation of T cell differentiation	8	2.30548	0.0293201	WNT10B, CD83, MDK, CDKN2A, MYB, FANCA, NRARP, HMGB1
GO:0009890~negative regulation of biosynthetic process	50	14.4092	0.0302313	CDKN1C, MESP1, GMNN, HMGB2, NRARP, BRCA1, HMGB1, FOXM1, SOX2, MCIDAS, CHEK1, MYB, MAGEA1, FBXO5, KLF11, TIPIN, EID2, RBL1, DEPDC1, BIRC5, L3MBTL4, CEBPA, CEBPB, FOXC1, PCNA, UHRF1, GLIS3, TYMS, AURKB, CDC45, CCDC85B, IGF2BP1, MSX1, HOXC8, SNCA, WNT10B, CDT1, CDKN2A, PLK1, ATAD2, DONSON, ZNF180, HIPK2, DHFR, CENPF, LIN28B, FABP4, NFIB, CDK2, MXD3
GO:0034599~cellular response to oxidative stress	11	3.17003	0.0302917	DHFR, CCNA2, ENDOG, PCNA, MELK, CDK2, MYB, CDK1, HMOX1, DHRS2, SNCA
GO:0007162~negative regulation of cell adhesion	11	3.17003	0.0302917	CEBPB, MDK, CDKN2A, DLC1, FAM107A, SPOCK1, NRARP, HMGB1, EFNA5, PRKG1, MAP4K4
GO:0048731~system development	98	28.2421	0.0314024	FHOD3, SH3GL3, CD83, GMNN, CCNF, SOX21, SOX2, AKT3, STMN1, MYB, HOXA3, FBXO5, MACROD2, EID2, MELK, GPR161, HOXB2, TRIB1, RTN4R, CRABP2, EFNA5, SOCS2, CCNB2, BRIP1, EPB41L3, HMOX1, NPTX1, FADD, FAM83D, HOXC8, WNT10B, FANCA, DHFR, ARHGAP33, LHX2, CDK1, SDC1, RADIL, CDKN1C, TOP2A, MESP1, PRR7, BNC2, HMGB2, KIF14, NRARP, SNX10, HMGB1, BRCA1, JPH1, HAPLN1, SYNE2, LYL1, ESM1, MDK, EXO1, PRKG1, EMP2, C1…
GO:0010038~response to metal ion	13	3.7464	0.0314684	CEBPA, CAMK2D, NLGN1, ENDOG, PCNA, FABP4, KCNMA1, CDK1, SDC1, HMOX1, CPNE2, NPTX1, SNCA
GO:0008315~meiotic G2/MI transition	2	0.576369	0.0315078	CCNB2, NDC80
GO:0099607~lateral attachment of mitotic spindle microtubules to kinetochore	2	0.576369	0.0315078	CENPE, AURKB
GO:0044087~regulation of cellular component biogenesis	27	7.78098	0.0315305	FHOD3, CEBPA, NLGN1, KIF14, FAM107A, CCP110, FMN2, HMGB1, BRCA1, EFNA5, SYNE2, KIF15, MCIDAS, STMN1, GPC6, SNCA, MAP4K4, LINGO2, CDT1, WNT10B, PLEKHG2, NEGR1, PLK1, DLC1, CDK2, SDC1, MNS1
GO:1903706~regulation of hemopoiesis	14	4.03458	0.0319817	WNT10B, CEBPA, FOXC1, CEBPB, CD83, CDKN2A, HMGB2, FANCA, NRARP, HMGB1, MDK, MYB, FADD, TRIB1
GO:0016055~Wnt signaling pathway	14	4.03458	0.0319817	WNT10B, MESP1, WWOX, WNT8B, NRARP, LYPD6, SOX2, ASPM, DEPDC1B, ZNRF3, MDK, SDC1, CDK14, GPC6
GO:0031111~negative regulation of microtubule polymerization or depolymerization	4	1.15274	0.0325392	TPX2, STMN1, CKAP2, SNCA
GO:0030330~DNA damage response, signal transduction by p53 class mediator	5	1.44092	0.0328056	CDKN2A, MSX1, FOXM1, GTSE1, HIPK2
GO:0198738~cell-cell signaling by wnt	14	4.03458	0.0329325	WNT10B, MESP1, WWOX, WNT8B, NRARP, LYPD6, SOX2, ASPM, DEPDC1B, ZNRF3, MDK, SDC1, CDK14, GPC6
GO:0010810~regulation of cell-substrate adhesion	9	2.59366	0.0333409	MDK, CDKN2A, DLC1, FAM107A, SPOCK1, EMP2, EFNA5, EDIL3, MAP4K4
GO:0051963~regulation of synapse assembly	6	1.72911	0.0342825	LINGO2, NLGN1, NEGR1, EFNA5, GPC6, SNCA
GO:0048585~negative regulation of response to stimulus	40	11.5274	0.0350566	RTN4R, MESP1, PALM3, HMGB2, NRARP, BRCA1, FOXM1, SOX2, SOCS2, ZNRF3, SH3BP1, MDK, PEG10, AKT3, STMN1, UCP2, PBK, MAGEA1, TNFAIP8L1, HMOX1, FBXO5, RNF152, PRKG1, SNCA, MAP4K4, WWOX, DUSP2, RMI2, ENDOG, FEM1A, PDE4D, DUSP9, HIPK2, LIN28B, EID2, RBL1, GPR161, DLC1, TRIB1, NFKBIB
GO:0044093~positive regulation of molecular function	38	10.951	0.0351949	ARHGAP11A, RTN4R, PRR7, FOXC1, PCNA, UHRF1, GMNN, KIF14, HMGB2, HMGB1, EFNA5, AURKB, SH3BP1, STMN1, CHN1, FADD, CLSPN, SNCA, MAP4K4, GINS1, GINS2, CDT1, WNT10B, CDKN2A, GRTP1, UBE2C, PLK1, EMP2, DUSP9, MOB3B, HIPK2, DHFR, CENPE, TBC1D1, TPX2, UBE2S, INCENP, DLC1
GO:0072331~signal transduction by p53 class mediator	7	2.01729	0.0355848	WWOX, CDKN2A, E2F2, MSX1, FOXM1, GTSE1, HIPK2
GO:2000573~positive regulation of DNA biosynthetic process	5	1.44092	0.0356001	GINS1, GINS2, PCNA, USP1, AURKB
GO:0007417~central nervous system development	27	7.78098	0.0359393	RTN4R, SH3GL3, FOXC1, BCL2A1, KIF14, SYNE2, HAPLN1, SOX2, MDK, AKT3, STMN1, IGF2BP1, SPOCK1, MSX1, NPTX1, MACROD2, PRKG1, RRM1, CDKN2C, NEGR1, DTNBP1, ASPM, CENPF, LHX2, NFIB, DLC1, HOXB2
GO:0040023~establishment of nucleus localization	3	0.864553	0.0359774	LMNB2, SYNE2, LMNB1
GO:0010458~exit from mitosis	3	0.864553	0.0359774	UBE2C, UBE2S, BIRC5
GO:0007097~nuclear migration	3	0.864553	0.0359774	LMNB2, SYNE2, LMNB1
GO:0043523~regulation of neuron apoptotic process	9	2.59366	0.0362747	CEBPB, MDK, MYB, KIF14, HMOX1, BIRC5, MYBL2, HIPK2, SNCA
GO:0061351~neural precursor cell proliferation	7	2.01729	0.0365549	ASPM, RRM1, MELK, MDK, LHX2, IGF2BP1, KIF14
GO:0002521~leukocyte differentiation	17	4.89914	0.0369398	WNT10B, CEBPA, PRR7, CEBPB, CD83, CDKN2A, FANCA, NRARP, SNX10, HMGB1, DHRS2, LYL1, MDK, MYB, FAM20C, FADD, TRIB1
GO:0045669~positive regulation of osteoblast differentiation	5	1.44092	0.0370475	WNT10B, CEBPA, CEBPB, FAM20C, FBXO5
GO:0006357~regulation of transcription from RNA polymerase II promoter	57	16.4265	0.0377199	CDKN1C, TOP2A, MESP1, MAML2, HMGB2, HMGB3, NRARP, BRCA1, HMGB1, FOXM1, SOX21, SOX2, LYL1, MCIDAS, CHEK1, MYB, HOXA3, MAGEA1, MYBL2, KLF11, FOXD2, CKAP2, EID2, RBL1, HOXB2, LCORL, CEBPA, CEBPB, CAMK2D, FOXC1, PCNA, UHRF1, GLIS3, AURKB, DDN, BRIP1, ZNF628, E2F2, HMOX1, MSX1, FADD, HOXC8, HES4, SNCA, WWOX, WNT10B, CDKN2A, PLK1, ATAD2, ZNF180, DEK, ARID3C, HIPK2, LHX2, NFIB, CDK2, MXD3
GO:0050793~regulation of developmental process	59	17.0029	0.0379999	CDKN1C, SH3GL3, MESP1, CD83, KIF14, HMGB2, NRARP, BRCA1, HMGB1, FOXM1, SOX2, MDK, AKT3, MYB, FBXO5, EMP2, DUSP9, ASPM, RBL1, SAPCD2, GPR161, FAM20C, PLEKHO1, TRIB1, RTN4R, CEBPA, CEBPB, NLGN1, FOXC1, CRABP2, PALM3, EFNA5, SOCS2, ZNRF3, CCDC85B, EPB41L3, CHN1, SPOCK1, E2F2, HMOX1, MSX1, FADD, GPC6, AAMDC, SNCA, MAP4K4, LINGO2, WNT10B, NEGR1, CDKN2A, DTNBP1, FANCA, HIPK2, ARHGAP33, CENPF, LHX2, NFI…
GO:1903708~positive regulation of hemopoiesis	9	2.59366	0.038368	WNT10B, FOXC1, CD83, MDK, MYB, HMGB2, FADD, HMGB1, TRIB1
GO:0006284~base-excision repair	4	1.15274	0.0384918	FEN1, PCNA, HMGB1, UNG
GO:0051865~protein autoubiquitination	5	1.44092	0.0385283	BARD1, SH3RF3, UHRF1, UBE2T, BRCA1
GO:0044092~negative regulation of molecular function	29	8.35735	0.0386209	CDKN1C, CEBPA, CAMK2D, BUB1B, LYPD6, AURKB, PTTG1, PRKAR2B, CAMK2N2, MGAT5, STMN1, E2F2, HMOX1, SPOCK1, MSX1, FBXO5, SNCA, DUSP2, CDKN2C, CDKN2A, PLK1, DTNBP1, DUSP9, FABP4, LHX2, NFIB, ANP32E, BIRC5, TRIB1
GO:0010628~positive regulation of gene expression	48	13.8329	0.038829	CDKN1C, TOP2A, MESP1, CEBPA, CEBPB, FOXC1, MAML2, UHRF1, CITED4, RASL11A, GLIS3, HMGB2, HMGB1, BRCA1, FOXM1, SOX21, DDN, SOX2, PSMC3IP, LYL1, MCIDAS, MDK, CHEK1, MYB, IGF2BP1, E2F2, MYBL2, FADD, MSX1, WWOX, WNT10B, FOXD2, CDKN2A, ATAD2, CKAP2, DTNBP1, RAB27A, DEK, ARID3C, HIPK2, CCNA2, LIN28B, LHX2, NFIB, CDK2, CDK1, HOXB2, NFKBIB
GO:0043170~macromolecule metabolic process	188	54.1787	0.0389008	MAML2, GMNN, CCNF, RASL11A, FAM107A, BUB1B, LDLRAD3, SMC3, SOX21, SOX2, GCSH, HERC5, PTTG1, MCIDAS, AKT3, CHEK1, MYB, MAGEA1, HOXA3, FBXO5, MACROD2, ZFPL1, RPL39, WDHD1, TIPIN, ENDOG, UBE2E2, THOC3, CDKAL1, ASRGL1, MOB3B, EID2, MELK, HOXB2, TRIB1, FKBP5, CDCA2, CDCA3, CRABP2, GLIS3, CDCA8, HMMR, EFNA5, SOCS2, RAD51AP1, NEU2, CCNB2, BRIP1, ORC1, UBR7, PRKAR2B, HMOX1, FADD, CLSPN, FAM83D, HOXC8, BA…
GO:0001938~positive regulation of endothelial cell proliferation	6	1.72911	0.038921	MDK, AKT3, HMGB2, HMOX1, NRARP, HMGB1
GO:0007096~regulation of exit from mitosis	3	0.864553	0.0395638	CDKN1C, UBE2C, BIRC5
GO:1902105~regulation of leukocyte differentiation	11	3.17003	0.0402221	WNT10B, CEBPB, CD83, MDK, CDKN2A, MYB, FANCA, NRARP, FADD, HMGB1, TRIB1
GO:0006796~phosphate-containing compound metabolic process	65	18.732	0.0405122	CDKN1C, MCM7, CCNF, KIF14, BUB1B, HMGB1, FOXM1, SOX2, HERC5, AKT3, CHEK1, PBK, TK1, COA6, PRKG1, DUSP2, PDE4D, EMP2, DUSP9, MOB3B, CCNA2, RBL1, MELK, INCENP, FAM20C, BIRC5, TRIB1, CEBPA, CAMK2D, CDCA2, PKN3, CDCA8, AK5, TYMS, EFNA5, AURKB, UNG, SOCS2, CCNB2, PRKAR2B, MGAT5, CAMK2N2, CLSPN, FAM83D, SNCA, MAP4K4, BARD1, DUT, RRM1, CDKN2C, RRM2, CDKN2A, PLK1, DTNBP1, CDC7, HIPK2, SH3RF3, CENPE, TPX2…
GO:1902531~regulation of intracellular signal transduction	42	12.1037	0.0405827	ARHGAP11A, RTN4R, NLGN1, CAMK2D, IL20RA, KIF14, HMGB1, FOXM1, JPH1, AURKB, OASL, SOX2, SOCS2, IQCJ-SCHIP1, SH3BP1, PRKAR2B, MGAT5, TIFA, AKT3, STMN1, CHEK1, CHN1, PBK, TNFAIP8L1, HMOX1, FADD, MSX1, FAM83D, RNF152, MAP4K4, DUSP2, ENDOG, CDKN2A, PDE4D, DTNBP1, DUSP9, MOB3B, HIPK2, SH3RF3, DLC1, TRIB1, NFKBIB
GO:0051258~protein polymerization	11	3.17003	0.0414736	FHOD3, TPX2, DIAPH3, PLEKHG2, UBE2C, UBE2S, STMN1, FAM107A, FMN2, FBXO5, SNCA
GO:0009411~response to UV	7	2.01729	0.0416593	TIPIN, FEN1, PCNA, CHEK1, PBK, USP1, AURKB
GO:0101023~vascular endothelial cell proliferation	4	1.15274	0.0427465	MDK, AKT3, NRARP, HMGB1
GO:0001956~positive regulation of neurotransmitter secretion	3	0.864553	0.0432793	NLGN1, DTNBP1, SNCA
GO:1902115~regulation of organelle assembly	8	2.30548	0.0437936	MCIDAS, PLK1, CCP110, SDC1, BRCA1, MNS1, SYNE2, KIF15
GO:2000027~regulation of organ morphogenesis	8	2.30548	0.0446633	MESP1, FOXC1, ZNRF3, SAPCD2, MDK, NFIB, MSX1, GPC6
GO:0030163~protein catabolic process	25	7.20461	0.0447062	CEBPA, UHRF1, CCNF, USP12, KIF14, FMN2, NEU2, HERC5, ZNRF3, PBK, USP1, SNCA, BARD1, WNT10B, HACE1, FEM1A, CDKN2A, UBE2C, PLK1, HIPK2, SH3RF3, UBE2S, CDK2, TRIB1, FBXL7
GO:0045581~negative regulation of T cell differentiation	4	1.15274	0.0449585	MDK, CDKN2A, NRARP, HMGB1
GO:0045005~DNA-dependent DNA replication maintenance of fidelity	4	1.15274	0.0449585	MMS22L, TIPIN, PCNA, DONSON
GO:0010035~response to inorganic substance	17	4.89914	0.0449786	CEBPA, CAMK2D, NLGN1, ENDOG, PCNA, CCNA2, FABP4, KCNMA1, UCP2, CDK2, MYB, CDK1, SDC1, HMOX1, CPNE2, NPTX1, SNCA
GO:0030217~T cell differentiation	10	2.88184	0.0451668	WNT10B, PRR7, CD83, MDK, CDKN2A, MYB, FANCA, NRARP, FADD, HMGB1
GO:0030097~hemopoiesis	23	6.62824	0.0454498	CDKN1C, TOP2A, WNT10B, CEBPA, PRR7, FOXC1, CEBPB, CD83, CDKN2A, HMGB2, FANCA, NRARP, SNX10, HMGB1, DHRS2, HIPK2, LYL1, MELK, MDK, MYB, FAM20C, FADD, TRIB1
GO:0051347~positive regulation of transferase activity	18	5.18732	0.0462978	GINS1, GINS2, PCNA, UBE2C, PLK1, KIF14, EMP2, EFNA5, DUSP9, MOB3B, AURKB, CENPE, TPX2, INCENP, UBE2S, CLSPN, MAP4K4, SNCA
GO:0060322~head development	22	6.34006	0.0468037	RTN4R, RRM1, FOXC1, NEGR1, BCL2A1, KIF14, DTNBP1, SYNE2, SOX2, ASPM, CENPF, MDK, LHX2, NFIB, DLC1, AKT3, STMN1, IGF2BP1, HOXB2, MSX1, MACROD2, PRKG1
GO:0070997~neuron death	12	3.45821	0.0468057	CEBPB, ENDOG, MDK, MYB, KIF14, DTNBP1, HMOX1, BIRC5, MYBL2, FADD, HIPK2, SNCA
GO:0035936~testosterone secretion	2	0.576369	0.0468887	NMB, MYB
GO:2000843~regulation of testosterone secretion	2	0.576369	0.0468887	NMB, MYB
GO:0070494~regulation of thrombin-activated receptor signaling pathway	2	0.576369	0.0468887	STMN1, SNCA
GO:2000845~positive regulation of testosterone secretion	2	0.576369	0.0468887	NMB, MYB
GO:0070495~negative regulation of thrombin-activated receptor signaling pathway	2	0.576369	0.0468887	STMN1, SNCA
GO:0000083~regulation of transcription involved in G1/S transition of mitotic cell cycle	3	0.864553	0.0471191	KLF11, E2F2, CDK14
GO:1905562~regulation of vascular endothelial cell proliferation	4	1.15274	0.0472263	MDK, AKT3, NRARP, HMGB1
GO:0006513~protein monoubiquitination	5	1.44092	0.0481164	BARD1, UHRF1, UBE2T, FANCA, BRCA1
GO:1905114~cell surface receptor signaling pathway involved in cell-cell signaling	16	4.61095	0.0484221	WNT10B, MESP1, WWOX, NLGN1, WNT8B, NRARP, LYPD6, SOX2, ASPM, DEPDC1B, ZNRF3, MDK, SDC1, CDK14, GPC6, SNCA
GO:0051960~regulation of nervous system development	24	6.91643	0.0489153	LINGO2, RTN4R, SH3GL3, NLGN1, CRABP2, NEGR1, KIF14, HMGB2, DTNBP1, EFNA5, SOX2, SOCS2, ARHGAP33, ASPM, MDK, LHX2, GPR161, CHN1, MYB, CDK1, SPOCK1, GPC6, MAP4K4, SNCA
GO:0006793~phosphorus metabolic process	66	19.0202	0.049161	CDKN1C, MCM7, CCNF, KIF14, BUB1B, HMGB1, FOXM1, SOX2, HERC5, AKT3, CHEK1, PBK, TK1, COA6, PRKG1, DUSP2, PDE4D, EMP2, DUSP9, MOB3B, CCNA2, RBL1, MELK, INCENP, FAM20C, BIRC5, FAR2, TRIB1, CEBPA, CAMK2D, CDCA2, PKN3, CDCA8, AK5, TYMS, EFNA5, AURKB, UNG, SOCS2, CCNB2, PRKAR2B, MGAT5, CAMK2N2, CLSPN, FAM83D, SNCA, MAP4K4, BARD1, DUT, RRM1, CDKN2C, RRM2, CDKN2A, PLK1, DTNBP1, CDC7, HIPK2, SH3RF3, CENPE…
GO:0043524~negative regulation of neuron apoptotic process	7	2.01729	0.0495265	CEBPB, MDK, KIF14, HMOX1, BIRC5, HIPK2, SNCA
GO:1903322~positive regulation of protein modification by small protein conjugation or removal	7	2.01729	0.0495265	FANCI, CDKN2A, UBE2C, UBE2S, PLK1, FAM107A, BRCA1

## Sheet: GO_UP-dTAM_TOP2Ai_KDM1Ai
GO_UP-dTAM_TOP2Ai_KDM1Ai	Count	%	PValue	Genes
GO:0051179~localization	122	51.9149	3.05764e-10	DGKD, PLAT, AUP1, SLC4A2, F11R, CCRL2, DAG1, SLC26A11, CAPN1, TNS4, TGM2, UNC13B, CPT1A, IL4R, GRIP2, NISCH, ADAM15, WDR81, ADAM8, ABCG1, EPHA2, OSBP2, SLC27A4, FBN2, SEMA7A, CEMIP, SLC22A5, TMEM63A, PSEN2, PDGFB, ITPR3, TNFRSF11A, MST1R, ACACB, PODXL, PLXNA2, ATP6V0A2, CYC1, ZBTB7B, KCNN4, NTSR1, PLXNA3, SPTBN2, ABCA2, OSBPL7, JAG1, JUP, WFS1, ATP8B1, ABCA3, SEC16A, TNK2, LIF, NBEAL2, DHCR24, SY…
GO:0065008~regulation of biological quality	89	37.8723	1.02357e-09	USP36, SLC35F6, DGKD, ZNF251, DGKA, SLC2A1, PLAT, PCSK7, SLC4A2, F11R, PEAR1, CCRL2, DAG1, TNKS1BP1, SPTAN1, TGM2, UNC13B, ABCC1, SUN1, CPT1A, ITGA2, SHROOM3, AMPD2, CPT1C, SLC39A14, GRIP2, NISCH, ANO1, POR, SLPI, WDR81, SLCO4A1, TFF2, ADAM8, TFF1, ABCG1, FBN2, SEMA7A, CEMIP, SLC22A5, SEMA3B, PSEN2, PDGFB, ATP1A3, ITPR3, TNFRSF11A, ATP1A1, ACACB, NCLN, MUC2, P2RY2, HECTD4, PLXNA2, ATP6V0A2, LRRC8…
GO:0006820~anion transport	27	11.4894	2.38409e-08	SLC20A1, SLC2A1, TNFRSF11A, SLC4A2, ABCC10, LRRC8A, SLC26A11, KCNN4, LDLR, NTSR1, ABCC3, ABCC1, CPT1A, SLC12A4, ATP8B1, ABCA3, SLC39A14, CLCN7, ANO1, SLC6A6, SLC7A6, SLC6A9, SLCO4A1, SFXN3, ESYT1, ABCG1, SLC27A4
GO:0006810~transport	92	39.1489	4.5078e-08	LGALS3BP, USP36, SLC35F6, DGKD, TNFAIP2, SLC2A1, AUP1, SLC4A2, F11R, ABCC10, PEAR1, SEC61A1, SLC26A11, CAPN1, TGM2, UNC13B, ABCC3, ABCC1, SUN1, CPT1A, IL4R, ITGA2, NIPA1, SLC39A14, GRIP2, NISCH, ANO1, SLC7A6, WDR81, SLCO4A1, TFF2, ADAM8, ABCG1, OSBP2, SLC27A4, CEMIP, SLC22A5, TMEM63A, AP5Z1, AHNAK, SLC20A1, PSEN2, PDGFB, ATP1A3, DENND3, ITPR3, MST1R, TNFRSF11A, ATP1A1, P2RY2, ATP6V0A2, LRRC8A, CY…
GO:0006811~ion transport	47	20	8.40638e-08	CEMIP, SLC22A5, TMEM63A, AHNAK, SLC20A1, PSEN2, PDGFB, SLC2A1, ATP1A3, ITPR3, TNFRSF11A, ATP1A1, SLC4A2, ABCC10, SEC61A1, ATP6V0A2, LRRC8A, SLC26A11, CYC1, CAPN1, KCNN4, LDLR, NTSR1, ABCC3, ABCC1, CPT1A, SLC12A4, ATP8B1, WFS1, ABCA3, NIPA1, SLC8B1, SLC39A14, SYT7, TPCN1, CLCN7, LETM1, ANO1, SLC6A6, SLC25A37, SLC7A6, SLC6A9, SLCO4A1, SFXN3, ESYT1, ABCG1, SLC27A4
GO:0051234~establishment of localization	92	39.1489	2.81528e-07	LGALS3BP, USP36, SLC35F6, DGKD, TNFAIP2, SLC2A1, AUP1, SLC4A2, F11R, ABCC10, PEAR1, SEC61A1, SLC26A11, CAPN1, TGM2, UNC13B, ABCC3, ABCC1, SUN1, CPT1A, IL4R, ITGA2, NIPA1, SLC39A14, GRIP2, NISCH, ANO1, SLC7A6, WDR81, SLCO4A1, TFF2, ADAM8, ABCG1, OSBP2, SLC27A4, CEMIP, SLC22A5, TMEM63A, AP5Z1, AHNAK, SLC20A1, PSEN2, PDGFB, ATP1A3, DENND3, ITPR3, MST1R, TNFRSF11A, ATP1A1, P2RY2, ATP6V0A2, LRRC8A, CY…
GO:0015711~organic anion transport	22	9.3617	4.31529e-07	ABCC3, ABCC1, CPT1A, ATP8B1, ABCA3, SLC2A1, TNFRSF11A, SLC4A2, ABCC10, SLC39A14, SLC6A6, SLC7A6, SLC6A9, SLCO4A1, SFXN3, LRRC8A, ESYT1, KCNN4, LDLR, ABCG1, NTSR1, SLC27A4
GO:0006869~lipid transport	20	8.51064	5.7907e-07	ABCC3, ABCA2, OSBPL7, ABCC1, CPT1A, ATP8B1, ABCA3, SLC2A1, TNFRSF11A, ABCC10, SYT7, SLCO4A1, ESYT1, LRP10, KCNN4, LDLR, ABCG1, NTSR1, OSBP2, SLC27A4
GO:1902578~single-organism localization	67	28.5106	6.25162e-07	TNFAIP2, SLC2A1, F11R, ABCC10, PEAR1, SLC26A11, TGM2, UNC13B, ABCC3, ABCC1, SUN1, CPT1A, IL4R, ITGA3, ITGA2, GRIP2, NISCH, ANO1, SLC7A6, SLCO4A1, TFF2, ADAM8, ABCG1, EPHA2, OSBP2, SLC27A4, CEMIP, SLC22A5, PSEN2, ATP1A3, ITPR3, MST1R, TNFRSF11A, ATP1A1, P2RY2, ATP6V0A2, LRRC8A, CYC1, KCNN4, ZBTB7B, LDLR, NTSR1, ABCA2, SLC12A4, OSBPL7, JUP, ATP8B1, ABCA3, SEC16A, LIF, WNT7A, SYNJ2, SLC8B1, SYT7, TP…
GO:0010876~lipid localization	21	8.93617	6.67679e-07	ABCC3, ABCA2, OSBPL7, ABCC1, CPT1A, ATP8B1, ABCA3, SLC2A1, TNFRSF11A, ABCC10, ACACB, SYT7, SLCO4A1, ESYT1, LRP10, KCNN4, LDLR, ABCG1, NTSR1, OSBP2, SLC27A4
GO:0044710~single-organism metabolic process	80	34.0426	8.17292e-07	POMT2, BCAR3, PYGB, DGKD, DGKA, GALNT18, CPNE7, SLC2A1, HR, AUP1, ENO2, ABCC10, LOXL1, SGSH, FADS2, DAG1, ABCC1, CPT1A, CHPF2, ITGA2, ENTPD6, AMPD2, TRAF1, CPT1C, SLC39A14, NISCH, PLA2G15, POR, ADAM15, WDR81, B3GNT3, ADAM8, ABCG1, PLBD2, CERS2, EPHA2, SLC27A4, SEMA7A, TNXB, PDGFB, MST1R, TNFRSF11A, ATP1A1, ACACB, PTDSS2, MAN2A2, HECTD4, CYC1, ZBTB7B, ST3GAL1, LDLR, NTSR1, APOBEC3C, ABCA2, GALNT6,…
GO:0042908~xenobiotic transport	7	2.97872	9.33425e-07	ABCC3, SLC6A6, ABCC1, ABCA3, SLC2A1, LRRC8A, ABCC10
GO:0030155~regulation of cell adhesion	28	11.9149	1.52668e-06	EPHB6, TNXB, PDGFB, F11R, PODXL, DAG1, PLXNA2, ZBTB7B, PLXNA3, TGM2, IL4R, JAG1, JUP, LAMB2, ITGA3, ITGA2, LIF, SOX13, VEGFA, ADAM19, CCDC88B, ADAM15, CD9, PLXNB2, ITGA6, ADAM8, P4HB, EPHA2
GO:0042221~response to chemical	86	36.5957	2.05605e-06	POMT2, EPHB6, BCAR3, DGKD, CPNE7, SLC2A1, PLAT, AUP1, ENO2, LOXL1, SEC61A1, CCRL2, DAG1, CTSD, TGM2, UNC13B, ABCC3, ABCC1, CPT1A, IL4R, ITGA3, ITGA2, PLEKHG5, ENTPD6, TRAF1, SLC39A14, ANO1, MN1, POR, ADAM15, SLPI, TFF2, ITGA6, ADAM8, TFF1, ABCG1, EPHA2, SLC27A4, FBN2, KMT2D, SEMA7A, SLC22A5, TNXB, SEMA3B, PDGFB, ATP1A3, ITPR3, MST1R, TNFRSF11A, ATP1A1, ACACB, P2RY2, PLXNA2, ATP6V0A2, FLNB, CYC1, …
GO:0055085~transmembrane transport	40	17.0213	2.57735e-06	SLC35F6, CEMIP, SLC22A5, TMEM63A, AHNAK, SLC20A1, SLC2A1, ATP1A3, ITPR3, ATP1A1, SLC4A2, ABCC10, SEC61A1, ATP6V0A2, LRRC8A, SLC26A11, CYC1, CAPN1, KCNN4, NTSR1, ABCC3, ABCA2, ABCC1, CPT1A, SLC12A4, ATP8B1, ABCA3, NIPA1, SLC8B1, SLC39A14, TPCN1, CLCN7, LETM1, ANO1, SLC6A6, SLC7A6, SLC6A9, SLCO4A1, SFXN3, ABCG1
GO:0044765~single-organism transport	62	26.383	3.94682e-06	TNFAIP2, SLC2A1, ABCC10, PEAR1, SLC26A11, TGM2, UNC13B, ABCC3, ABCC1, SUN1, CPT1A, IL4R, ITGA2, GRIP2, NISCH, ANO1, SLC7A6, SLCO4A1, TFF2, ADAM8, ABCG1, OSBP2, SLC27A4, CEMIP, SLC22A5, ATP1A3, ITPR3, MST1R, TNFRSF11A, ATP1A1, P2RY2, ATP6V0A2, LRRC8A, CYC1, KCNN4, ZBTB7B, LDLR, NTSR1, ABCA2, SLC12A4, OSBPL7, JUP, ATP8B1, ABCA3, SEC16A, LIF, WNT7A, SYNJ2, SLC8B1, SYT7, TPCN1, VEGFA, CLCN7, LETM1, S…
GO:0045785~positive regulation of cell adhesion	20	8.51064	4.12415e-06	EPHB6, IL4R, JUP, LAMB2, ITGA3, ITGA2, PDGFB, LIF, SOX13, F11R, VEGFA, CCDC88B, ADAM19, PODXL, DAG1, ADAM8, ITGA6, P4HB, ZBTB7B, TGM2
GO:0010033~response to organic substance	65	27.6596	5.85612e-06	POMT2, BCAR3, DGKD, SLC2A1, PLAT, AUP1, ENO2, LOXL1, SEC61A1, CCRL2, DAG1, CTSD, TGM2, UNC13B, ABCC1, CPT1A, IL4R, ITGA3, ITGA2, TRAF1, SLC39A14, ANO1, MN1, POR, ADAM15, SLPI, TFF2, ITGA6, TFF1, ABCG1, EPHA2, SLC27A4, FBN2, KMT2D, SLC22A5, TNXB, PDGFB, ATP1A3, MST1R, TNFRSF11A, ATP1A1, ACACB, P2RY2, FLNB, CYC1, ZBTB7B, LDLR, NTSR1, ABCA2, OSBPL7, JAG1, JUP, WFS1, ABCA3, PDE2A, SYVN1, WNT7A, DHCR2…
GO:0044699~single-organism process	194	82.5532	9.9321e-06	EPHB6, CPNE7, SLC4A2, F11R, ENO2, ZFYVE28, DAG1, TNS4, UNC13B, CPT1A, ENTPD6, SOX13, CPT1C, NISCH, POR, WDR81, PLBD2, EPHA2, SLC22A5, PDGFB, MST1R, EVPL, PPL, PTDSS2, ATP6V0A2, KCNN4, ZBTB7B, RALGDS, ST3GAL1, NTSR1, SPTBN2, APOBEC3C, ABCA2, JAG1, JUP, ABCA3, PDE2A, LIF, NBEAL2, CCDC88B, FA2H, SLC6A6, SLC6A9, CYP2S1, FASN, SFXN3, HYOU1, SLC35F6, PYGB, PTPRH, ABCC10, PEAR1, TMEM43, QSOX1, SPTAN1, C…
GO:0048513~animal organ development	70	29.7872	1.11293e-05	BCAR3, PRKCSH, ITGB4, SLC2A1, SLC4A2, SEC61A1, DAG1, CAPN1, TGM2, SUN1, CPT1A, IL4R, ITGA3, ITGA2, SOX13, SLC39A14, ADAM19, POR, ADAM15, ITGA6, ADAM8, EPHA2, SLC27A4, FBN2, KRT81, SEMA7A, TNXB, SLC20A1, SEMA3B, PDGFB, ATP1A3, TNFRSF11A, TOB2, ACACB, EVPL, PPL, STK36, PODXL, PLXNA2, FLNB, LRRC8A, ZBTB7B, ST3GAL1, PLXNA3, SPTBN2, JAG1, JUP, WFS1, LAMB2, ATP8B1, SEMA4B, ABCA3, SEC16A, PDE2A, LIF, SY…
GO:0006629~lipid metabolic process	36	15.3191	1.8443e-05	DGKD, TNXB, DGKA, CPNE7, PDGFB, ATP1A1, AUP1, ABCC10, ACACB, FADS2, PTDSS2, ST3GAL1, LDLR, ABCA2, OSBPL7, ABCC1, CPT1A, ATP8B1, ABCA3, DHCR24, SYNJ2, CPT1C, PLA2G15, FA2H, POR, PC, WDR81, FASN, CYP2S1, PNPLA6, LRP10, ABCG1, NFE2L1, PLBD2, CERS2, SLC27A4
GO:0007166~cell surface receptor signaling pathway	58	24.6809	2.15208e-05	EPHB6, BCAR3, DGKD, ITGB4, PLAT, ZFYVE28, CCRL2, CAPN1, CTSD, TGM2, UNC13B, IL4R, ITGA3, ITGA2, SOX13, TRAF1, SLC39A14, GRIP2, GIGYF1, POR, GPRC5A, ADAM15, TFF2, ITGA6, ADAM8, EPHA2, SLC27A4, FBN2, SEMA7A, TNXB, ARHGEF28, SEMA3B, PSEN2, PDGFB, MST1R, TNFRSF11A, STK36, P2RY2, PLXNA2, KCNN4, ZBTB7B, NTSR1, PLXNA3, JAG1, JUP, LAMB2, SEMA4B, TNK2, LIF, WNT7A, TNFRSF10A, IGF2R, VEGFA, TSPAN15, KRT18, …
GO:0050896~response to stimulus	140	59.5745	2.36563e-05	EPHB6, DGKD, DGKA, CPNE7, PLAT, AUP1, F11R, ENO2, LOXL1, ZFYVE28, CCRL2, DAG1, CAPN1, TGM2, UNC13B, CPT1A, IL4R, ENTPD6, SOX13, GRIP2, NISCH, POR, ADAM15, SLPI, ADAM8, ABCG1, EPHA2, SLC27A4, FBN2, KMT2D, SEMA7A, SLC22A5, ARHGEF28, NOP2, PSEN2, PDGFB, ITPR3, TNFRSF11A, MST1R, ACACB, EVPL, PPL, STK36, PLXNA2, ATP6V0A2, CYC1, ZBTB7B, KCNN4, RALGDS, ST3GAL1, NTSR1, PLXNA3, APOBEC3C, ABCA2, OSBPL7, JA…
GO:0034220~ion transmembrane transport	32	13.617	2.45049e-05	CEMIP, SLC22A5, TMEM63A, AHNAK, SLC20A1, SLC2A1, ATP1A3, ITPR3, ATP1A1, SLC4A2, SEC61A1, ATP6V0A2, LRRC8A, SLC26A11, CYC1, CAPN1, KCNN4, NTSR1, ABCC1, CPT1A, SLC12A4, ATP8B1, NIPA1, SLC8B1, SLC39A14, TPCN1, CLCN7, LETM1, ANO1, SLC6A6, SLC7A6, SLC6A9
GO:0023051~regulation of signaling	68	28.9362	2.66054e-05	BCAR3, SLC35F6, DGKD, PLAT, F11R, ZFYVE28, DAG1, CAPN1, CTSD, TGM2, UNC13B, CPT1A, ITGA3, ITGA2, PLEKHG5, SOX13, TRAF1, SLC39A14, NISCH, ANO1, MN1, POR, GPRC5A, ARHGEF4, ITGA6, ADAM8, ABCG1, EPHA2, SLC27A4, FBN2, KMT2D, SEMA7A, TNXB, SLC20A1, ARHGEF28, NOP2, PDGFB, DENND3, ITPR3, MST1R, TNFRSF11A, NCLN, STK36, LRRC8A, KCNN4, ZBTB7B, LDLR, NTSR1, ABCA2, JAG1, JUP, WFS1, LAMB2, PDE2A, LIF, SYVN1, W…
GO:0034204~lipid translocation	6	2.55319	2.79651e-05	ABCA2, ABCC1, ATP8B1, ABCA3, KCNN4, ABCG1
GO:0044707~single-multicellular organism process	106	45.1064	3.62215e-05	EPHB6, DGKD, DGKA, PLAT, SLC4A2, F11R, LOXL1, DAG1, CAPN1, TGM2, CPT1A, IL4R, SOX13, ADAM19, POR, ADAM15, ADAM8, ABCG1, EPHA2, SLC27A4, FBN2, SEMA7A, SLC22A5, PDGFB, ITPR3, TNFRSF11A, MST1R, ACACB, EVPL, PPL, STK36, PODXL, PLXNA2, ZBTB7B, KCNN4, ST3GAL1, NTSR1, PLXNA3, SPTBN2, ABCA2, JAG1, JUP, WFS1, ATP8B1, ABCA3, SEC16A, PDE2A, LIF, NBEAL2, DHCR24, SYNJ2, SYT7, IGF2R, CCDC88B, FA2H, ATG16L1, FA…
GO:0010646~regulation of cell communication	67	28.5106	3.7933e-05	BCAR3, SLC35F6, DGKD, PLAT, F11R, ZFYVE28, DAG1, CAPN1, CTSD, TGM2, UNC13B, CPT1A, ITGA3, ITGA2, PLEKHG5, SOX13, TRAF1, SLC39A14, NISCH, ANO1, MN1, POR, GPRC5A, ARHGEF4, ITGA6, ADAM8, ABCG1, EPHA2, SLC27A4, FBN2, KMT2D, SEMA7A, TNXB, SLC20A1, ARHGEF28, NOP2, PDGFB, DENND3, ITPR3, MST1R, TNFRSF11A, NCLN, STK36, LRRC8A, KCNN4, ZBTB7B, NTSR1, ABCA2, JAG1, JUP, WFS1, LAMB2, PDE2A, LIF, SYVN1, WNT7A, …
GO:0015698~inorganic anion transport	11	4.68085	4.46567e-05	CLCN7, ABCC3, ANO1, SLC12A4, ABCC1, SLC20A1, SLC26A11, LRRC8A, SLC4A2, ABCC10, SLC39A14
GO:0043588~skin development	14	5.95745	4.59153e-05	KRT81, JAG1, JUP, ITGB4, ITGA3, ITGA2, DHCR24, EVPL, PPL, FA2H, ITGA6, FLNB, EPHA2, SLC27A4
GO:0071260~cellular response to mechanical stimulus	8	3.40426	5.89561e-05	ITGA2, PDE2A, SLC2A1, DAG1, TNFRSF10A, ATP1A1, F11R, MAP3K14
GO:0098656~anion transmembrane transport	13	5.53191	6.68524e-05	SLC12A4, ABCC1, CPT1A, SLC20A1, SLC2A1, SLC4A2, CLCN7, ANO1, SLC6A6, SLC7A6, SLC26A11, LRRC8A, NTSR1
GO:0009605~response to external stimulus	54	22.9787	7.40671e-05	EPHB6, SLC2A1, PLAT, AUP1, F11R, LOXL1, CCRL2, DAG1, TGM2, ABCC1, SUN1, CPT1A, IL4R, ITGA2, PLEKHG5, SHROOM3, ANO1, MN1, POR, SLPI, ADAM8, CERS2, EPHA2, SLC27A4, SEMA7A, SLC22A5, SEMA3B, PDGFB, MST1R, TNFRSF11A, ATP1A1, ACACB, PPL, PLXNA2, LDLR, NTSR1, PLXNA3, APOBEC3C, JUP, SERPIND1, LAMB2, SEMA4B, PDE2A, TNFRSF10A, SLC8B1, VEGFA, CCDC88B, KRT18, POLR3A, ATG16L1, BHLHE40, CD9, PLXNB2, MAP3K14
GO:0050878~regulation of body fluid levels	16	6.80851	7.59346e-05	DGKD, SERPIND1, WFS1, DGKA, ITGA2, PDGFB, PLAT, F11R, PEAR1, VEGFA, ANO1, FA2H, P2RY2, CD9, ZBTB7B, KCNN4
GO:0015908~fatty acid transport	9	3.82979	9.01525e-05	ABCC3, ABCC1, CPT1A, SLCO4A1, SLC2A1, TNFRSF11A, ABCC10, NTSR1, SLC27A4
GO:0046942~carboxylic acid transport	15	6.38298	9.57743e-05	ABCC3, ABCC1, CPT1A, ATP8B1, SLC2A1, TNFRSF11A, ABCC10, SLC6A6, SLC7A6, SLC6A9, SLCO4A1, SFXN3, LRRC8A, NTSR1, SLC27A4
GO:0015849~organic acid transport	15	6.38298	0.000101333	ABCC3, ABCC1, CPT1A, ATP8B1, SLC2A1, TNFRSF11A, ABCC10, SLC6A6, SLC7A6, SLC6A9, SLCO4A1, SFXN3, LRRC8A, NTSR1, SLC27A4
GO:0015718~monocarboxylic acid transport	11	4.68085	0.000102206	ABCC3, SLC6A6, ABCC1, CPT1A, ATP8B1, SLCO4A1, SLC2A1, TNFRSF11A, ABCC10, NTSR1, SLC27A4
GO:0071526~semaphorin-plexin signaling pathway	6	2.55319	0.000107747	SEMA7A, SEMA4B, SEMA3B, PLXNA2, PLXNB2, PLXNA3
GO:0009612~response to mechanical stimulus	12	5.10638	0.000110613	SUN1, JUP, ITGA2, PDE2A, SLC2A1, DAG1, TNFRSF10A, TNFRSF11A, ATP1A1, F11R, PPL, MAP3K14
GO:0002064~epithelial cell development	12	5.10638	0.000118854	JAG1, LAMB2, PODXL, FASN, PDE2A, PDGFB, SHROOM3, WNT7A, FLNB, F11R, EPHA2, VEGFA
GO:0032879~regulation of localization	57	24.2553	0.000128493	USP36, SLC35F6, DGKD, DAG1, CAPN1, CTSD, TGM2, UNC13B, CPT1A, IL4R, ITGA3, ITGA2, NISCH, ANO1, ADAM15, TFF2, ITGA6, ADAM8, ABCG1, CERS2, EPHA2, SEMA7A, CEMIP, TNXB, AHNAK, SEMA3B, PDGFB, ITPR3, TNFRSF11A, ATP1A1, ACACB, PODXL, P2RY2, PLXNA2, LRRC8A, KCNN4, NTSR1, PLXNA3, ABCA2, JAG1, JUP, WFS1, ATP8B1, SEMA4B, ABCA3, SEC16A, TNK2, LIF, WNT7A, SLC8B1, SYT7, TPCN1, VEGFA, LETM1, SLC6A9, CD9, PLXNB2
GO:0006935~chemotaxis	20	8.51064	0.000144869	EPHB6, SEMA7A, ABCC1, SERPIND1, LAMB2, PLEKHG5, SEMA4B, ITGA2, SEMA3B, PDGFB, TNFRSF11A, SLC8B1, VEGFA, CCRL2, DAG1, PLXNA2, PLXNB2, ADAM8, PLXNA3, EPHA2
GO:1901700~response to oxygen-containing compound	39	16.5957	0.000149631	BCAR3, PDGFB, SLC2A1, ATP1A3, PLAT, TNFRSF11A, ATP1A1, ENO2, LOXL1, P2RY2, DAG1, CYC1, ZBTB7B, CTSD, LDLR, TGM2, UNC13B, ABCA2, OSBPL7, ABCC1, CPT1A, JAG1, JUP, ITGA2, PDE2A, WNT7A, SLC39A14, IGF2R, ANO1, MN1, POR, KRT18, ADAM15, SLPI, CD9, TFF1, ABCG1, NFE2L1, SLC27A4
GO:0042330~taxis	20	8.51064	0.000160532	EPHB6, SEMA7A, ABCC1, SERPIND1, LAMB2, PLEKHG5, SEMA4B, ITGA2, SEMA3B, PDGFB, TNFRSF11A, SLC8B1, VEGFA, CCRL2, DAG1, PLXNA2, PLXNB2, ADAM8, PLXNA3, EPHA2
GO:0070887~cellular response to chemical stimulus	58	24.6809	0.000204078	POMT2, BCAR3, CPNE7, PLAT, AUP1, CCRL2, DAG1, CTSD, TGM2, UNC13B, ABCC3, ABCC1, CPT1A, IL4R, ITGA3, ITGA2, PLEKHG5, TRAF1, SLC39A14, ANO1, MN1, POR, ADAM15, TFF2, ITGA6, ADAM8, ABCG1, EPHA2, SLC27A4, FBN2, KMT2D, TNXB, SEMA3B, PDGFB, ATP1A3, MST1R, TNFRSF11A, ATP1A1, P2RY2, ATP6V0A2, FLNB, ZBTB7B, LDLR, OSBPL7, JUP, WFS1, PDE2A, WNT7A, SLC8B1, SYT7, VEGFA, KRT18, FASN, CYP2S1, CD9, HYOU1, P4HB, N…
GO:0009611~response to wounding	20	8.51064	0.000213914	DGKD, SERPIND1, AHNAK, LAMB2, ITGB4, DGKA, ITGA2, PDGFB, WNT7A, PLAT, F11R, PEAR1, EVPL, PPL, SYT7, VEGFA, ADAM15, DAG1, CD9, CERS2
GO:0044281~small molecule metabolic process	43	18.2979	0.000216545	TNXB, SLC2A1, ENO2, ABCC10, ACACB, SGSH, FADS2, MAN2A2, HECTD4, CYC1, ST3GAL1, LDLR, NTSR1, APOBEC3C, ABCA2, OSBPL7, ABCC1, CPT1A, CHPF2, ATP8B1, PDE2A, ENTPD6, AMPD2, DHCR24, SYNJ2, COQ9, CPT1C, SLC39A14, PLA2G15, NISCH, FA2H, POR, GALE, PC, FASN, CYP2S1, B3GNT3, SFXN3, P4HB, ABCG1, NFE2L1, EPHA2, SLC27A4
GO:0016477~cell migration	35	14.8936	0.000250961	SEMA7A, CEMIP, ITGB4, SEMA3B, PDGFB, PLAT, MST1R, TNFRSF11A, F11R, PODXL, CCRL2, DAG1, PLXNA2, PLXNA3, ABCC1, SUN1, JAG1, JUP, LAMB2, ITGA3, SEMA4B, ITGA2, PLEKHG5, WNT7A, CDC42BPB, SLC8B1, VEGFA, NISCH, ADAM15, CD9, PLXNB2, ITGA6, ADAM8, CERS2, EPHA2
GO:0044763~single-organism cellular process	162	68.9362	0.000255444	EPHB6, DGKD, DGKA, GALNT18, PLAT, HR, AUP1, SLC4A2, F11R, ENO2, LOXL1, FADS2, CCRL2, DAG1, TNS4, TGM2, UNC13B, CPT1A, IL4R, ENTPD6, SOX13, CPT1C, TUBA4A, GRIP2, PLA2G15, NISCH, CLIP2, POR, ADAM15, WDR81, ADAM8, PLBD2, ABCG1, EPHA2, OSBP2, SLC27A4, FBN2, KMT2D, SEMA7A, CEMIP, ARHGEF28, PSEN2, PDGFB, ITPR3, TNFRSF11A, MST1R, ACACB, EVPL, PPL, PTDSS2, MAN2A2, STK36, PODXL, PLXNA2, ATP6V0A2, CYC1, ZB…
GO:0030855~epithelial cell differentiation	21	8.93617	0.000291458	KRT81, CPT1A, JAG1, LAMB2, ITGA2, PDE2A, PDGFB, LIF, SHROOM3, WNT7A, F11R, EVPL, PPL, VEGFA, FA2H, KRT18, PODXL, FASN, FLNB, NFE2L1, EPHA2
GO:0044255~cellular lipid metabolic process	27	11.4894	0.000304226	DGKD, TNXB, DGKA, PDGFB, AUP1, ABCC10, ACACB, FADS2, PTDSS2, ST3GAL1, LDLR, ABCA2, ABCC1, CPT1A, ABCA3, SYNJ2, CPT1C, PLA2G15, FA2H, POR, WDR81, FASN, CYP2S1, PNPLA6, PLBD2, CERS2, SLC27A4
GO:0015914~phospholipid transport	7	2.97872	0.000315647	ABCC1, ATP8B1, ABCA3, ESYT1, KCNN4, LDLR, ABCG1
GO:0042060~wound healing	17	7.23404	0.000328476	DGKD, SERPIND1, AHNAK, DGKA, ITGA2, PDGFB, WNT7A, PLAT, F11R, PEAR1, EVPL, PPL, SYT7, VEGFA, ADAM15, DAG1, CD9
GO:0023052~signaling	102	43.4043	0.000352195	EPHB6, DGKD, DGKA, PLAT, F11R, ZFYVE28, CCRL2, DAG1, CAPN1, TGM2, UNC13B, CPT1A, IL4R, SOX13, GRIP2, NISCH, POR, ADAM15, ADAM8, ABCG1, EPHA2, SLC27A4, FBN2, KMT2D, SEMA7A, ARHGEF28, NOP2, PSEN2, PDGFB, ITPR3, TNFRSF11A, MST1R, STK36, PLXNA2, ZBTB7B, KCNN4, RALGDS, NTSR1, PLXNA3, ABCA2, JAG1, JUP, WFS1, TNK2, PDE2A, LIF, TNFRSF10A, DHCR24, ARHGAP27, SYT7, IGF2R, SLC6A6, SLC6A9, PLXNB2, HYOU1, MAP3…
GO:0051716~cellular response to stimulus	115	48.9362	0.000377489	EPHB6, DGKD, DGKA, CPNE7, PLAT, AUP1, F11R, ZFYVE28, CCRL2, DAG1, CAPN1, TGM2, UNC13B, CPT1A, IL4R, SOX13, GRIP2, NISCH, POR, ADAM15, ADAM8, ABCG1, EPHA2, SLC27A4, FBN2, KMT2D, SEMA7A, ARHGEF28, NOP2, PSEN2, PDGFB, ITPR3, TNFRSF11A, MST1R, STK36, PLXNA2, ATP6V0A2, ZBTB7B, KCNN4, RALGDS, NTSR1, PLXNA3, ABCA2, OSBPL7, JAG1, JUP, WFS1, SEC16A, TNK2, PDE2A, LIF, TNFRSF10A, DHCR24, ARHGAP27, SYT7, IGF…
GO:0061024~membrane organization	27	11.4894	0.000395219	SLC35F6, AHNAK, F11R, SEC61A1, TMEM43, KCNN4, ABCA2, ABCC1, SUN1, JUP, ATP8B1, ITGA3, ABCA3, ITGA2, SEC16A, DHCR24, SYNJ2, GRIP2, SYT7, LETM1, TSPAN15, FA2H, KRT18, CD9, SEC24C, ABCG1, EPHA2
GO:0007169~transmembrane receptor protein tyrosine kinase signaling pathway	19	8.08511	0.000407781	EPHB6, BCAR3, TNXB, DGKD, TNK2, ARHGEF28, PDGFB, PLAT, MST1R, SLC39A14, IGF2R, VEGFA, ZFYVE28, GIGYF1, GPRC5A, ZBTB7B, CTSD, EPHA2, SLC27A4
GO:0033036~macromolecule localization	56	23.8298	0.000409259	USP36, DGKD, TNFAIP2, SLC2A1, AUP1, F11R, ABCC10, SEC61A1, TNS4, CTSD, UNC13B, ABCC3, ABCC1, SUN1, CPT1A, ITGA3, ITGA2, SHROOM3, GRIP2, ANO1, SLCO4A1, ADAM8, ABCG1, EPHA2, OSBP2, SLC27A4, FBN2, CEMIP, AP5Z1, TNFRSF11A, ACACB, LRRC8A, KCNN4, LDLR, NTSR1, CENPT, ABCA2, OSBPL7, JUP, ATP8B1, ABCA3, SEC16A, LIF, SYVN1, WNT7A, NBEAL2, DHCR24, SLC8B1, SYT7, VEGFA, TSPAN15, KRT18, ATG16L1, ESYT1, LRP10, …
GO:0042493~response to drug	15	6.38298	0.00043089	ABCC3, BCAR3, ABCA2, ABCC1, CPT1A, SLC22A5, ATP8B1, ITGA3, ABCA3, ITGA2, PDE2A, ATP1A1, ACACB, POR, CYP2S1
GO:0044802~single-organism membrane organization	23	9.78723	0.000459394	SLC35F6, ABCA2, ABCC1, SUN1, JUP, AHNAK, ATP8B1, ITGA3, ABCA3, SEC16A, F11R, SYT7, GRIP2, LETM1, TSPAN15, SEC61A1, FA2H, KRT18, TMEM43, CD9, KCNN4, ABCG1, EPHA2
GO:0007411~axon guidance	11	4.68085	0.000470126	EPHB6, SEMA7A, LAMB2, SEMA4B, SEMA3B, PLXNA2, DAG1, PLXNB2, EPHA2, PLXNA3, VEGFA
GO:0097485~neuron projection guidance	11	4.68085	0.000481697	EPHB6, SEMA7A, LAMB2, SEMA4B, SEMA3B, PLXNA2, DAG1, PLXNB2, EPHA2, PLXNA3, VEGFA
GO:0007154~cell communication	102	43.4043	0.00048536	EPHB6, DGKD, DGKA, PLAT, F11R, ZFYVE28, CCRL2, DAG1, CAPN1, TGM2, UNC13B, CPT1A, IL4R, SOX13, GRIP2, NISCH, POR, ADAM15, ADAM8, ABCG1, EPHA2, SLC27A4, FBN2, KMT2D, SEMA7A, ARHGEF28, NOP2, PSEN2, PDGFB, ITPR3, TNFRSF11A, MST1R, STK36, PLXNA2, ZBTB7B, KCNN4, RALGDS, NTSR1, PLXNA3, ABCA2, JAG1, JUP, WFS1, TNK2, PDE2A, LIF, TNFRSF10A, DHCR24, ARHGAP27, SYT7, IGF2R, SLC6A6, SLC6A9, PLXNB2, HYOU1, MAP3…
GO:0042592~homeostatic process	40	17.0213	0.000538263	CEMIP, ZNF251, SLC22A5, SLC2A1, ATP1A3, ITPR3, TNFRSF11A, ATP1A1, SLC4A2, ACACB, MUC2, P2RY2, HECTD4, CCRL2, ATP6V0A2, TNKS1BP1, LRRC8A, KCNN4, LDLR, NTSR1, TGM2, UNC13B, ABCA2, SLC12A4, WFS1, ABCA3, AMPD2, SLC8B1, SLC39A14, TPCN1, VEGFA, LETM1, ANO1, SLC25A37, FA2H, TFF2, ADAM8, TFF1, ABCG1, NFE2L1
GO:0009888~tissue development	41	17.4468	0.000551084	FBN2, KRT81, SEMA7A, TNXB, ITGB4, SLC20A1, SEMA3B, PDGFB, SLC4A2, F11R, EVPL, PPL, PODXL, DAG1, PLXNA2, FLNB, ZBTB7B, TGM2, CPT1A, JAG1, LAMB2, ITGA3, SEMA4B, ITGA2, PDE2A, LIF, SHROOM3, WNT7A, DHCR24, SLC39A14, VEGFA, FA2H, POR, KRT18, ADAM15, FASN, CD9, PLXNB2, ITGA6, NFE2L1, EPHA2
GO:0007229~integrin-mediated signaling pathway	8	3.40426	0.000560164	SEMA7A, ADAM15, LAMB2, ITGA3, ITGB4, ITGA2, ADAM8, ITGA6
GO:0048841~regulation of axon extension involved in axon guidance	5	2.12766	0.000569066	SEMA7A, SEMA4B, SEMA3B, PLXNA3, VEGFA
GO:0048871~multicellular organismal homeostasis	14	5.95745	0.000635165	SLC22A5, WFS1, ABCA3, SLC2A1, AMPD2, TNFRSF11A, ACACB, VEGFA, FA2H, MUC2, TFF2, ADAM8, TFF1, NTSR1
GO:0044700~single organism signaling	100	42.5532	0.000680656	EPHB6, DGKD, DGKA, PLAT, F11R, ZFYVE28, CCRL2, DAG1, CAPN1, TGM2, UNC13B, CPT1A, IL4R, SOX13, GRIP2, NISCH, POR, ADAM15, ADAM8, ABCG1, EPHA2, SLC27A4, FBN2, KMT2D, SEMA7A, ARHGEF28, NOP2, PSEN2, PDGFB, ITPR3, TNFRSF11A, MST1R, STK36, PLXNA2, ZBTB7B, KCNN4, RALGDS, NTSR1, PLXNA3, ABCA2, JAG1, JUP, WFS1, TNK2, PDE2A, LIF, TNFRSF10A, DHCR24, ARHGAP27, SYT7, IGF2R, SLC6A9, PLXNB2, HYOU1, MAP3K14, LGA…
GO:0009628~response to abiotic stimulus	28	11.9149	0.000785861	PSEN2, SLC2A1, PLAT, TNFRSF11A, ATP1A1, F11R, PPL, DAG1, ATP6V0A2, TNKS1BP1, LRRC8A, NTSR1, SUN1, JUP, ITGA2, PDE2A, TNFRSF10A, VEGFA, CLCN7, LETM1, ANO1, ADAM15, BHLHE40, CD9, HYOU1, ADAM8, P4HB, MAP3K14
GO:0048846~axon extension involved in axon guidance	5	2.12766	0.000789202	SEMA7A, SEMA4B, SEMA3B, PLXNA3, VEGFA
GO:1902284~neuron projection extension involved in neuron projection guidance	5	2.12766	0.000789202	SEMA7A, SEMA4B, SEMA3B, PLXNA3, VEGFA
GO:0097035~regulation of membrane lipid distribution	6	2.55319	0.000847382	ABCA2, ABCC1, ATP8B1, ABCA3, KCNN4, ABCG1
GO:0009966~regulation of signal transduction	56	23.8298	0.00100673	BCAR3, SLC35F6, DGKD, F11R, ZFYVE28, DAG1, CAPN1, CTSD, TGM2, UNC13B, ITGA3, PLEKHG5, SOX13, TRAF1, SLC39A14, MN1, POR, GPRC5A, ARHGEF4, ITGA6, ADAM8, EPHA2, SLC27A4, FBN2, KMT2D, SEMA7A, TNXB, SLC20A1, ARHGEF28, NOP2, PDGFB, DENND3, MST1R, TNFRSF11A, NCLN, STK36, KCNN4, ZBTB7B, NTSR1, ABCA2, JAG1, JUP, WFS1, LAMB2, PDE2A, LIF, SYVN1, WNT7A, TNFRSF10A, ARHGAP27, VEGFA, TSPAN15, SLC6A9, HYOU1, P4H…
GO:0007155~cell adhesion	33	14.0426	0.00102057	EPHB6, LGALS3BP, TNXB, ITGB4, PDGFB, F11R, PEAR1, PODXL, DAG1, PLXNA2, ZBTB7B, PCDH1, PLXNA3, TGM2, IL4R, JAG1, JUP, LAMB2, ITGA3, ITGA2, LIF, SOX13, VEGFA, ADAM19, CCDC88B, KRT18, ADAM15, CD9, PLXNB2, ITGA6, ADAM8, P4HB, EPHA2
GO:0071310~cellular response to organic substance	47	20	0.00103783	POMT2, FBN2, BCAR3, KMT2D, TNXB, PDGFB, ATP1A3, PLAT, MST1R, TNFRSF11A, ATP1A1, AUP1, P2RY2, CCRL2, DAG1, FLNB, ZBTB7B, CTSD, LDLR, TGM2, UNC13B, OSBPL7, ABCC1, CPT1A, IL4R, JUP, ITGA3, WFS1, ITGA2, PDE2A, WNT7A, TRAF1, SLC39A14, VEGFA, ANO1, MN1, POR, KRT18, ADAM15, FASN, CD9, TFF2, ITGA6, P4HB, ABCG1, NFE2L1, SLC27A4
GO:0030334~regulation of cell migration	25	10.6383	0.00105649	SEMA7A, CEMIP, TNXB, SEMA3B, PDGFB, PODXL, DAG1, PLXNA2, PLXNA3, JAG1, JUP, ITGA3, SEMA4B, ITGA2, WNT7A, SLC8B1, VEGFA, NISCH, ADAM15, CD9, PLXNB2, ITGA6, ADAM8, CERS2, EPHA2
GO:0022610~biological adhesion	33	14.0426	0.00109719	EPHB6, LGALS3BP, TNXB, ITGB4, PDGFB, F11R, PEAR1, PODXL, DAG1, PLXNA2, ZBTB7B, PCDH1, PLXNA3, TGM2, IL4R, JAG1, JUP, LAMB2, ITGA3, ITGA2, LIF, SOX13, VEGFA, ADAM19, CCDC88B, KRT18, ADAM15, CD9, PLXNB2, ITGA6, ADAM8, P4HB, EPHA2
GO:1901571~fatty acid derivative transport	6	2.55319	0.0011116	ABCC3, ABCC1, SLCO4A1, TNFRSF11A, ABCC10, NTSR1
GO:0071715~icosanoid transport	6	2.55319	0.0011116	ABCC3, ABCC1, SLCO4A1, TNFRSF11A, ABCC10, NTSR1
GO:0006812~cation transport	28	11.9149	0.00118856	CEMIP, SLC22A5, TMEM63A, AHNAK, SLC20A1, PSEN2, PDGFB, ATP1A3, ITPR3, ATP1A1, SEC61A1, ATP6V0A2, CYC1, CAPN1, KCNN4, NTSR1, SLC12A4, WFS1, NIPA1, SLC8B1, SLC39A14, TPCN1, LETM1, ANO1, SLC6A6, SLC25A37, SLC7A6, SLC6A9
GO:0008610~lipid biosynthetic process	19	8.08511	0.00121144	ABCA2, OSBPL7, DGKD, DGKA, PDGFB, DHCR24, SYNJ2, ATP1A1, ACACB, PLA2G15, FADS2, FA2H, PTDSS2, POR, FASN, LDLR, ST3GAL1, ABCG1, CERS2
GO:0022600~digestive system process	7	2.97872	0.00131335	MUC2, SLC22A5, TFF2, TFF1, F11R, KCNN4, LDLR
GO:0098660~inorganic ion transmembrane transport	23	9.78723	0.00131593	SLC12A4, CEMIP, AHNAK, SLC20A1, NIPA1, ATP1A3, ITPR3, ATP1A1, SLC8B1, SLC39A14, TPCN1, CLCN7, LETM1, ANO1, SLC6A6, SEC61A1, SLC6A9, ATP6V0A2, SLC26A11, LRRC8A, CYC1, KCNN4, NTSR1
GO:0048583~regulation of response to stimulus	71	30.2128	0.00132989	BCAR3, SLC35F6, DGKD, PLAT, F11R, ZFYVE28, DAG1, CAPN1, CTSD, TGM2, UNC13B, ABCC1, IL4R, ITGA3, ITGA2, PLEKHG5, SOX13, TRAF1, SLC39A14, ANO1, MN1, POR, GPRC5A, ARHGEF4, ITGA6, ADAM8, ABCG1, CERS2, EPHA2, SLC27A4, FBN2, KMT2D, SEMA7A, TNXB, AHNAK, SLC20A1, ARHGEF28, SEMA3B, NOP2, PDGFB, DENND3, MST1R, TNFRSF11A, NCLN, STK36, KCNN4, ZBTB7B, LDLR, NTSR1, PLXNA3, ABCA2, JAG1, JUP, WFS1, LAMB2, SEMA4B…
GO:0048731~system development	80	34.0426	0.00140069	EPHB6, BCAR3, PRKCSH, ITGB4, TNFAIP2, SLC2A1, SLC4A2, LOXL1, SEC61A1, DAG1, CAPN1, TGM2, SUN1, CPT1A, IL4R, ITGA3, ITGA2, SOX13, SHROOM3, SLC39A14, ADAM19, POR, ADAM15, ITGA6, ADAM8, CERS2, EPHA2, SLC27A4, FBN2, KRT81, SEMA7A, TNXB, SLC20A1, SEMA3B, PDGFB, ATP1A3, MST1R, TNFRSF11A, TOB2, ACACB, EVPL, PPL, STK36, PODXL, PLXNA2, FLNB, LRRC8A, ZBTB7B, PCDH1, ST3GAL1, LDLR, PLXNA3, SPTBN2, ABCA2, JAG…
GO:0031589~cell-substrate adhesion	13	5.53191	0.00140305	TNXB, JAG1, JUP, LAMB2, ITGB4, ITGA3, ITGA2, PDGFB, VEGFA, ADAM15, DAG1, ITGA6, P4HB
GO:0044712~single-organism catabolic process	24	10.2128	0.00142267	POMT2, APOBEC3C, PYGB, ABCC1, CPT1A, WFS1, PDE2A, ENTPD6, SYVN1, AUP1, SYNJ2, ENO2, CPT1C, ACACB, SGSH, PLA2G15, POR, GALE, ADAM15, PNPLA6, LDLR, PLBD2, NTSR1, SLC27A4
GO:0065009~regulation of molecular function	56	23.8298	0.00142328	EPHB6, BCAR3, SH2D4A, AUP1, F11R, PTPRH, ZFYVE28, DAG1, CAPN1, CTSD, TGM2, SERPINB1, PRMT7, ITGA2, PLEKHG5, TRAF1, SLC39A14, POR, GPRC5A, ADAM15, SLPI, WDR81, ARHGEF4, ITGA6, ADAM8, GPRC5C, EPHA2, SLC27A4, CEMIP, TNXB, AHNAK, ARHGEF28, PSEN2, PDGFB, DENND3, MST1R, TNFRSF11A, ACACB, STK36, PLXNA2, RALGDS, NTSR1, PLXNA3, ABCA2, JUP, SERPIND1, WFS1, TNK2, LIF, DHCR24, TNFRSF10A, ARHGAP27, VEGFA, SLC…
GO:0030277~maintenance of gastrointestinal epithelium	4	1.70213	0.00164016	MUC2, SLC22A5, TFF2, TFF1
GO:0061028~establishment of endothelial barrier	5	2.12766	0.00165905	FASN, PDE2A, WNT7A, F11R, VEGFA
GO:0015893~drug transport	5	2.12766	0.00165905	ABCC3, ABCC1, SLC22A5, ATP8B1, ABCA3
GO:0051674~localization of cell	36	15.3191	0.00167068	SEMA7A, CEMIP, TNXB, ITGB4, SEMA3B, PDGFB, PLAT, MST1R, TNFRSF11A, F11R, PODXL, CCRL2, DAG1, PLXNA2, PLXNA3, ABCC1, SUN1, JAG1, JUP, LAMB2, ITGA3, SEMA4B, ITGA2, PLEKHG5, WNT7A, CDC42BPB, SLC8B1, VEGFA, NISCH, ADAM15, CD9, PLXNB2, ITGA6, ADAM8, CERS2, EPHA2
GO:0048870~cell motility	36	15.3191	0.00167068	SEMA7A, CEMIP, TNXB, ITGB4, SEMA3B, PDGFB, PLAT, MST1R, TNFRSF11A, F11R, PODXL, CCRL2, DAG1, PLXNA2, PLXNA3, ABCC1, SUN1, JAG1, JUP, LAMB2, ITGA3, SEMA4B, ITGA2, PLEKHG5, WNT7A, CDC42BPB, SLC8B1, VEGFA, NISCH, ADAM15, CD9, PLXNB2, ITGA6, ADAM8, CERS2, EPHA2
GO:0007160~cell-matrix adhesion	10	4.25532	0.00176325	JAG1, TNXB, JUP, ADAM15, ITGA3, ITGB4, ITGA2, DAG1, ITGA6, VEGFA
GO:0033627~cell adhesion mediated by integrin	6	2.55319	0.00181677	ITGA3, ITGB4, PODXL, ITGA2, LIF, ITGA6
GO:0032365~intracellular lipid transport	5	2.12766	0.00195139	ABCA2, CPT1A, LDLR, ABCG1, SYT7
GO:0070838~divalent metal ion transport	15	6.38298	0.00195693	CEMIP, AHNAK, WFS1, PSEN2, PDGFB, NIPA1, ITPR3, SLC8B1, SLC39A14, TPCN1, LETM1, SEC61A1, SLC6A9, KCNN4, NTSR1
GO:0040011~locomotion	39	16.5957	0.00195739	EPHB6, SEMA7A, CEMIP, TNXB, ITGB4, SEMA3B, PDGFB, PLAT, MST1R, TNFRSF11A, F11R, PODXL, CCRL2, DAG1, PLXNA2, PLXNA3, ABCC1, SUN1, JAG1, JUP, SERPIND1, LAMB2, ITGA3, SEMA4B, ITGA2, PLEKHG5, WNT7A, CDC42BPB, SLC8B1, VEGFA, NISCH, PC, ADAM15, CD9, PLXNB2, ITGA6, ADAM8, CERS2, EPHA2
GO:0072006~nephron development	8	3.40426	0.00196669	SEC61A1, JAG1, LAMB2, ITGA3, PODXL, PDGFB, LIF, VEGFA
GO:0046434~organophosphate catabolic process	8	3.40426	0.00203973	PLA2G15, PDE2A, ENTPD6, SYNJ2, PNPLA6, LDLR, NTSR1, PLBD2
GO:0048878~chemical homeostasis	28	11.9149	0.00206972	CEMIP, ATP1A3, ITPR3, ATP1A1, SLC4A2, P2RY2, HECTD4, CCRL2, ATP6V0A2, LRRC8A, LDLR, NTSR1, TGM2, UNC13B, ABCA2, SLC12A4, WFS1, ABCA3, SLC8B1, SLC39A14, TPCN1, VEGFA, LETM1, ANO1, SLC25A37, FA2H, ABCG1, NFE2L1
GO:0030001~metal ion transport	22	9.3617	0.00210005	SLC12A4, CEMIP, SLC22A5, AHNAK, WFS1, SLC20A1, PSEN2, PDGFB, NIPA1, ATP1A3, ITPR3, ATP1A1, SLC8B1, SLC39A14, TPCN1, LETM1, SLC6A6, SEC61A1, SLC25A37, SLC6A9, KCNN4, NTSR1
GO:0072511~divalent inorganic cation transport	15	6.38298	0.00210614	CEMIP, AHNAK, WFS1, PSEN2, PDGFB, NIPA1, ITPR3, SLC8B1, SLC39A14, TPCN1, LETM1, SEC61A1, SLC6A9, KCNN4, NTSR1
GO:1902667~regulation of axon guidance	5	2.12766	0.00211013	SEMA7A, SEMA4B, SEMA3B, PLXNA3, VEGFA
GO:0098655~cation transmembrane transport	23	9.78723	0.00211455	SLC12A4, CEMIP, SLC22A5, TMEM63A, AHNAK, SLC20A1, NIPA1, ATP1A3, ITPR3, ATP1A1, SLC8B1, SLC39A14, TPCN1, LETM1, ANO1, SLC6A6, SEC61A1, SLC6A9, ATP6V0A2, CYC1, CAPN1, KCNN4, NTSR1
GO:0098739~import across plasma membrane	8	3.40426	0.00211884	SLC6A6, SLC12A4, SLC6A9, SLC2A1, ATP1A3, ATP1A1, SLC39A14, NTSR1
GO:0007275~multicellular organism development	84	35.7447	0.00220696	EPHB6, BCAR3, DGKD, PRKCSH, ITGB4, TNFAIP2, SLC2A1, SLC4A2, F11R, LOXL1, SEC61A1, DAG1, CAPN1, TGM2, SUN1, CPT1A, IL4R, ITGA3, ITGA2, SOX13, SHROOM3, SLC39A14, ADAM19, POR, ADAM15, ITGA6, ADAM8, CERS2, EPHA2, SLC27A4, FBN2, KRT81, SEMA7A, TNXB, SLC20A1, SEMA3B, PDGFB, ATP1A3, MST1R, TNFRSF11A, TOB2, ACACB, EVPL, PPL, STK36, PODXL, PLXNA2, FLNB, LRRC8A, ZBTB7B, PCDH1, ST3GAL1, LDLR, PLXNA3, SPTBN2…
GO:2000145~regulation of cell motility	25	10.6383	0.00226696	SEMA7A, CEMIP, TNXB, SEMA3B, PDGFB, PODXL, DAG1, PLXNA2, PLXNA3, JAG1, JUP, ITGA3, SEMA4B, ITGA2, WNT7A, SLC8B1, VEGFA, NISCH, ADAM15, CD9, PLXNB2, ITGA6, ADAM8, CERS2, EPHA2
GO:0035850~epithelial cell differentiation involved in kidney development	5	2.12766	0.00227757	JAG1, LAMB2, PODXL, PDGFB, LIF
GO:0009719~response to endogenous stimulus	35	14.8936	0.00236121	FBN2, BCAR3, KMT2D, TNXB, PDGFB, SLC2A1, ATP1A3, PLAT, TNFRSF11A, ATP1A1, P2RY2, DAG1, CYC1, ZBTB7B, CTSD, LDLR, TGM2, ABCA2, ABCC1, CPT1A, JAG1, JUP, ITGA3, ABCA3, ITGA2, PDE2A, WNT7A, DHCR24, SLC39A14, ANO1, POR, CD9, TFF1, ABCG1, SLC27A4
GO:0071716~leukotriene transport	3	1.2766	0.00258382	ABCC3, ABCC1, ABCC10
GO:0040012~regulation of locomotion	26	11.0638	0.00259903	SEMA7A, CEMIP, TNXB, SEMA3B, PDGFB, PODXL, DAG1, PLXNA2, PLXNA3, JAG1, JUP, ITGA3, SEMA4B, ITGA2, WNT7A, SLC8B1, VEGFA, NISCH, PC, ADAM15, CD9, PLXNB2, ITGA6, ADAM8, CERS2, EPHA2
GO:0019725~cellular homeostasis	23	9.78723	0.00260175	UNC13B, ABCA2, SLC12A4, CEMIP, WFS1, ATP1A3, ITPR3, SLC4A2, ATP1A1, SLC8B1, SLC39A14, TPCN1, LETM1, ANO1, P2RY2, CCRL2, ATP6V0A2, LRRC8A, KCNN4, NFE2L1, ABCG1, NTSR1, TGM2
GO:0032501~multicellular organismal process	113	48.0851	0.00262435	EPHB6, DGKD, DGKA, PLAT, SLC4A2, F11R, ENO2, LOXL1, DAG1, CAPN1, TGM2, CPT1A, IL4R, SOX13, GRIP2, ADAM19, NISCH, POR, ADAM15, ADAM8, ABCG1, EPHA2, OSBP2, SLC27A4, FBN2, KMT2D, SEMA7A, CEMIP, SLC22A5, PDGFB, ITPR3, TNFRSF11A, MST1R, ACACB, EVPL, PPL, STK36, PODXL, PLXNA2, ZBTB7B, KCNN4, ST3GAL1, NTSR1, PLXNA3, SPTBN2, ABCA2, JAG1, JUP, WFS1, ATP8B1, ABCA3, SEC16A, PDE2A, LIF, NBEAL2, DHCR24, SYNJ2…
GO:0010647~positive regulation of cell communication	36	15.3191	0.00274921	BCAR3, KMT2D, SEMA7A, DGKD, TNXB, SLC20A1, PDGFB, ITPR3, MST1R, TNFRSF11A, F11R, STK36, LRRC8A, KCNN4, ZBTB7B, CTSD, NTSR1, TGM2, UNC13B, JAG1, JUP, LAMB2, ITGA2, PLEKHG5, LIF, WNT7A, TNFRSF10A, TRAF1, SLC39A14, VEGFA, ANO1, MN1, POR, ADAM8, MAP3K14, ABCG1
GO:0050790~regulation of catalytic activity	45	19.1489	0.00278989	EPHB6, BCAR3, CEMIP, TNXB, SH2D4A, ARHGEF28, PSEN2, PDGFB, DENND3, MST1R, TNFRSF11A, AUP1, F11R, PTPRH, ACACB, ZFYVE28, DAG1, PLXNA2, CAPN1, RALGDS, CTSD, PLXNA3, TGM2, ABCA2, SERPINB1, SERPIND1, TNK2, ITGA2, PLEKHG5, TNFRSF10A, DHCR24, ARHGAP27, SLC39A14, VEGFA, POR, GPRC5A, WDR81, SLPI, ARHGEF4, PLXNB2, ITGA6, ADAM8, GPRC5C, EPHA2, SLC27A4
GO:0015748~organophosphate ester transport	7	2.97872	0.00279267	ABCC1, ATP8B1, ABCA3, ESYT1, KCNN4, LDLR, ABCG1
GO:0033993~response to lipid	23	9.78723	0.00289612	ABCA2, KMT2D, OSBPL7, CPT1A, ABCA3, ITGA2, WNT7A, ATP1A3, PLAT, TNFRSF11A, ATP1A1, ENO2, LOXL1, IGF2R, MN1, POR, ADAM15, SLPI, DAG1, LDLR, NFE2L1, ABCG1, NTSR1
GO:0023056~positive regulation of signaling	36	15.3191	0.00294422	BCAR3, KMT2D, SEMA7A, DGKD, TNXB, SLC20A1, PDGFB, ITPR3, MST1R, TNFRSF11A, F11R, STK36, LRRC8A, KCNN4, ZBTB7B, CTSD, NTSR1, TGM2, UNC13B, JAG1, JUP, LAMB2, ITGA2, PLEKHG5, LIF, WNT7A, TNFRSF10A, TRAF1, SLC39A14, VEGFA, ANO1, MN1, POR, ADAM8, MAP3K14, ABCG1
GO:0051270~regulation of cellular component movement	26	11.0638	0.00299145	SEMA7A, CEMIP, TNXB, SEMA3B, PDGFB, ATP1A1, PODXL, DAG1, PLXNA2, PLXNA3, JAG1, JUP, ITGA3, SEMA4B, ITGA2, WNT7A, SLC8B1, VEGFA, NISCH, ADAM15, CD9, PLXNB2, ITGA6, ADAM8, CERS2, EPHA2
GO:0048732~gland development	14	5.95745	0.00344027	CPT1A, PRKCSH, ITGA2, TNFRSF11A, IGF2R, VEGFA, FA2H, KRT18, FASN, DAG1, CAPN1, ZBTB7B, TGM2, EPHA2
GO:0009410~response to xenobiotic stimulus	13	5.53191	0.00350757	ABCC3, BCAR3, ABCA2, ABCC1, CPT1A, ITGA3, ABCA3, ITGA2, ATP1A1, ENO2, ACACB, POR, CYP2S1
GO:0032787~monocarboxylic acid metabolic process	17	7.23404	0.00374593	OSBPL7, ABCC1, CPT1A, TNXB, ATP8B1, ENO2, CPT1C, ABCC10, ACACB, PLA2G15, FADS2, FA2H, POR, PC, FASN, CYP2S1, SLC27A4
GO:0048843~negative regulation of axon extension involved in axon guidance	4	1.70213	0.00381138	SEMA7A, SEMA4B, SEMA3B, PLXNA3
GO:0051049~regulation of transport	36	15.3191	0.00384827	SLC35F6, USP36, CEMIP, DGKD, AHNAK, PDGFB, TNFRSF11A, ATP1A1, P2RY2, LRRC8A, CAPN1, KCNN4, NTSR1, TGM2, UNC13B, ABCA2, CPT1A, IL4R, JUP, ATP8B1, WFS1, TNK2, ABCA3, ITGA2, SEC16A, LIF, WNT7A, SLC8B1, SYT7, TPCN1, VEGFA, ANO1, SLC6A9, TFF2, ADAM8, ABCG1
GO:0006631~fatty acid metabolic process	13	5.53191	0.00391526	ABCC1, CPT1A, TNXB, CPT1C, ABCC10, ACACB, PLA2G15, FADS2, FA2H, POR, FASN, CYP2S1, SLC27A4
GO:0051050~positive regulation of transport	22	9.3617	0.00392063	UNC13B, USP36, CEMIP, IL4R, DGKD, JUP, WFS1, ABCA3, ITGA2, SEC16A, PDGFB, TNFRSF11A, SYT7, VEGFA, ANO1, SLC6A9, P2RY2, ADAM8, LRRC8A, KCNN4, ABCG1, NTSR1
GO:0010811~positive regulation of cell-substrate adhesion	7	2.97872	0.00410657	JUP, ITGA3, PDGFB, DAG1, ITGA6, P4HB, VEGFA
GO:0010243~response to organonitrogen compound	22	9.3617	0.00435031	BCAR3, ABCC1, CPT1A, JAG1, JUP, ITGA2, PDE2A, SLC2A1, ATP1A3, PLAT, TNFRSF11A, SLC39A14, ANO1, POR, P2RY2, DAG1, TFF1, CYC1, ZBTB7B, CTSD, TGM2, SLC27A4
GO:0045597~positive regulation of cell differentiation	24	10.2128	0.00440711	FBN2, SEMA7A, TNXB, IL4R, JAG1, LAMB2, ITGA3, LIF, SOX13, F11R, VEGFA, SLC6A6, POR, DAG1, PLXNA2, PLXNB2, ADAM8, LRRC8A, ITGA6, P4HB, ZBTB7B, ZNF335, PLXNA3, TGM2
GO:0061005~cell differentiation involved in kidney development	5	2.12766	0.00448105	JAG1, LAMB2, PODXL, PDGFB, LIF
GO:0071702~organic substance transport	46	19.5745	0.00452045	USP36, CEMIP, DGKD, SLC22A5, AP5Z1, SLC2A1, TNFRSF11A, AUP1, SLC4A2, ABCC10, SEC61A1, LRRC8A, KCNN4, LDLR, NTSR1, UNC13B, ABCC3, ABCA2, OSBPL7, ABCC1, CPT1A, JUP, ATP8B1, ABCA3, SEC16A, SYVN1, SLC8B1, SLC39A14, GRIP2, SYT7, NISCH, ANO1, SLC6A6, SLC7A6, KRT18, SLC6A9, SLCO4A1, ATG16L1, SFXN3, ADAM8, ESYT1, LRP10, SEC24C, ABCG1, OSBP2, SLC27A4
GO:0044711~single-organism biosynthetic process	30	12.766	0.00460423	DGKD, DGKA, PDGFB, ATP1A1, ENO2, ACACB, FADS2, PTDSS2, ST3GAL1, LDLR, NTSR1, ABCA2, OSBPL7, CHPF2, ITGA2, AMPD2, DHCR24, SYNJ2, COQ9, SLC39A14, PLA2G15, FA2H, POR, PC, SLC6A9, FASN, B3GNT3, ABCG1, NFE2L1, CERS2
GO:0007165~signal transduction	90	38.2979	0.00464337	EPHB6, BCAR3, LGALS3BP, SLC35F6, DGKD, PRKCSH, ITGB4, DGKA, PLAT, F11R, PEAR1, ZFYVE28, CCRL2, DAG1, CAPN1, CTSD, TGM2, UNC13B, IL4R, ITGA3, ITGA2, PLEKHG5, SOX13, TRAF1, SLC39A14, GRIP2, MUC5AC, NISCH, ANO1, GIGYF1, MN1, POR, GPRC5A, ADAM15, ARHGEF4, TFF2, ITGA6, ADAM8, TFF1, GPRC5C, EPHA2, SLC27A4, FBN2, KMT2D, SEMA7A, TNXB, SLC20A1, ARHGEF28, SEMA3B, NOP2, PSEN2, PDGFB, DENND3, ITPR3, MST1R, T…
GO:1902668~negative regulation of axon guidance	4	1.70213	0.00464574	SEMA7A, SEMA4B, SEMA3B, PLXNA3
GO:1901652~response to peptide	15	6.38298	0.00477353	BCAR3, ABCC1, JAG1, SLC2A1, ATP1A3, TNFRSF11A, SLC39A14, ANO1, POR, DAG1, TFF1, CYC1, ZBTB7B, CTSD, SLC27A4
GO:0007596~blood coagulation	9	3.82979	0.00477587	DGKD, SERPIND1, DGKA, ITGA2, PDGFB, CD9, PLAT, F11R, PEAR1
GO:0010669~epithelial structure maintenance	4	1.70213	0.00510102	MUC2, SLC22A5, TFF2, TFF1
GO:0032367~intracellular cholesterol transport	4	1.70213	0.00510102	ABCA2, LDLR, ABCG1, SYT7
GO:0010810~regulation of cell-substrate adhesion	9	3.82979	0.00519042	JAG1, JUP, ADAM15, ITGA3, PDGFB, DAG1, ITGA6, P4HB, VEGFA
GO:0014070~response to organic cyclic compound	23	9.78723	0.00520408	ABCA2, KMT2D, OSBPL7, CPT1A, JUP, ABCA3, ITGA2, PDE2A, PDGFB, WNT7A, ATP1A3, PLAT, TNFRSF11A, ATP1A1, ENO2, ACACB, MN1, POR, P2RY2, DAG1, ITGA6, NFE2L1, TGM2
GO:0015918~sterol transport	7	2.97872	0.00526602	ABCA2, OSBPL7, ABCA3, LDLR, ABCG1, SYT7, OSBP2
GO:0044242~cellular lipid catabolic process	9	3.82979	0.00534111	PLA2G15, CPT1A, AUP1, PNPLA6, CPT1C, ACACB, LDLR, PLBD2, SLC27A4
GO:0051235~maintenance of location	11	4.68085	0.00545031	LETM1, FBN2, SUN1, CEMIP, PSEN2, ITPR3, ACACB, SLC8B1, ABCG1, NTSR1, TPCN1
GO:0007586~digestion	7	2.97872	0.00563736	MUC2, SLC22A5, TFF2, TFF1, F11R, KCNN4, LDLR
GO:0044723~single-organism carbohydrate metabolic process	14	5.95745	0.00565094	PYGB, CPT1A, PDGFB, SLC2A1, SYNJ2, ENO2, SLC39A14, NISCH, GALE, PC, MAN2A2, HECTD4, B3GNT3, NTSR1
GO:0006950~response to stress	66	28.0851	0.00570007	POMT2, EPHB6, LGALS3BP, DGKD, ITGB4, DGKA, SLC2A1, PLAT, AUP1, F11R, PEAR1, SEC61A1, TMEM43, CCRL2, DAG1, TNKS1BP1, TGM2, ABCC1, IL4R, ITGA2, TRAF1, ANO1, ADAM15, SLPI, ADAM8, TFF1, CERS2, EPHA2, SEMA7A, SLC22A5, TNXB, AP5Z1, AHNAK, PSEN2, PDGFB, MST1R, TNFRSF11A, EVPL, PPL, FLNB, LRRC8A, KCNN4, ZBTB7B, LDLR, APOBEC3C, SERPIND1, WFS1, LAMB2, SEC16A, TNK2, PDE2A, SYVN1, WNT7A, DHCR24, SYT7, VEGFA,…
GO:0007599~hemostasis	9	3.82979	0.00588221	DGKD, SERPIND1, DGKA, ITGA2, PDGFB, CD9, PLAT, F11R, PEAR1
GO:0016043~cellular component organization	99	42.1277	0.00591081	EPHB6, DGKD, HR, AUP1, F11R, ENO2, LOXL1, ZMIZ2, DAG1, TGM2, UNC13B, IL4R, TUBA4A, GRIP2, NISCH, CLIP2, ADAM15, WDR81, ADAM8, RAD54L2, ABCG1, EPHA2, KMT2D, SEMA7A, ARHGEF28, KMT2B, NOP2, PSEN2, PDGFB, ACACB, EVPL, PPL, STK36, PODXL, PLXNA2, ZBTB7B, KCNN4, PLXNA3, SPTBN2, ABCA2, JUP, ATP8B1, ABCA3, SEC16A, TNK2, PDE2A, LIF, NBEAL2, DHCR24, SYNJ2, SYT7, CCDC88B, FA2H, ATG16L1, PLXNB2, USP36, SLC35F…
GO:0050817~coagulation	9	3.82979	0.00600679	DGKD, SERPIND1, DGKA, ITGA2, PDGFB, CD9, PLAT, F11R, PEAR1
GO:0046718~viral entry into host cell	7	2.97872	0.0060275	ITGA2, DAG1, P4HB, F11R, LDLR, EPHA2, TPCN1
GO:0070723~response to cholesterol	4	1.70213	0.00608981	ABCA2, OSBPL7, DAG1, NFE2L1
GO:0030879~mammary gland development	7	2.97872	0.00622978	FASN, ITGA2, CAPN1, TNFRSF11A, ZBTB7B, EPHA2, VEGFA
GO:1901701~cellular response to oxygen-containing compound	25	10.6383	0.00634235	BCAR3, PDGFB, ATP1A3, PLAT, P2RY2, DAG1, ZBTB7B, CTSD, LDLR, TGM2, UNC13B, OSBPL7, ABCC1, CPT1A, JUP, ITGA2, PDE2A, SLC39A14, ANO1, MN1, POR, ADAM15, ABCG1, NFE2L1, SLC27A4
GO:0050770~regulation of axonogenesis	8	3.40426	0.0063792	SEMA7A, SEMA4B, SEMA3B, PLXNA2, WNT7A, PLXNB2, PLXNA3, VEGFA
GO:0051047~positive regulation of secretion	11	4.68085	0.00638742	UNC13B, ANO1, IL4R, P2RY2, ADAM8, LRRC8A, TNFRSF11A, KCNN4, ABCG1, SYT7, NTSR1
GO:0048771~tissue remodeling	8	3.40426	0.00655724	JAG1, LIF, ADAM8, CAPN1, TNFRSF11A, SYT7, EPHA2, TGM2
GO:0014044~Schwann cell development	4	1.70213	0.00662408	FA2H, LAMB2, ITGB4, DAG1
GO:0051806~entry into cell of other organism involved in symbiotic interaction	7	2.97872	0.00664911	ITGA2, DAG1, P4HB, F11R, LDLR, EPHA2, TPCN1
GO:0030260~entry into host cell	7	2.97872	0.00664911	ITGA2, DAG1, P4HB, F11R, LDLR, EPHA2, TPCN1
GO:0044409~entry into host	7	2.97872	0.00664911	ITGA2, DAG1, P4HB, F11R, LDLR, EPHA2, TPCN1
GO:0048518~positive regulation of biological process	95	40.4255	0.00670952	POMT2, EPHB6, BCAR3, USP36, SLC35F6, DGKD, PLAT, SLC4A2, F11R, ZMIZ2, DAG1, TNKS1BP1, CAPN1, CTSD, TGM2, UNC13B, ABCC1, CPT1A, IL4R, ITGA3, ITGA2, PLEKHG5, SOX13, TRAF1, SLC39A14, ADAM19, ANO1, MN1, POR, GPRC5A, ITGA6, ADAM8, GPRC5C, ABCG1, EPHA2, SLC27A4, FBN2, KMT2D, SEMA7A, CEMIP, SLC22A5, TNXB, AHNAK, SLC20A1, KMT2B, SEMA3B, NOP2, PDGFB, ITPR3, MST1R, TNFRSF11A, ATP1A1, TOB2, ACACB, STK36, PO…
GO:0055082~cellular chemical homeostasis	20	8.51064	0.00683365	UNC13B, ABCA2, CEMIP, WFS1, ATP1A3, ITPR3, SLC4A2, ATP1A1, SLC8B1, SLC39A14, TPCN1, LETM1, ANO1, P2RY2, CCRL2, ATP6V0A2, LRRC8A, ABCG1, NTSR1, TGM2
GO:0051828~entry into other organism involved in symbiotic interaction	7	2.97872	0.00686629	ITGA2, DAG1, P4HB, F11R, LDLR, EPHA2, TPCN1
GO:0007167~enzyme linked receptor protein signaling pathway	22	9.3617	0.00690853	EPHB6, FBN2, BCAR3, TNXB, DGKD, ITGA3, TNK2, ARHGEF28, PDGFB, LIF, PLAT, MST1R, SLC39A14, IGF2R, VEGFA, ZFYVE28, GIGYF1, GPRC5A, ZBTB7B, CTSD, EPHA2, SLC27A4
GO:0098657~import into cell	8	3.40426	0.00692486	SLC6A6, SLC12A4, SLC6A9, SLC2A1, ATP1A3, ATP1A1, SLC39A14, NTSR1
GO:0008361~regulation of cell size	8	3.40426	0.00711434	SLC12A4, SEMA7A, SEMA4B, SEMA3B, LRRC8A, KCNN4, PLXNA3, VEGFA
GO:0044767~single-organism developmental process	94	40	0.00713394	EPHB6, BCAR3, DGKD, PRKCSH, ITGB4, TNFAIP2, SLC2A1, SLC4A2, F11R, LOXL1, SEC61A1, DAG1, CAPN1, TGM2, UNC13B, SUN1, CPT1A, PRMT7, IL4R, ITGA3, ITGA2, SOX13, SHROOM3, SLC39A14, ADAM19, POR, ADAM15, ITGA6, ADAM8, TFF1, ABCG1, CERS2, EPHA2, OSBP2, SLC27A4, FBN2, KMT2D, KRT81, SEMA7A, TNXB, SLC20A1, ARHGEF28, SEMA3B, PDGFB, ATP1A3, MST1R, TNFRSF11A, TOB2, ACACB, EVPL, PPL, STK36, PODXL, PLXNA2, FLNB, …
GO:0060429~epithelium development	25	10.6383	0.00719173	KRT81, PDGFB, F11R, EVPL, PPL, PODXL, DAG1, PLXNA2, FLNB, TGM2, CPT1A, JAG1, LAMB2, ITGA2, PDE2A, LIF, SHROOM3, WNT7A, VEGFA, FA2H, KRT18, FASN, PLXNB2, NFE2L1, EPHA2
GO:0005975~carbohydrate metabolic process	16	6.80851	0.0076299	PYGB, CPT1A, PDGFB, SLC2A1, SYNJ2, ENO2, ACACB, SLC39A14, NISCH, GALE, PC, MAN2A2, HECTD4, B3GNT3, TFF1, NTSR1
GO:0032366~intracellular sterol transport	4	1.70213	0.00777404	ABCA2, LDLR, ABCG1, SYT7
GO:0042987~amyloid precursor protein catabolic process	5	2.12766	0.00779863	ADAM19, ABCA2, PSEN2, DHCR24, ABCG1
GO:0072015~glomerular visceral epithelial cell development	3	1.2766	0.0078231	JAG1, LAMB2, PODXL
GO:0043589~skin morphogenesis	3	1.2766	0.0078231	ITGB4, ITGA2, ITGA6
GO:0009725~response to hormone	20	8.51064	0.0083587	BCAR3, ABCA2, KMT2D, ITGA3, ABCA3, ITGA2, SLC2A1, ATP1A3, PLAT, DHCR24, TNFRSF11A, ATP1A1, SLC39A14, POR, DAG1, TFF1, CYC1, ZBTB7B, CTSD, SLC27A4
GO:0043436~oxoacid metabolic process	23	9.78723	0.0083631	OSBPL7, ABCC1, CPT1A, TNXB, CHPF2, ATP8B1, SLC2A1, ENO2, CPT1C, ABCC10, ACACB, SGSH, PLA2G15, FADS2, FA2H, POR, PC, FASN, CYP2S1, B3GNT3, P4HB, ST3GAL1, SLC27A4
GO:0001894~tissue homeostasis	9	3.82979	0.00838363	MUC2, SLC22A5, ABCA3, SLC2A1, TFF2, ADAM8, TFF1, TNFRSF11A, VEGFA
GO:0015850~organic hydroxy compound transport	10	4.25532	0.00861024	NISCH, ABCC3, ABCA2, OSBPL7, ATP8B1, ABCA3, LDLR, ABCG1, SYT7, OSBP2
GO:0019058~viral life cycle	12	5.10638	0.00880973	APOBEC3C, PC, SLPI, ATG16L1, ITGA2, DAG1, P4HB, F11R, ST3GAL1, LDLR, EPHA2, TPCN1
GO:0048856~anatomical structure development	88	37.4468	0.00888237	EPHB6, BCAR3, DGKD, PRKCSH, ITGB4, TNFAIP2, SLC2A1, SLC4A2, F11R, LOXL1, SEC61A1, DAG1, CAPN1, TGM2, SUN1, CPT1A, IL4R, ITGA3, ITGA2, SOX13, SHROOM3, SLC39A14, ADAM19, POR, ADAM15, ITGA6, ADAM8, CERS2, EPHA2, OSBP2, SLC27A4, FBN2, KMT2D, KRT81, SEMA7A, TNXB, SLC20A1, ARHGEF28, SEMA3B, PDGFB, ATP1A3, MST1R, TNFRSF11A, TOB2, ACACB, EVPL, PPL, STK36, PODXL, PLXNA2, FLNB, LRRC8A, ZBTB7B, PCDH1, ST3GA…
GO:1905039~carboxylic acid transmembrane transport	6	2.55319	0.00898224	SLC6A6, SLC7A6, ABCC1, CPT1A, SLC2A1, NTSR1
GO:0048646~anatomical structure formation involved in morphogenesis	25	10.6383	0.00900653	FBN2, ITGB4, TNFAIP2, SLC4A2, PODXL, DAG1, PLXNA2, PLXNA3, TGM2, ABCA2, IL4R, JAG1, JUP, ATP8B1, ITGA3, ITGA2, SHROOM3, WNT7A, NBEAL2, VEGFA, ADAM15, CD9, PLXNB2, ADAM8, EPHA2
GO:0036314~response to sterol	4	1.70213	0.00903458	ABCA2, OSBPL7, DAG1, NFE2L1
GO:0006855~drug transmembrane transport	4	1.70213	0.00903458	ABCC3, SLC22A5, ATP8B1, ABCA3
GO:0072310~glomerular epithelial cell development	3	1.2766	0.00917692	JAG1, LAMB2, PODXL
GO:0009437~carnitine metabolic process	3	1.2766	0.00917692	POR, CPT1A, CPT1C
GO:1903825~organic acid transmembrane transport	6	2.55319	0.00931372	SLC6A6, SLC7A6, ABCC1, CPT1A, SLC2A1, NTSR1
GO:0001885~endothelial cell development	5	2.12766	0.00948194	FASN, PDE2A, WNT7A, F11R, VEGFA
GO:0098662~inorganic cation transmembrane transport	19	8.08511	0.00952843	SLC12A4, CEMIP, AHNAK, SLC20A1, NIPA1, ATP1A3, ITPR3, ATP1A1, SLC8B1, SLC39A14, TPCN1, LETM1, SLC6A6, SEC61A1, SLC6A9, ATP6V0A2, CYC1, KCNN4, NTSR1
GO:0006082~organic acid metabolic process	23	9.78723	0.00968135	OSBPL7, ABCC1, CPT1A, TNXB, CHPF2, ATP8B1, SLC2A1, ENO2, CPT1C, ABCC10, ACACB, SGSH, PLA2G15, FADS2, FA2H, POR, PC, FASN, CYP2S1, B3GNT3, P4HB, ST3GAL1, SLC27A4
GO:0071840~cellular component organization or biogenesis	100	42.5532	0.00978068	EPHB6, DGKD, HR, AUP1, F11R, ENO2, LOXL1, ZMIZ2, DAG1, TGM2, UNC13B, IL4R, TUBA4A, GRIP2, NISCH, CLIP2, ADAM15, WDR81, ADAM8, RAD54L2, ABCG1, EPHA2, KMT2D, SEMA7A, ARHGEF28, KMT2B, NOP2, PSEN2, PDGFB, ACACB, EVPL, PPL, PDCD11, STK36, PODXL, PLXNA2, ZBTB7B, KCNN4, PLXNA3, SPTBN2, ABCA2, JUP, ATP8B1, ABCA3, SEC16A, TNK2, PDE2A, LIF, NBEAL2, DHCR24, SYNJ2, SYT7, CCDC88B, FA2H, ATG16L1, PLXNB2, USP36…
GO:0006898~receptor-mediated endocytosis	10	4.25532	0.00978201	ABCA2, DGKD, TNK2, CD9, SYNJ2, ARHGAP27, LDLR, SYT7, IGF2R, VEGFA
GO:0008360~regulation of cell shape	7	2.97872	0.00991249	PLXNA2, DAG1, SHROOM3, PLXNB2, F11R, PLXNA3, VEGFA
GO:0016192~vesicle-mediated transport	30	12.766	0.00997323	LGALS3BP, DGKD, AP5Z1, TNFAIP2, MST1R, PEAR1, LDLR, TGM2, SPTBN2, UNC13B, ABCA2, IL4R, TNK2, ITGA2, SEC16A, WNT7A, ARHGAP27, SYNJ2, GRIP2, IGF2R, SYT7, TPCN1, VEGFA, KRT18, WDR81, CD9, HYOU1, P4HB, LRP10, SEC24C
GO:0051209~release of sequestered calcium ion into cytosol	6	2.55319	0.0100018	LETM1, CEMIP, ITPR3, SLC8B1, NTSR1, TPCN1
GO:0006793~phosphorus metabolic process	53	22.5532	0.0101278	EPHB6, BCAR3, DGKD, SH2D4A, DGKA, PTPRH, ENO2, ZFYVE28, DAG1, TNKS1BP1, ITGA2, ENTPD6, AMPD2, TRAF1, PLA2G15, GPRC5A, WDR81, ITGA6, ADAM8, GPRC5C, PLBD2, EPHA2, SEMA7A, CEMIP, TNXB, SLC20A1, PDGFB, MST1R, TNFRSF11A, ACACB, PTDSS2, STK36, UAP1L1, CYC1, ST3GAL1, LDLR, NTSR1, ABCA2, ABCA3, TNK2, PDE2A, LIF, WNT7A, TNFRSF10A, SYNJ2, COQ9, CDC42BPB, VEGFA, PC, FASN, PLXNB2, PNPLA6, MAP3K14
GO:0007162~negative regulation of cell adhesion	10	4.25532	0.0102152	JAG1, IL4R, ADAM15, PODXL, PLXNA2, CD9, PLXNB2, ZBTB7B, PLXNA3, VEGFA
GO:0009967~positive regulation of signal transduction	31	13.1915	0.0102848	BCAR3, KMT2D, SEMA7A, DGKD, TNXB, SLC20A1, PDGFB, MST1R, TNFRSF11A, F11R, STK36, KCNN4, ZBTB7B, CTSD, NTSR1, TGM2, UNC13B, JAG1, JUP, LAMB2, PLEKHG5, LIF, WNT7A, TNFRSF10A, TRAF1, SLC39A14, VEGFA, MN1, POR, ADAM8, MAP3K14
GO:0051283~negative regulation of sequestering of calcium ion	6	2.55319	0.0103586	LETM1, CEMIP, ITPR3, SLC8B1, NTSR1, TPCN1
GO:0006928~movement of cell or subcellular component	39	16.5957	0.0107326	EPHB6, SEMA7A, CEMIP, TNXB, ITGB4, SEMA3B, PDGFB, PLAT, MST1R, TNFRSF11A, ATP1A1, F11R, STK36, PODXL, CCRL2, DAG1, PLXNA2, PLXNA3, ABCC1, SUN1, JAG1, JUP, LAMB2, ITGA3, SEMA4B, ITGA2, PLEKHG5, WNT7A, CDC42BPB, SLC8B1, VEGFA, NISCH, ADAM15, CD9, PLXNB2, ITGA6, ADAM8, CERS2, EPHA2
GO:0098609~cell-cell adhesion	21	8.93617	0.0110043	EPHB6, TNXB, IL4R, JAG1, JUP, ITGA3, ITGA2, SOX13, F11R, PEAR1, VEGFA, CCDC88B, ADAM19, KRT18, PODXL, CD9, PLXNB2, ADAM8, ITGA6, ZBTB7B, PCDH1
GO:0048675~axon extension	6	2.55319	0.0110981	SEMA7A, LAMB2, SEMA4B, SEMA3B, PLXNA3, VEGFA
GO:0021782~glial cell development	6	2.55319	0.0110981	FA2H, ABCA2, LAMB2, ITGB4, DAG1, CD9
GO:0014037~Schwann cell differentiation	4	1.70213	0.0111373	FA2H, LAMB2, ITGB4, DAG1
GO:0032502~developmental process	94	40	0.0114704	EPHB6, BCAR3, DGKD, PRKCSH, ITGB4, TNFAIP2, SLC2A1, SLC4A2, F11R, LOXL1, SEC61A1, DAG1, CAPN1, TGM2, UNC13B, SUN1, CPT1A, PRMT7, IL4R, ITGA3, ITGA2, SOX13, SHROOM3, SLC39A14, ADAM19, POR, ADAM15, ITGA6, ADAM8, TFF1, ABCG1, CERS2, EPHA2, OSBP2, SLC27A4, FBN2, KMT2D, KRT81, SEMA7A, TNXB, SLC20A1, ARHGEF28, SEMA3B, PDGFB, ATP1A3, MST1R, TNFRSF11A, TOB2, ACACB, EVPL, PPL, STK36, PODXL, PLXNA2, FLNB, …
GO:0032103~positive regulation of response to external stimulus	11	4.68085	0.0118531	MN1, ABCC1, ITGA2, PDE2A, PDGFB, ADAM8, PLAT, TNFRSF11A, LDLR, TGM2, VEGFA
GO:0010817~regulation of hormone levels	14	5.95745	0.0120171	CPT1A, LIF, PCSK7, ATP1A1, SLC8B1, SLC39A14, SYT7, ANO1, POR, SLCO4A1, CYP2S1, LRRC8A, P4HB, ABCG1
GO:0032989~cellular component morphogenesis	23	9.78723	0.0121378	EPHB6, ABCA2, SEMA7A, LAMB2, ITGB4, SEMA4B, ARHGEF28, SEMA3B, SHROOM3, WNT7A, NBEAL2, F11R, VEGFA, DAG1, PLXNA2, CD9, PLXNB2, ADAM8, FLNB, P4HB, ZNF335, PLXNA3, EPHA2
GO:1902287~semaphorin-plexin signaling pathway involved in axon guidance	3	1.2766	0.0121713	PLXNA2, PLXNB2, PLXNA3
GO:0006644~phospholipid metabolic process	12	5.10638	0.012281	PLA2G15, PTDSS2, ABCA2, DGKD, WDR81, ABCA3, DGKA, PDGFB, SYNJ2, PNPLA6, LDLR, PLBD2
GO:0032880~regulation of protein localization	20	8.51064	0.0123601	UNC13B, USP36, ABCA2, CPT1A, CEMIP, JUP, ITGA3, SEC16A, LIF, WNT7A, SLC8B1, SYT7, VEGFA, ANO1, ADAM8, LRRC8A, KCNN4, CTSD, ABCG1, EPHA2
GO:0051046~regulation of secretion	16	6.80851	0.0123923	UNC13B, CPT1A, IL4R, LIF, WNT7A, TNFRSF11A, SLC8B1, SYT7, ANO1, P2RY2, TFF2, ADAM8, LRRC8A, KCNN4, ABCG1, NTSR1
GO:0044283~small molecule biosynthetic process	14	5.95745	0.0124405	ABCA2, OSBPL7, DHCR24, COQ9, ENO2, ACACB, SLC39A14, FADS2, FA2H, POR, PC, FASN, ABCG1, NTSR1
GO:0071407~cellular response to organic cyclic compound	15	6.38298	0.0125471	KMT2D, OSBPL7, JUP, ITGA2, PDE2A, PDGFB, ATP1A3, PLAT, ATP1A1, MN1, P2RY2, DAG1, ITGA6, NFE2L1, TGM2
GO:0051701~interaction with host	8	3.40426	0.0126142	PC, ITGA2, DAG1, P4HB, F11R, LDLR, EPHA2, TPCN1
GO:0006024~glycosaminoglycan biosynthetic process	5	2.12766	0.0129635	CEMIP, CHPF2, PDGFB, B3GNT3, ST3GAL1
GO:0044403~symbiosis, encompassing mutualism through parasitism	18	7.65957	0.0133904	APOBEC3C, ITGA2, AUP1, MST1R, F11R, IGF2R, TPCN1, PC, POLR3A, SLPI, ATG16L1, FASN, DAG1, P4HB, LDLR, ST3GAL1, MAP3K14, EPHA2
GO:0045446~endothelial cell differentiation	6	2.55319	0.0135312	JAG1, FASN, PDE2A, WNT7A, F11R, VEGFA
GO:0019216~regulation of lipid metabolic process	11	4.68085	0.0136016	ABCA2, POR, CPT1A, WDR81, ABCA3, PDGFB, ATP1A1, ACACB, LDLR, ABCG1, CERS2
GO:0035556~intracellular signal transduction	45	19.1489	0.0136306	BCAR3, SEMA7A, DGKD, TNXB, PRKCSH, SLC20A1, DGKA, ARHGEF28, NOP2, PSEN2, PDGFB, DENND3, ITPR3, MST1R, TNFRSF11A, F11R, PEAR1, STK36, CCRL2, DAG1, RALGDS, TGM2, UNC13B, ITGA3, WFS1, TNK2, PLEKHG5, PDE2A, LIF, SYVN1, WNT7A, TNFRSF10A, DHCR24, TRAF1, ARHGAP27, CDC42BPB, MUC5AC, VEGFA, NISCH, ARHGEF4, HYOU1, ADAM8, P4HB, MAP3K14, EPHA2
GO:0050729~positive regulation of inflammatory response	7	2.97872	0.0137636	ABCC1, ITGA2, PDE2A, ADAM8, TNFRSF11A, LDLR, TGM2
GO:1902285~semaphorin-plexin signaling pathway involved in neuron projection guidance	3	1.2766	0.0138072	PLXNA2, PLXNB2, PLXNA3
GO:0061564~axon development	13	5.53191	0.0138821	EPHB6, SEMA7A, LAMB2, SEMA4B, SEMA3B, WNT7A, VEGFA, DAG1, PLXNA2, PLXNB2, CERS2, PLXNA3, EPHA2
GO:0043087~regulation of GTPase activity	11	4.68085	0.0141446	BCAR3, PLXNA2, PLXNB2, ITGA6, ARHGAP27, F11R, RALGDS, EPHA2, PLXNA3, SLC27A4, TGM2
GO:0031099~regeneration	8	3.40426	0.0141462	CPT1A, ADAM15, LAMB2, DAG1, CD9, WNT7A, IGF2R, CERS2
GO:0051094~positive regulation of developmental process	29	12.3404	0.0141829	FBN2, SEMA7A, TNXB, PDGFB, SLC4A2, F11R, ACACB, DAG1, PLXNA2, LRRC8A, ZBTB7B, PLXNA3, TGM2, IL4R, JAG1, JUP, LAMB2, ITGA3, LIF, SOX13, WNT7A, VEGFA, SLC6A6, POR, PLXNB2, ITGA6, ADAM8, P4HB, ZNF335
GO:0006816~calcium ion transport	12	5.10638	0.0145863	LETM1, SEC61A1, CEMIP, AHNAK, WFS1, PSEN2, PDGFB, ITPR3, KCNN4, SLC8B1, NTSR1, TPCN1
GO:0042063~gliogenesis	10	4.25532	0.0146667	FA2H, ABCA2, SUN1, LAMB2, ITGB4, DAG1, LIF, SOX13, CD9, CERS2
GO:0051240~positive regulation of multicellular organismal process	34	14.4681	0.0147908	FBN2, SEMA7A, TNXB, SLC22A5, PDGFB, PLAT, TNFRSF11A, ATP1A1, SLC4A2, TOB2, F11R, ACACB, P2RY2, DAG1, PLXNA2, ZBTB7B, PLXNA3, TGM2, IL4R, JAG1, JUP, ITGA3, ITGA2, LIF, SOX13, WNT7A, VEGFA, CCDC88B, POR, POLR3A, PLXNB2, ITGA6, ADAM8, ZNF335
GO:0098661~inorganic anion transmembrane transport	6	2.55319	0.0148727	CLCN7, ANO1, SLC12A4, SLC20A1, SLC26A11, LRRC8A
GO:0050801~ion homeostasis	19	8.08511	0.015206	SLC12A4, CEMIP, WFS1, ABCA3, ATP1A3, ITPR3, SLC4A2, ATP1A1, SLC8B1, SLC39A14, TPCN1, LETM1, SLC25A37, P2RY2, CCRL2, ATP6V0A2, ABCG1, NTSR1, TGM2
GO:0006509~membrane protein ectodomain proteolysis	4	1.70213	0.0152201	ADAM19, PSEN2, DAG1, ADAM8
GO:0085029~extracellular matrix assembly	4	1.70213	0.0152201	TNXB, LAMB2, DAG1, QSOX1
GO:0044419~interspecies interaction between organisms	18	7.65957	0.0152228	APOBEC3C, ITGA2, AUP1, MST1R, F11R, IGF2R, TPCN1, PC, POLR3A, SLPI, ATG16L1, FASN, DAG1, P4HB, LDLR, ST3GAL1, MAP3K14, EPHA2
GO:0006639~acylglycerol metabolic process	6	2.55319	0.015339	PLA2G15, CPT1A, TNXB, DGKD, DGKA, LDLR
GO:0007409~axonogenesis	12	5.10638	0.0154366	EPHB6, SEMA7A, LAMB2, SEMA4B, SEMA3B, PLXNA2, DAG1, WNT7A, PLXNB2, EPHA2, PLXNA3, VEGFA
GO:0006577~amino-acid betaine metabolic process	3	1.2766	0.0155325	POR, CPT1A, CPT1C
GO:0006638~neutral lipid metabolic process	6	2.55319	0.0158149	PLA2G15, CPT1A, TNXB, DGKD, DGKA, LDLR
GO:0046486~glycerolipid metabolic process	11	4.68085	0.0161361	PLA2G15, PTDSS2, CPT1A, TNXB, DGKD, ABCA3, DGKA, PDGFB, SYNJ2, PNPLA6, LDLR
GO:0016032~viral process	17	7.23404	0.0161402	APOBEC3C, ITGA2, AUP1, MST1R, F11R, IGF2R, TPCN1, PC, POLR3A, SLPI, ATG16L1, DAG1, P4HB, LDLR, ST3GAL1, MAP3K14, EPHA2
GO:0030203~glycosaminoglycan metabolic process	6	2.55319	0.0163006	CEMIP, CHPF2, PDGFB, B3GNT3, ST3GAL1, SGSH
GO:0050919~negative chemotaxis	4	1.70213	0.0170591	SEMA7A, SEMA4B, SEMA3B, PLXNA3
GO:0030517~negative regulation of axon extension	4	1.70213	0.0170591	SEMA7A, SEMA4B, SEMA3B, PLXNA3
GO:0007417~central nervous system development	22	9.3617	0.0171888	EPHB6, ABCA2, SEMA7A, SUN1, LAMB2, SEC16A, LIF, SOX13, SLC2A1, WNT7A, ATP1A3, SYNJ2, FA2H, STK36, ATG16L1, DAG1, PLXNA2, CD9, PLXNB2, ZNF335, PLXNA3, SPTBN2
GO:0009056~catabolic process	42	17.8723	0.0172488	POMT2, USP36, PYGB, CEMIP, ITGB4, UBR4, DENND3, AUP1, ENO2, ACACB, SGSH, ATP6V0A2, TNKS1BP1, QSOX1, CAPN1, CTSD, LDLR, NTSR1, APOBEC3C, ABCA2, OSBPL7, ABCC1, CPT1A, WFS1, SEC16A, PDE2A, ENTPD6, SYVN1, SYNJ2, CPT1C, TPCN1, PLA2G15, POR, GALE, WDR81, ADAM15, ATG16L1, CYP2S1, ADAM8, PNPLA6, PLBD2, SLC27A4
GO:0030154~cell differentiation	65	27.6596	0.0173403	EPHB6, ITGB4, TNFAIP2, F11R, DAG1, TGM2, SUN1, CPT1A, PRMT7, IL4R, ITGA3, ITGA2, SOX13, SHROOM3, SLC39A14, POR, ADAM15, ITGA6, ADAM8, TFF1, ABCG1, CERS2, EPHA2, OSBP2, FBN2, KMT2D, KRT81, SEMA7A, TNXB, ARHGEF28, SEMA3B, PDGFB, TNFRSF11A, TOB2, EVPL, PPL, PODXL, PLXNA2, FLNB, LRRC8A, ZBTB7B, ST3GAL1, PLXNA3, ABCA2, JAG1, LAMB2, ATP8B1, SEMA4B, TNK2, PDE2A, LIF, SYVN1, WNT7A, NBEAL2, VEGFA, SLC6A6,…
GO:0008105~asymmetric protein localization	3	1.2766	0.0173451	ATP8B1, SHROOM3, WNT7A
GO:0051222~positive regulation of protein transport	10	4.25532	0.0177506	UNC13B, USP36, ANO1, CEMIP, JUP, SEC16A, ADAM8, LRRC8A, KCNN4, ABCG1
GO:0051604~protein maturation	10	4.25532	0.0177506	ADAM19, TSPAN15, WFS1, PSEN2, ADAM8, DHCR24, PLAT, PCSK7, P4HB, ST3GAL1
GO:0030168~platelet activation	6	2.55319	0.0178171	DGKD, DGKA, PDGFB, CD9, F11R, PEAR1
GO:0051282~regulation of sequestering of calcium ion	6	2.55319	0.0178171	LETM1, CEMIP, ITPR3, SLC8B1, NTSR1, TPCN1
GO:0006023~aminoglycan biosynthetic process	5	2.12766	0.0178314	CEMIP, CHPF2, PDGFB, B3GNT3, ST3GAL1
GO:0050772~positive regulation of axonogenesis	5	2.12766	0.0178314	SEMA7A, PLXNA2, PLXNB2, PLXNA3, VEGFA
GO:0048864~stem cell development	5	2.12766	0.0185095	SEMA7A, JAG1, SEMA4B, SEMA3B, WNT7A
GO:0035725~sodium ion transmembrane transport	7	2.97872	0.0190475	SLC6A6, SLC6A9, SLC20A1, ATP1A3, ATP1A1, SLC8B1, TPCN1
GO:0007009~plasma membrane organization	11	4.68085	0.0194067	FA2H, TSPAN15, KRT18, JUP, AHNAK, ITGA3, SEC16A, F11R, GRIP2, SYT7, EPHA2
GO:0051208~sequestering of calcium ion	6	2.55319	0.019424	LETM1, CEMIP, ITPR3, SLC8B1, NTSR1, TPCN1
GO:0005996~monosaccharide metabolic process	9	3.82979	0.0195386	NISCH, GALE, CPT1A, PC, MAN2A2, HECTD4, SLC2A1, ENO2, SLC39A14
GO:0010001~glial cell differentiation	8	3.40426	0.0198422	FA2H, ABCA2, LAMB2, ITGB4, DAG1, LIF, SOX13, CD9
GO:0071496~cellular response to external stimulus	10	4.25532	0.0199087	MN1, ITGA2, PDE2A, SLC2A1, DAG1, TNFRSF10A, TNFRSF11A, ATP1A1, F11R, MAP3K14
GO:1901698~response to nitrogen compound	22	9.3617	0.0199373	BCAR3, ABCC1, CPT1A, JAG1, JUP, ITGA2, PDE2A, SLC2A1, ATP1A3, PLAT, TNFRSF11A, SLC39A14, ANO1, POR, P2RY2, DAG1, TFF1, CYC1, ZBTB7B, CTSD, TGM2, SLC27A4
GO:0046890~regulation of lipid biosynthetic process	7	2.97872	0.0199721	ABCA2, POR, ABCA3, PDGFB, ATP1A1, LDLR, ABCG1
GO:0044764~multi-organism cellular process	17	7.23404	0.0203737	APOBEC3C, ITGA2, AUP1, MST1R, F11R, IGF2R, TPCN1, PC, POLR3A, SLPI, ATG16L1, DAG1, P4HB, LDLR, ST3GAL1, MAP3K14, EPHA2
GO:0051336~regulation of hydrolase activity	22	9.3617	0.020456	BCAR3, ABCA2, SERPINB1, SERPIND1, SH2D4A, ITGA2, DHCR24, ARHGAP27, F11R, SLC39A14, VEGFA, POR, SLPI, PLXNA2, PLXNB2, ITGA6, CTSD, RALGDS, PLXNA3, TGM2, EPHA2, SLC27A4
GO:0050708~regulation of protein secretion	9	3.82979	0.0206063	UNC13B, ANO1, CPT1A, ADAM8, LRRC8A, KCNN4, SLC8B1, ABCG1, SYT7
GO:0006493~protein O-linked glycosylation	5	2.12766	0.020639	POMT2, GALNT6, GALNT18, B3GNT3, ST3GAL1
GO:0019752~carboxylic acid metabolic process	20	8.51064	0.0207867	OSBPL7, ABCC1, CPT1A, TNXB, ATP8B1, SLC2A1, ENO2, CPT1C, ABCC10, ACACB, PLA2G15, FADS2, FA2H, POR, PC, FASN, CYP2S1, P4HB, ST3GAL1, SLC27A4
GO:0050920~regulation of chemotaxis	8	3.40426	0.0210552	SEMA7A, ITGA2, SEMA4B, SEMA3B, PDGFB, SLC8B1, PLXNA3, VEGFA
GO:1902236~negative regulation of endoplasmic reticulum stress-induced intrinsic apoptotic signaling pathway	3	1.2766	0.0212233	WFS1, SYVN1, HYOU1
GO:0042982~amyloid precursor protein metabolic process	5	2.12766	0.0213809	ADAM19, ABCA2, PSEN2, DHCR24, ABCG1
GO:0006796~phosphate-containing compound metabolic process	50	21.2766	0.0216215	EPHB6, BCAR3, DGKD, SH2D4A, DGKA, PTPRH, ENO2, ZFYVE28, DAG1, TNKS1BP1, ITGA2, ENTPD6, AMPD2, TRAF1, PLA2G15, GPRC5A, WDR81, ITGA6, ADAM8, GPRC5C, PLBD2, EPHA2, SEMA7A, CEMIP, TNXB, SLC20A1, PDGFB, MST1R, TNFRSF11A, PTDSS2, STK36, CYC1, ST3GAL1, LDLR, NTSR1, ABCA2, ABCA3, TNK2, PDE2A, LIF, WNT7A, TNFRSF10A, SYNJ2, COQ9, CDC42BPB, VEGFA, PC, PLXNB2, PNPLA6, MAP3K14
GO:0006897~endocytosis	17	7.23404	0.0216639	LGALS3BP, ABCA2, DGKD, TNK2, ITGA2, MST1R, SYNJ2, ARHGAP27, PEAR1, SYT7, IGF2R, TPCN1, VEGFA, CD9, LRP10, LDLR, TGM2
GO:0009653~anatomical structure morphogenesis	45	19.1489	0.0218815	EPHB6, FBN2, BCAR3, SEMA7A, ITGB4, ARHGEF28, SEMA3B, TNFAIP2, SLC4A2, F11R, PODXL, DAG1, PLXNA2, FLNB, CAPN1, LDLR, PLXNA3, TGM2, SPTBN2, ABCA2, IL4R, JAG1, JUP, LAMB2, ATP8B1, ITGA3, SEMA4B, ITGA2, LIF, SOX13, SHROOM3, WNT7A, NBEAL2, VEGFA, POR, KRT18, ADAM15, CD9, PLXNB2, ITGA6, ADAM8, P4HB, ZNF335, NFE2L1, EPHA2
GO:0009395~phospholipid catabolic process	4	1.70213	0.0221772	PLA2G15, PNPLA6, LDLR, PLBD2
GO:0018277~protein deamination	2	0.851064	0.0225278	LOXL1, TGM2
GO:0099093~mitochondrial calcium release	2	0.851064	0.0225278	LETM1, SLC8B1
GO:0006814~sodium ion transport	8	3.40426	0.0226836	SLC6A6, SLC22A5, SLC6A9, SLC20A1, ATP1A3, ATP1A1, SLC8B1, TPCN1
GO:0003158~endothelium development	6	2.55319	0.022917	JAG1, FASN, PDE2A, WNT7A, F11R, VEGFA
GO:0002521~leukocyte differentiation	14	5.95745	0.0231745	IL4R, PDE2A, LIF, SOX13, SYVN1, TNFRSF11A, TOB2, VEGFA, FASN, ADAM8, LRRC8A, ZBTB7B, ST3GAL1, EPHA2
GO:0007589~body fluid secretion	5	2.12766	0.0237038	ANO1, P2RY2, ZBTB7B, KCNN4, VEGFA
GO:1903532~positive regulation of secretion by cell	9	3.82979	0.0237281	UNC13B, ANO1, IL4R, ADAM8, LRRC8A, KCNN4, ABCG1, SYT7, NTSR1
GO:0032535~regulation of cellular component size	11	4.68085	0.0237704	SLC12A4, SEMA7A, SEMA4B, SEMA3B, WNT7A, LRRC8A, KCNN4, SPTAN1, PLXNA3, SPTBN2, VEGFA
GO:1904951~positive regulation of establishment of protein localization	10	4.25532	0.024423	UNC13B, USP36, ANO1, CEMIP, JUP, SEC16A, ADAM8, LRRC8A, KCNN4, ABCG1
GO:1905952~regulation of lipid localization	7	2.97872	0.0244729	ABCA2, CPT1A, ABCA3, TNFRSF11A, ACACB, ABCG1, NTSR1
GO:0098602~single organism cell adhesion	16	6.80851	0.0245021	EPHB6, IL4R, JAG1, JUP, LAMB2, SOX13, F11R, PEAR1, VEGFA, CCDC88B, ADAM19, PODXL, CD9, ADAM8, P4HB, ZBTB7B
GO:0006022~aminoglycan metabolic process	6	2.55319	0.0248064	CEMIP, CHPF2, PDGFB, B3GNT3, ST3GAL1, SGSH
GO:0061318~renal filtration cell differentiation	3	1.2766	0.0254248	JAG1, LAMB2, PODXL
GO:0072112~glomerular visceral epithelial cell differentiation	3	1.2766	0.0254248	JAG1, LAMB2, PODXL
GO:0071397~cellular response to cholesterol	3	1.2766	0.0254248	OSBPL7, DAG1, NFE2L1
GO:0072202~cell differentiation involved in metanephros development	3	1.2766	0.0254248	LAMB2, PDGFB, LIF
GO:0046903~secretion	20	8.51064	0.0255024	UNC13B, CPT1A, IL4R, LIF, TNFAIP2, WNT7A, TNFRSF11A, SLC8B1, SYT7, VEGFA, NISCH, ANO1, P2RY2, TFF2, ADAM8, LRRC8A, ZBTB7B, KCNN4, ABCG1, NTSR1
GO:0034329~cell junction assembly	8	3.40426	0.0255617	JUP, ITGB4, ITGA2, CD9, ITGA6, F11R, EPHA2, VEGFA
GO:0019318~hexose metabolic process	8	3.40426	0.0255617	NISCH, GALE, CPT1A, PC, MAN2A2, HECTD4, ENO2, SLC39A14
GO:0097306~cellular response to alcohol	4	1.70213	0.0256063	OSBPL7, JUP, DAG1, NFE2L1
GO:0001667~ameboidal-type cell migration	12	5.10638	0.0261293	SEMA7A, JUP, ITGA3, ITGB4, ITGA2, PLEKHG5, SEMA4B, SEMA3B, PDGFB, WNT7A, EPHA2, VEGFA
GO:0032101~regulation of response to external stimulus	19	8.08511	0.0261668	SEMA7A, ABCC1, SEMA4B, ITGA2, PDE2A, SEMA3B, PDGFB, PLAT, TNFRSF11A, F11R, SLC8B1, VEGFA, MN1, CD9, ADAM8, LDLR, CERS2, PLXNA3, TGM2
GO:0044248~cellular catabolic process	36	15.3191	0.0270152	POMT2, USP36, PYGB, ITGB4, UBR4, DENND3, AUP1, ACACB, SGSH, ATP6V0A2, TNKS1BP1, QSOX1, CAPN1, CTSD, LDLR, APOBEC3C, ABCA2, OSBPL7, ABCC1, CPT1A, WFS1, SEC16A, PDE2A, ENTPD6, SYVN1, CPT1C, TPCN1, PLA2G15, POR, WDR81, ATG16L1, CYP2S1, ADAM8, PNPLA6, PLBD2, SLC27A4
GO:1903510~mucopolysaccharide metabolic process	5	2.12766	0.0270306	CEMIP, CHPF2, PDGFB, B3GNT3, ST3GAL1
GO:0051271~negative regulation of cellular component movement	11	4.68085	0.0273088	NISCH, SEMA7A, JAG1, JUP, ADAM15, SEMA4B, SEMA3B, DAG1, CD9, CERS2, PLXNA3
GO:0045937~positive regulation of phosphate metabolic process	23	9.78723	0.0273609	EPHB6, BCAR3, SEMA7A, CEMIP, TNXB, TNK2, ITGA2, PDGFB, LIF, WNT7A, TNFRSF10A, MST1R, TRAF1, TNFRSF11A, VEGFA, GPRC5A, DAG1, TNKS1BP1, ADAM8, ITGA6, GPRC5C, NTSR1, EPHA2
GO:0010562~positive regulation of phosphorus metabolic process	23	9.78723	0.0273609	EPHB6, BCAR3, SEMA7A, CEMIP, TNXB, TNK2, ITGA2, PDGFB, LIF, WNT7A, TNFRSF10A, MST1R, TRAF1, TNFRSF11A, VEGFA, GPRC5A, DAG1, TNKS1BP1, ADAM8, ITGA6, GPRC5C, NTSR1, EPHA2
GO:0032288~myelin assembly	3	1.2766	0.0276417	ABCA2, ITGB4, CD9
GO:0072311~glomerular epithelial cell differentiation	3	1.2766	0.0276417	JAG1, LAMB2, PODXL
GO:0072348~sulfur compound transport	4	1.70213	0.0280414	SLC6A6, ABCC1, SLC26A11, LRRC8A
GO:0048522~positive regulation of cellular process	83	35.3191	0.0283698	POMT2, EPHB6, BCAR3, USP36, SLC35F6, DGKD, F11R, ZMIZ2, DAG1, TNKS1BP1, CAPN1, CTSD, TGM2, UNC13B, CPT1A, IL4R, ITGA3, ITGA2, PLEKHG5, SOX13, TRAF1, SLC39A14, ANO1, MN1, POR, GPRC5A, ITGA6, ADAM8, GPRC5C, ABCG1, EPHA2, SLC27A4, FBN2, KMT2D, SEMA7A, CEMIP, TNXB, AHNAK, SLC20A1, KMT2B, SEMA3B, NOP2, PDGFB, ITPR3, MST1R, TNFRSF11A, STK36, PODXL, PLXNA2, LRRC8A, KCNN4, ZBTB7B, LDLR, NTSR1, PLXNA3, ML…
GO:0070201~regulation of establishment of protein localization	14	5.95745	0.028573	UNC13B, USP36, CPT1A, CEMIP, JUP, SEC16A, SLC8B1, SYT7, ANO1, ADAM8, LRRC8A, KCNN4, CTSD, ABCG1
GO:0030516~regulation of axon extension	5	2.12766	0.0287936	SEMA7A, SEMA4B, SEMA3B, PLXNA3, VEGFA
GO:0048709~oligodendrocyte differentiation	5	2.12766	0.0287936	FA2H, ABCA2, DAG1, SOX13, CD9
GO:0045595~regulation of cell differentiation	33	14.0426	0.0289854	FBN2, SEMA7A, TNXB, SEMA3B, PDGFB, TOB2, F11R, DAG1, PLXNA2, LRRC8A, ZBTB7B, PLXNA3, TGM2, IL4R, JAG1, LAMB2, ITGA3, SEMA4B, LIF, SOX13, WNT7A, VEGFA, SLC6A6, POR, BHLHE40, PLXNB2, ITGA6, ADAM8, P4HB, ZNF335, ABCG1, NFE2L1, CERS2
GO:0000902~cell morphogenesis	20	8.51064	0.0289914	EPHB6, SEMA7A, LAMB2, SEMA4B, ARHGEF28, SEMA3B, SHROOM3, WNT7A, NBEAL2, F11R, VEGFA, DAG1, PLXNA2, PLXNB2, ADAM8, FLNB, P4HB, ZNF335, PLXNA3, EPHA2
GO:0001822~kidney development	9	3.82979	0.0291816	SEC61A1, JAG1, LAMB2, WFS1, ITGA3, PODXL, PDGFB, LIF, VEGFA
GO:0009100~glycoprotein metabolic process	11	4.68085	0.0305119	POMT2, ABCA2, GALNT6, MAN2A2, CHPF2, PRKCSH, GALNT18, B3GNT3, SYVN1, ST3GAL1, SGSH
GO:0022604~regulation of cell morphogenesis	12	5.10638	0.0305383	SEMA7A, SEMA4B, SEMA3B, PLXNA2, DAG1, SHROOM3, WNT7A, PLXNB2, P4HB, F11R, PLXNA3, VEGFA
GO:0090066~regulation of anatomical structure size	13	5.53191	0.0305776	SLC12A4, SEMA7A, SEMA4B, SEMA3B, WNT7A, GRIP2, VEGFA, P2RY2, LRRC8A, KCNN4, SPTAN1, PLXNA3, SPTBN2
GO:0033619~membrane protein proteolysis	4	1.70213	0.0319168	ADAM19, PSEN2, DAG1, ADAM8
GO:0046339~diacylglycerol metabolic process	3	1.2766	0.0322976	PLA2G15, DGKD, DGKA
GO:0070482~response to oxygen levels	10	4.25532	0.032515	ADAM15, ITGA2, PSEN2, SLC2A1, ATP6V0A2, ADAM8, HYOU1, PLAT, P4HB, VEGFA
GO:0042593~glucose homeostasis	8	3.40426	0.0327543	UNC13B, ANO1, WFS1, HECTD4, LRRC8A, SLC8B1, SLC39A14, ABCG1
GO:0033500~carbohydrate homeostasis	8	3.40426	0.0333693	UNC13B, ANO1, WFS1, HECTD4, LRRC8A, SLC8B1, SLC39A14, ABCG1
GO:0051238~sequestering of metal ion	6	2.55319	0.0334777	LETM1, CEMIP, ITPR3, SLC8B1, NTSR1, TPCN1
GO:0097553~calcium ion transmembrane import into cytosol	6	2.55319	0.0334777	LETM1, CEMIP, ITPR3, SLC8B1, NTSR1, TPCN1
GO:1902656~calcium ion import into cytosol	6	2.55319	0.0334777	LETM1, CEMIP, ITPR3, SLC8B1, NTSR1, TPCN1
GO:0072001~renal system development	9	3.82979	0.0334802	SEC61A1, JAG1, LAMB2, WFS1, ITGA3, PODXL, PDGFB, LIF, VEGFA
GO:0006672~ceramide metabolic process	5	2.12766	0.033494	PLA2G15, FA2H, ABCA2, ST3GAL1, CERS2
GO:0009062~fatty acid catabolic process	5	2.12766	0.033494	PLA2G15, CPT1A, CPT1C, ACACB, SLC27A4
GO:0022409~positive regulation of cell-cell adhesion	9	3.82979	0.0335894	EPHB6, CCDC88B, ADAM19, IL4R, PODXL, SOX13, ADAM8, F11R, ZBTB7B
GO:0010769~regulation of cell morphogenesis involved in differentiation	9	3.82979	0.0335894	SEMA7A, SEMA4B, SEMA3B, PLXNA2, WNT7A, PLXNB2, P4HB, PLXNA3, VEGFA
GO:0048584~positive regulation of response to stimulus	40	17.0213	0.0336464	BCAR3, KMT2D, SEMA7A, DGKD, TNXB, AHNAK, SLC20A1, PDGFB, PLAT, MST1R, TNFRSF11A, F11R, STK36, KCNN4, ZBTB7B, CTSD, LDLR, NTSR1, TGM2, UNC13B, ABCC1, IL4R, JAG1, JUP, LAMB2, ITGA2, PLEKHG5, PDE2A, LIF, WNT7A, TNFRSF10A, TRAF1, SLC39A14, VEGFA, ANO1, MN1, POR, ADAM8, MAP3K14, ABCG1
GO:0097164~ammonium ion metabolic process	7	2.97872	0.0340821	PLA2G15, ABCA2, POR, CPT1A, ABCA3, PNPLA6, CPT1C
GO:0030258~lipid modification	8	3.40426	0.0344234	FA2H, POR, CPT1A, DGKD, DGKA, SYNJ2, CPT1C, ACACB
GO:0060840~artery development	5	2.12766	0.0344846	JAG1, PDE2A, LDLR, LOXL1, VEGFA
GO:0007264~small GTPase mediated signal transduction	11	4.68085	0.0346962	NISCH, BCAR3, ITGA3, PLEKHG5, ARHGEF28, TNK2, DENND3, DHCR24, F11R, RALGDS, TGM2
GO:0055094~response to lipoprotein particle	3	1.2766	0.0347327	CD9, LDLR, ABCG1
GO:0051560~mitochondrial calcium ion homeostasis	3	1.2766	0.0347327	LETM1, SLC8B1, TGM2
GO:0045332~phospholipid translocation	3	1.2766	0.0347327	ABCC1, ATP8B1, KCNN4
GO:0072010~glomerular epithelium development	3	1.2766	0.0347327	JAG1, LAMB2, PODXL
GO:0071402~cellular response to lipoprotein particle stimulus	3	1.2766	0.0347327	CD9, LDLR, ABCG1
GO:0060326~cell chemotaxis	9	3.82979	0.0348685	ABCC1, PLEKHG5, CCRL2, PDGFB, ADAM8, TNFRSF11A, SLC8B1, EPHA2, VEGFA
GO:0050714~positive regulation of protein secretion	6	2.55319	0.0349777	UNC13B, ANO1, ADAM8, LRRC8A, KCNN4, ABCG1
GO:0035295~tube development	14	5.95745	0.035243	JAG1, ITGA3, ABCA3, LIF, SHROOM3, WNT7A, SLC4A2, VEGFA, PODXL, DAG1, PLXNA2, PLXNB2, TGM2, EPHA2
GO:0002791~regulation of peptide secretion	9	3.82979	0.0354041	UNC13B, ANO1, CPT1A, ADAM8, LRRC8A, KCNN4, SLC8B1, ABCG1, SYT7
GO:0042327~positive regulation of phosphorylation	21	8.93617	0.0356383	EPHB6, BCAR3, SEMA7A, CEMIP, TNXB, TNK2, PDGFB, LIF, WNT7A, TNFRSF10A, MST1R, TRAF1, TNFRSF11A, VEGFA, GPRC5A, DAG1, TNKS1BP1, ADAM8, ITGA6, GPRC5C, EPHA2
GO:0006865~amino acid transport	6	2.55319	0.0358407	SLC6A6, SLC7A6, SLC6A9, SFXN3, LRRC8A, NTSR1
GO:0019218~regulation of steroid metabolic process	5	2.12766	0.0365166	ABCA2, POR, ATP1A1, LDLR, ABCG1
GO:0072659~protein localization to plasma membrane	8	3.40426	0.0369643	TSPAN15, KRT18, JUP, ITGA3, SEC16A, F11R, GRIP2, EPHA2
GO:0036315~cellular response to sterol	3	1.2766	0.0372368	OSBPL7, DAG1, NFE2L1
GO:0040017~positive regulation of locomotion	14	5.95745	0.0373044	SEMA7A, CEMIP, ITGA3, SEMA4B, ITGA2, SEMA3B, PDGFB, WNT7A, VEGFA, PC, PODXL, ADAM8, ITGA6, EPHA2
GO:0097305~response to alcohol	7	2.97872	0.0374855	ABCA2, OSBPL7, CPT1A, JUP, DAG1, TNFRSF11A, NFE2L1
GO:0008202~steroid metabolic process	9	3.82979	0.0379974	ABCA2, OSBPL7, POR, ATP8B1, DHCR24, ATP1A1, LDLR, ABCG1, NFE2L1
GO:0055065~metal ion homeostasis	15	6.38298	0.0380448	SLC12A4, CEMIP, WFS1, ATP1A3, ITPR3, ATP1A1, SLC8B1, SLC39A14, TPCN1, LETM1, SLC25A37, CCRL2, ATP6V0A2, NTSR1, TGM2
GO:0010256~endomembrane system organization	16	6.80851	0.0384582	SUN1, JUP, AHNAK, ATP8B1, ITGA3, SEC16A, F11R, SYT7, GRIP2, TSPAN15, SEC61A1, FA2H, KRT18, TMEM43, ABCG1, EPHA2
GO:0048869~cellular developmental process	65	27.6596	0.0385178	EPHB6, ITGB4, TNFAIP2, F11R, DAG1, TGM2, SUN1, CPT1A, PRMT7, IL4R, ITGA3, ITGA2, SOX13, SHROOM3, SLC39A14, POR, ADAM15, ITGA6, ADAM8, TFF1, ABCG1, CERS2, EPHA2, OSBP2, FBN2, KMT2D, KRT81, SEMA7A, TNXB, ARHGEF28, SEMA3B, PDGFB, TNFRSF11A, TOB2, EVPL, PPL, PODXL, PLXNA2, FLNB, LRRC8A, ZBTB7B, ST3GAL1, PLXNA3, ABCA2, JAG1, LAMB2, ATP8B1, SEMA4B, TNK2, PDE2A, LIF, SYVN1, WNT7A, NBEAL2, VEGFA, SLC6A6,…
GO:0030216~keratinocyte differentiation	6	2.55319	0.0391364	KRT81, JAG1, FLNB, PPL, EVPL, EPHA2
GO:0001666~response to hypoxia	9	3.82979	0.0391706	ADAM15, ITGA2, PSEN2, SLC2A1, ADAM8, HYOU1, PLAT, P4HB, VEGFA
GO:0006873~cellular ion homeostasis	15	6.38298	0.0393587	CEMIP, WFS1, ATP1A3, ITPR3, SLC4A2, ATP1A1, SLC8B1, SLC39A14, TPCN1, LETM1, P2RY2, CCRL2, ATP6V0A2, NTSR1, TGM2
GO:0045017~glycerolipid biosynthetic process	7	2.97872	0.0394893	PLA2G15, PTDSS2, DGKD, DGKA, PDGFB, SYNJ2, LDLR
GO:1902932~positive regulation of alcohol biosynthetic process	3	1.2766	0.039808	POR, ABCG1, NTSR1
GO:0010770~positive regulation of cell morphogenesis involved in differentiation	6	2.55319	0.0400056	SEMA7A, PLXNA2, PLXNB2, P4HB, PLXNA3, VEGFA
GO:0043434~response to peptide hormone	11	4.68085	0.0401397	BCAR3, POR, SLC2A1, DAG1, TFF1, CYC1, TNFRSF11A, ZBTB7B, CTSD, SLC39A14, SLC27A4
GO:0070509~calcium ion import	7	2.97872	0.0403294	LETM1, CEMIP, PDGFB, ITPR3, SLC8B1, NTSR1, TPCN1
GO:0015909~long-chain fatty acid transport	4	1.70213	0.0404604	CPT1A, SLC2A1, NTSR1, SLC27A4
GO:0022407~regulation of cell-cell adhesion	12	5.10638	0.0405218	EPHB6, CCDC88B, ADAM19, JAG1, IL4R, PODXL, SOX13, CD9, ADAM8, F11R, ZBTB7B, VEGFA
GO:0010720~positive regulation of cell development	13	5.53191	0.0414997	SEMA7A, ITGA3, LIF, F11R, VEGFA, DAG1, PLXNA2, PLXNB2, ITGA6, P4HB, ZNF335, PLXNA3, TGM2
GO:0030335~positive regulation of cell migration	13	5.53191	0.0414997	SEMA7A, CEMIP, ITGA3, SEMA4B, ITGA2, SEMA3B, PDGFB, WNT7A, VEGFA, PODXL, ADAM8, ITGA6, EPHA2
GO:0016337~single organismal cell-cell adhesion	14	5.95745	0.0415011	EPHB6, IL4R, JAG1, JUP, SOX13, F11R, PEAR1, VEGFA, CCDC88B, ADAM19, PODXL, CD9, ADAM8, ZBTB7B
GO:1905954~positive regulation of lipid localization	5	2.12766	0.0418933	ABCA3, TNFRSF11A, ACACB, ABCG1, NTSR1
GO:0008104~protein localization	41	17.4468	0.0420021	FBN2, USP36, CEMIP, DGKD, AP5Z1, TNFAIP2, AUP1, F11R, SEC61A1, LRRC8A, KCNN4, TNS4, CTSD, UNC13B, CENPT, ABCA2, CPT1A, SUN1, JUP, ATP8B1, ITGA3, ITGA2, SEC16A, LIF, SYVN1, SHROOM3, WNT7A, NBEAL2, DHCR24, SLC8B1, GRIP2, SYT7, VEGFA, TSPAN15, ANO1, KRT18, ATG16L1, ADAM8, SEC24C, ABCG1, EPHA2
GO:0031954~positive regulation of protein autophosphorylation	3	1.2766	0.0424445	PDGFB, TNKS1BP1, VEGFA
GO:1902580~single-organism cellular localization	20	8.51064	0.0429202	UNC13B, ABCA2, SUN1, CPT1A, IL4R, JUP, ITGA3, SEC16A, PSEN2, WNT7A, SYNJ2, F11R, SYT7, GRIP2, TSPAN15, KRT18, SEC24C, LDLR, ABCG1, EPHA2
GO:0055080~cation homeostasis	16	6.80851	0.043245	SLC12A4, CEMIP, WFS1, ATP1A3, ITPR3, SLC4A2, ATP1A1, SLC8B1, SLC39A14, TPCN1, LETM1, SLC25A37, CCRL2, ATP6V0A2, NTSR1, TGM2
GO:0016042~lipid catabolic process	9	3.82979	0.0433879	PLA2G15, CPT1A, AUP1, PNPLA6, CPT1C, ACACB, LDLR, PLBD2, SLC27A4
GO:0051223~regulation of protein transport	13	5.53191	0.0434517	UNC13B, USP36, CPT1A, CEMIP, JUP, SEC16A, SLC8B1, SYT7, ANO1, ADAM8, LRRC8A, KCNN4, ABCG1
GO:0032835~glomerulus development	4	1.70213	0.0435397	JAG1, LAMB2, PODXL, PDGFB
GO:0050767~regulation of neurogenesis	17	7.23404	0.0438727	SEMA7A, JAG1, ITGA3, SEMA4B, SEMA3B, LIF, WNT7A, VEGFA, BHLHE40, DAG1, PLXNA2, PLXNB2, ITGA6, ZNF335, CERS2, PLXNA3, TGM2
GO:0019637~organophosphate metabolic process	21	8.93617	0.0443158	ABCA2, DGKD, DGKA, ABCA3, PDE2A, ENTPD6, PDGFB, AMPD2, SYNJ2, COQ9, ENO2, PLA2G15, PTDSS2, PC, WDR81, CYC1, PNPLA6, LDLR, PLBD2, NTSR1, EPHA2
GO:0050900~leukocyte migration	10	4.25532	0.0444701	ITGA3, ITGA2, PDGFB, CD9, ADAM8, ITGA6, TNFRSF11A, F11R, SLC8B1, VEGFA
GO:0043000~Golgi to plasma membrane CFTR protein transport	2	0.851064	0.0445504	KRT18, SEC16A
GO:1904772~response to tetrachloromethane	2	0.851064	0.0445504	CPT1A, IGF2R
GO:0031344~regulation of cell projection organization	15	6.38298	0.0445812	SEMA7A, ATP8B1, ITGA3, SEMA4B, ITGA2, SEMA3B, WNT7A, VEGFA, PODXL, PLXNA2, PLXNB2, ITGA6, CERS2, PLXNA3, EPHA2
GO:0061387~regulation of extent of cell growth	5	2.12766	0.0453229	SEMA7A, SEMA4B, SEMA3B, PLXNA3, VEGFA
GO:1990138~neuron projection extension	6	2.55319	0.0454522	SEMA7A, LAMB2, SEMA4B, SEMA3B, PLXNA3, VEGFA
GO:0002573~myeloid leukocyte differentiation	7	2.97872	0.0457574	FASN, PDE2A, LIF, TNFRSF11A, TOB2, EPHA2, VEGFA
GO:0051247~positive regulation of protein metabolic process	30	12.766	0.0462217	POMT2, BCAR3, SEMA7A, CEMIP, TNXB, PDGFB, MST1R, TNFRSF11A, DAG1, TNKS1BP1, ZBTB7B, CTSD, LDLR, ABCA2, OSBPL7, WFS1, TNK2, ITGA2, LIF, WNT7A, TNFRSF10A, TRAF1, VEGFA, SLC25A37, GPRC5A, SLC6A9, PLXNB2, ADAM8, GPRC5C, ABCG1
GO:0071214~cellular response to abiotic stimulus	9	3.82979	0.0464287	ITGA2, PDE2A, SLC2A1, DAG1, TNKS1BP1, TNFRSF10A, ATP1A1, F11R, MAP3K14
GO:0072009~nephron epithelium development	5	2.12766	0.0465	JAG1, LAMB2, PODXL, LIF, VEGFA
GO:0050922~negative regulation of chemotaxis	4	1.70213	0.0467328	SEMA7A, SEMA4B, SEMA3B, PLXNA3
GO:0060284~regulation of cell development	19	8.08511	0.0467987	SEMA7A, JAG1, ITGA3, SEMA4B, SEMA3B, LIF, WNT7A, F11R, VEGFA, BHLHE40, DAG1, PLXNA2, PLXNB2, ITGA6, P4HB, ZNF335, CERS2, PLXNA3, TGM2
GO:0071495~cellular response to endogenous stimulus	24	10.2128	0.0476286	FBN2, BCAR3, KMT2D, ABCC1, TNXB, JUP, ITGA3, PDE2A, PDGFB, WNT7A, ATP1A3, PLAT, ATP1A1, SLC39A14, ANO1, POR, P2RY2, CD9, ZBTB7B, CTSD, LDLR, ABCG1, TGM2, SLC27A4
GO:0022011~myelination in peripheral nervous system	3	1.2766	0.047906	FA2H, ITGB4, DAG1
GO:0070528~protein kinase C signaling	3	1.2766	0.047906	DGKD, PDGFB, VEGFA
GO:0032292~peripheral nervous system axon ensheathment	3	1.2766	0.047906	FA2H, ITGB4, DAG1
GO:0050771~negative regulation of axonogenesis	4	1.70213	0.0483716	SEMA7A, SEMA4B, SEMA3B, PLXNA3
GO:0036293~response to decreased oxygen levels	9	3.82979	0.0490695	ADAM15, ITGA2, PSEN2, SLC2A1, ADAM8, HYOU1, PLAT, P4HB, VEGFA
GO:1901135~carbohydrate derivative metabolic process	22	9.3617	0.049458	POMT2, APOBEC3C, ABCA2, GALNT6, CEMIP, CHPF2, PRKCSH, GALNT18, PDE2A, PDGFB, SYVN1, AMPD2, COQ9, ENO2, SGSH, FA2H, MAN2A2, UAP1L1, B3GNT3, CYC1, ST3GAL1, EPHA2
GO:0098771~inorganic ion homeostasis	16	6.80851	0.0497024	SLC12A4, CEMIP, WFS1, ATP1A3, ITPR3, SLC4A2, ATP1A1, SLC8B1, SLC39A14, TPCN1, LETM1, SLC25A37, CCRL2, ATP6V0A2, NTSR1, TGM2

## Sheet: GO_DOWN-dTAM_TOP2Ai_KDM1Ai
GO_DOWN-dTAM_TOP2Ai_KDM1Ai	Count	%	PValue	Genes
GO:0022607~cellular component assembly	57	34.7561	4.08166e-09	NCKAP1, NDUFA12, UBXN2A, HMGB2, PSIP1, WASL, PTPRK, FNBP1L, SNRPD2, CFL2, PEG10, AP3S1, NBN, IFT57, TMSB10, SH3GLB1, SCAF11, LMO4, CIRBP, NDUFC1, ANK3, KCTD3, RASA1, SUB1, SNRPG, POT1, EXOC5, SNRPF, ASF1A, PFN2, MTMR2, ROCK1, ARL3, DDX1, HTATSF1, RTN4, CAMSAP2, FXR1, SCFD1, RAD21, TPR, PAK2, ATF7IP, SRPK2, NDUFA5, CBX3, VTA1, CAV1, SMARCA5, NAP1L1, TBCA, ARHGAP24, CCDC88A, KIAA0586, NDUFAF2, TCF4…
GO:0044085~cellular component biogenesis	60	36.5854	4.25123e-09	NCKAP1, NDUFA12, UBXN2A, HMGB2, PSIP1, WASL, PTPRK, FNBP1L, SNRPD2, CFL2, PEG10, AP3S1, NBN, IFT57, TMSB10, SH3GLB1, SCAF11, LMO4, CIRBP, DDX10, NDUFC1, ANK3, KCTD3, RASA1, SUB1, SNRPG, POT1, EXOC5, SNRPF, ASF1A, PFN2, MTMR2, ROCK1, ARL3, DDX1, HTATSF1, RTN4, RPF1, CAMSAP2, FXR1, SCFD1, RAD21, TPR, PAK2, ATF7IP, SRPK2, NDUFA5, CBX3, VTA1, CAV1, SMARCA5, RPL35A, NAP1L1, TBCA, ARHGAP24, CCDC88A, KI…
GO:0006996~organelle organization	68	41.4634	5.9012e-09	NCKAP1, TOP2B, NDUFA12, CHD9, UBXN2A, HMGB2, WASL, SMC6, FNBP1L, NIPBL, CFL2, AKT3, GATAD1, PHACTR2, AP3S1, NBN, IFT57, TMSB10, HMGN1, PRMT6, SH3GLB1, EPHA5, PPP1R12A, CIRBP, UBE2E1, CKAP2, VRK1, NDUFC1, ANK3, ENAH, RASA1, SUB1, POT1, PHIP, EXOC5, ASF1A, PFN2, CAMK2D, ENY2, ROCK1, ARL3, DDX1, RNF2, RTN4, CAMSAP2, SNX3, SCFD1, RAD21, TPR, DTD1, PAK2, CNTLN, ATF7IP, SRPK2, OSBPL8, NDUFA5, CBX3, VTA…
GO:0071840~cellular component organization or biogenesis	92	56.0976	4.81127e-08	NCKAP1, TOP2B, NDUFA12, CHD9, UBXN2A, HMGB2, PSIP1, WASL, PTPRK, SMC6, FNBP1L, NIPBL, SNRPD2, CFL2, PEG10, AKT3, GATAD1, PHACTR2, AP3S1, NBN, IFT57, TMSB10, HMGN1, PRMT6, SH3GLB1, EPHA5, PPP1R12A, SCAF11, LMO4, CIRBP, UBE2E1, CKAP2, DDX10, ACSL4, VRK1, NDUFC1, ANK3, KCTD3, ENAH, RASA1, SUB1, SNRPG, POT1, PHIP, EXOC5, SNRPF, ASF1A, PFN2, CAMK2D, MTMR2, ENY2, ROCK1, ARL3, DDX1, HTATSF1, RNF2, RTN4,…
GO:0016043~cellular component organization	89	54.2683	1.52907e-07	NCKAP1, TOP2B, NDUFA12, CHD9, UBXN2A, HMGB2, PSIP1, WASL, PTPRK, SMC6, FNBP1L, NIPBL, SNRPD2, CFL2, PEG10, AKT3, GATAD1, PHACTR2, AP3S1, NBN, IFT57, TMSB10, HMGN1, PRMT6, SH3GLB1, EPHA5, PPP1R12A, SCAF11, LMO4, CIRBP, UBE2E1, CKAP2, ACSL4, VRK1, NDUFC1, ANK3, KCTD3, ENAH, RASA1, SUB1, SNRPG, POT1, PHIP, EXOC5, SNRPF, ASF1A, PFN2, CAMK2D, MTMR2, ENY2, ROCK1, ARL3, DDX1, HTATSF1, RNF2, RTN4, CAMSAP…
GO:0051129~negative regulation of cellular component organization	24	14.6341	5.22615e-07	PRMT6, MTMR2, ROCK1, LMO4, CAV1, NR2F1, SMARCA5, CKAP2, WASL, RTN4, ARHGAP24, CAMSAP2, SNX3, SCFD1, SUB1, RAD21, TPR, POT1, NBN, MNAT1, PAK2, TMSB10, ASF1A, PFN2
GO:0019219~regulation of nucleobase-containing compound metabolic process	63	38.4146	6.77849e-07	TOP2B, BNC2, HMGB2, PSIP1, WASL, PTPRK, SMC6, PHF6, NIPBL, GATAD1, ZNF326, NBN, SOX4, HMGN1, PRMT6, EPHA5, PPP1R12A, LMO4, TCF12, CIRBP, CKAP2, CASK, EDF1, ZHX1, PTBP3, DBF4, TFDP2, RFX7, RASA1, SUB1, POT1, ZNF711, PHIP, HNRNPH3, ZFPM2, CGGBP1, ASF1A, CAMK2D, ENY2, BEX1, CREM, HTATSF1, RNF2, FXR1, RAD21, TPR, USP1, POLR2K, ATF7IP, SRPK2, CBX3, CAV1, SMARCA5, NR2F1, CDC7, PBX1, CCDC88A, ZNF618, SP…
GO:0031323~regulation of cellular metabolic process	87	53.0488	1.35807e-06	TOP2B, BNC2, UBXN2A, HMGB2, PSIP1, WASL, PTPRK, SMC6, PHF6, HERC5, NIPBL, SESN3, GATAD1, ZNF326, ACADM, NBN, IFT57, SOX4, HMGN1, PRMT6, SH3GLB1, EPHA5, EIF5B, PPP1R12A, LMO4, TCF12, CIRBP, CKAP2, CASK, EDF1, ZHX1, PTBP3, RAP2B, DBF4, TFDP2, RFX7, RASA1, SUB1, POT1, ZNF711, PHIP, HNRNPH3, ZFPM2, CGGBP1, ASF1A, PFN2, CAMK2D, MTMR2, ENY2, BEX1, ROCK1, DDX1, CREM, VPS26A, HTATSF1, RNF2, RTN4, FXR1, S…
GO:0019222~regulation of metabolic process	91	55.4878	1.60392e-06	TOP2B, BNC2, UBXN2A, HMGB2, PSIP1, WASL, PTPRK, SMC6, PHF6, HERC5, NIPBL, SESN3, GATAD1, ZNF326, ACADM, NBN, IFT57, SOX4, HMGN1, PRMT6, SH3GLB1, EPHA5, EIF5B, PPP1R12A, LMO4, TCF12, CIRBP, CKAP2, CASK, EDF1, ANK3, ZHX1, PTBP3, RAP2B, DBF4, TFDP2, RFX7, RASA1, SUB1, POT1, ZNF711, PHIP, HNRNPH3, ZFPM2, CGGBP1, ASF1A, PFN2, CAMK2D, MTMR2, ENY2, BEX1, ROCK1, DDX1, CREM, VPS26A, HTATSF1, RNF2, RTN4, S…
GO:0043933~macromolecular complex subunit organization	39	23.7805	1.86987e-06	NCKAP1, NDUFA12, ARL3, DDX1, HMGB2, PSIP1, WASL, HTATSF1, RTN4, CAMSAP2, SNRPD2, CFL2, PEG10, TPR, AP3S1, TMSB10, SRPK2, SH3GLB1, ATF7IP, NDUFA5, SCAF11, LMO4, VTA1, CIRBP, SMARCA5, CKAP2, NAP1L1, NDUFC1, TBCA, KCTD3, RASA1, SUB1, NDUFAF2, SNRPG, TCF4, SNRPF, MNAT1, ASF1A, PFN2
GO:0000278~mitotic cell cycle	24	14.6341	2.12799e-06	CDKN2B, CDKN2C, PPP1R12A, ROCK1, ARL3, FBXL17, SMARCA5, CKAP2, VRK1, CDC7, ANK3, RNF2, PBX1, NIPBL, DBF4, RASA1, RAD21, TPR, PHIP, NBN, EXOC5, MNAT1, AZI2, SOX4
GO:0060255~regulation of macromolecule metabolic process	86	52.439	2.23285e-06	TOP2B, BNC2, UBXN2A, HMGB2, PSIP1, WASL, PTPRK, SMC6, PHF6, HERC5, NIPBL, GATAD1, ZNF326, NBN, IFT57, SOX4, HMGN1, PRMT6, EPHA5, EIF5B, PPP1R12A, LMO4, TCF12, CIRBP, CKAP2, CASK, EDF1, ANK3, ZHX1, PTBP3, RAP2B, DBF4, TFDP2, RFX7, RASA1, SUB1, POT1, ZNF711, PHIP, HNRNPH3, ZFPM2, CGGBP1, ASF1A, PFN2, CAMK2D, MTMR2, ENY2, BEX1, ROCK1, DDX1, CREM, HTATSF1, RNF2, RTN4, SNX3, FXR1, SH3BGRL, RAD21, TPR,…
GO:0034641~cellular nitrogen compound metabolic process	93	56.7073	2.56958e-06	PHF3, TOP2B, BNC2, NDUFA12, HMGB2, PSIP1, WASL, PTPRK, SMC6, PHF6, NIPBL, SNRPD2, RSRC1, B3GALT1, GATAD1, ZNF326, ACADM, NBN, SOX4, RPS12, HMGN1, PRMT6, EPHA5, EIF5B, PPP1R12A, SCAF11, LMO4, TCF12, CIRBP, CKAP2, CASK, DDX10, EDF1, NDUFC1, ZCRB1, ZHX1, PTBP3, DBF4, TFDP2, RFX7, RASA1, SUB1, RPL37A, SNRPG, POT1, ZNF711, PHIP, SNRPF, HNRNPH3, ZFPM2, CGGBP1, ASF1A, CAMK2D, ENY2, BEX1, ROCK1, DDX1, CR…
GO:0080090~regulation of primary metabolic process	85	51.8293	2.63898e-06	TOP2B, BNC2, UBXN2A, HMGB2, PSIP1, WASL, PTPRK, SMC6, PHF6, HERC5, NIPBL, GATAD1, ZNF326, ACADM, NBN, IFT57, SOX4, HMGN1, PRMT6, EPHA5, EIF5B, PPP1R12A, LMO4, TCF12, CIRBP, CKAP2, CASK, EDF1, ZHX1, PTBP3, RAP2B, DBF4, TFDP2, RFX7, RASA1, SUB1, POT1, ZNF711, PHIP, HNRNPH3, ZFPM2, CGGBP1, ASF1A, PFN2, CAMK2D, MTMR2, ENY2, BEX1, ROCK1, DDX1, CREM, HTATSF1, RNF2, RTN4, SNX3, FXR1, SH3BGRL, RAD21, TPR…
GO:0007049~cell cycle	34	20.7317	2.69819e-06	TOP2B, ROCK1, ARL3, WASL, PTPRK, RNF2, HERC5, NIPBL, MIS18BP1, RAD21, TPR, NBN, AZI2, SOX4, LRRCC1, SRPK2, SH3GLB1, CDKN2B, CDKN2C, PPP1R12A, FBXL17, SMARCA5, CKAP2, VRK1, CDC7, ANK3, PBX1, DBF4, TFDP2, RASA1, PDCD4, PHIP, EXOC5, MNAT1
GO:0090304~nucleic acid metabolic process	76	46.3415	2.73637e-06	PHF3, TOP2B, BNC2, HMGB2, PSIP1, WASL, PTPRK, SMC6, PHF6, NIPBL, SNRPD2, RSRC1, GATAD1, ZNF326, NBN, SOX4, HMGN1, PRMT6, EPHA5, PPP1R12A, SCAF11, LMO4, TCF12, CIRBP, CKAP2, CASK, DDX10, EDF1, ZCRB1, ZHX1, PTBP3, DBF4, TFDP2, RFX7, SUB1, SNRPG, POT1, ZNF711, PHIP, SNRPF, HNRNPH3, ZFPM2, CGGBP1, ASF1A, CAMK2D, ENY2, BEX1, DDX1, CREM, HTATSF1, RNF2, RPF1, FXR1, RAD21, TPR, USP1, DTD1, POLR2K, ATF7IP…
GO:0000398~mRNA splicing, via spliceosome	14	8.53659	3.05564e-06	SRPK2, SCAF11, DDX1, CIRBP, PSIP1, ZCRB1, HTATSF1, FXR1, SNRPD2, RSRC1, HNRNPA2B1, SNRPG, SNRPF, HNRNPH3
GO:0000377~RNA splicing, via transesterification reactions with bulged adenosine as nucleophile	14	8.53659	3.05564e-06	SRPK2, SCAF11, DDX1, CIRBP, PSIP1, ZCRB1, HTATSF1, FXR1, SNRPD2, RSRC1, HNRNPA2B1, SNRPG, SNRPF, HNRNPH3
GO:0008380~RNA splicing	16	9.7561	3.14818e-06	SRPK2, SCAF11, DDX1, CIRBP, PSIP1, ZCRB1, HTATSF1, PTBP3, FXR1, SNRPD2, RSRC1, HNRNPA2B1, SNRPG, ZNF326, SNRPF, HNRNPH3
GO:0000375~RNA splicing, via transesterification reactions	14	8.53659	3.48035e-06	SRPK2, SCAF11, DDX1, CIRBP, PSIP1, ZCRB1, HTATSF1, FXR1, SNRPD2, RSRC1, HNRNPA2B1, SNRPG, SNRPF, HNRNPH3
GO:0006139~nucleobase-containing compound metabolic process	81	49.3902	3.8895e-06	PHF3, TOP2B, BNC2, NDUFA12, HMGB2, PSIP1, WASL, PTPRK, SMC6, PHF6, NIPBL, SNRPD2, RSRC1, GATAD1, ZNF326, NBN, SOX4, HMGN1, PRMT6, EPHA5, PPP1R12A, SCAF11, LMO4, TCF12, CIRBP, CKAP2, CASK, DDX10, EDF1, NDUFC1, ZCRB1, ZHX1, PTBP3, DBF4, TFDP2, RFX7, RASA1, SUB1, SNRPG, POT1, ZNF711, PHIP, SNRPF, HNRNPH3, ZFPM2, CGGBP1, ASF1A, CAMK2D, ENY2, BEX1, DDX1, CREM, HTATSF1, RNF2, RPF1, FXR1, RAD21, TPR, US…
GO:0071103~DNA conformation change	14	8.53659	4.77947e-06	TOP2B, CBX3, DDX1, HMGB2, SMARCA5, NAP1L1, SUB1, TPR, HNRNPA2B1, POT1, NBN, MNAT1, DTD1, ASF1A
GO:1903047~mitotic cell cycle process	21	12.8049	5.77484e-06	CDKN2B, CDKN2C, ROCK1, ARL3, FBXL17, SMARCA5, CKAP2, VRK1, CDC7, ANK3, PBX1, NIPBL, DBF4, RASA1, RAD21, TPR, PHIP, NBN, EXOC5, MNAT1, SOX4
GO:0065003~macromolecular complex assembly	35	21.3415	5.95707e-06	NCKAP1, NDUFA12, ARL3, DDX1, HMGB2, PSIP1, WASL, HTATSF1, RTN4, CAMSAP2, SNRPD2, PEG10, AP3S1, TMSB10, SRPK2, SH3GLB1, ATF7IP, NDUFA5, SCAF11, LMO4, CIRBP, SMARCA5, NAP1L1, NDUFC1, TBCA, KCTD3, RASA1, SUB1, NDUFAF2, SNRPG, TCF4, SNRPF, MNAT1, ASF1A, PFN2
GO:0032392~DNA geometric change	8	4.87805	6.85146e-06	DDX1, SUB1, HNRNPA2B1, HMGB2, POT1, NBN, MNAT1, DTD1
GO:0033043~regulation of organelle organization	30	18.2927	6.98364e-06	NCKAP1, CAMK2D, ROCK1, ARL3, WASL, SMC6, CAMSAP2, SCFD1, NIPBL, CFL2, RAD21, TPR, NBN, PAK2, TMSB10, PRMT6, SH3GLB1, ATF7IP, EPHA5, SMARCA5, CKAP2, CCDC88A, RASA1, SUB1, HNRNPA2B1, POT1, PHIP, MNAT1, ASF1A, PFN2
GO:0006807~nitrogen compound metabolic process	95	57.9268	8.19922e-06	PHF3, TOP2B, BNC2, HIBADH, NDUFA12, HMGB2, PSIP1, WASL, PTPRK, SMC6, PHF6, NIPBL, SNRPD2, RSRC1, B3GALT1, GATAD1, ZNF326, ACADM, NBN, SOX4, RPS12, HMGN1, PRMT6, EPHA5, EIF5B, PPP1R12A, SCAF11, LMO4, TCF12, CIRBP, CKAP2, CASK, DDX10, EDF1, NDUFC1, ZCRB1, ZHX1, PTBP3, DBF4, TFDP2, RFX7, RASA1, SUB1, RPL37A, SNRPG, POT1, ZNF711, PHIP, SNRPF, HNRNPH3, ZFPM2, CGGBP1, ASF1A, CAMK2D, ENY2, BEX1, ROCK1, …
GO:0034622~cellular macromolecular complex assembly	28	17.0732	8.90884e-06	NCKAP1, NDUFA12, ARL3, DDX1, HMGB2, PSIP1, WASL, HTATSF1, RTN4, CAMSAP2, SNRPD2, AP3S1, TMSB10, SRPK2, NDUFA5, SCAF11, CIRBP, SMARCA5, NAP1L1, NDUFC1, TBCA, RASA1, NDUFAF2, SNRPG, TCF4, SNRPF, ASF1A, PFN2
GO:0051252~regulation of RNA metabolic process	56	34.1463	9.14688e-06	TOP2B, BNC2, HMGB2, PSIP1, WASL, PTPRK, PHF6, NIPBL, GATAD1, ZNF326, SOX4, HMGN1, PRMT6, EPHA5, PPP1R12A, LMO4, TCF12, CIRBP, CKAP2, CASK, EDF1, ZHX1, PTBP3, TFDP2, RFX7, RASA1, SUB1, ZNF711, PHIP, HNRNPH3, ZFPM2, CGGBP1, ASF1A, CAMK2D, ENY2, BEX1, CREM, HTATSF1, RNF2, FXR1, RAD21, TPR, POLR2K, ATF7IP, SRPK2, CBX3, CAV1, SMARCA5, NR2F1, PBX1, ZNF618, SP3, HNRNPA2B1, PDCD4, TCF4, MNAT1
GO:0051171~regulation of nitrogen compound metabolic process	68	41.4634	9.41784e-06	TOP2B, BNC2, HMGB2, PSIP1, WASL, PTPRK, SMC6, PHF6, NIPBL, GATAD1, ZNF326, NBN, SOX4, HMGN1, PRMT6, EPHA5, EIF5B, PPP1R12A, LMO4, TCF12, CIRBP, CKAP2, CASK, EDF1, ZHX1, PTBP3, DBF4, TFDP2, RFX7, RASA1, SUB1, POT1, ZNF711, PHIP, HNRNPH3, ZFPM2, CGGBP1, ASF1A, CAMK2D, ENY2, BEX1, ROCK1, DDX1, CREM, HTATSF1, RNF2, RTN4, FXR1, SH3BGRL, RAD21, TPR, USP1, POLR2K, ATF7IP, SRPK2, CBX3, CAV1, SMARCA5, NR2…
GO:0034645~cellular macromolecule biosynthetic process	72	43.9024	1.1603e-05	PHF3, BNC2, HMGB2, PSIP1, WASL, PTPRK, PHF6, NIPBL, B3GALT1, GATAD1, ZNF326, ACADM, NBN, SOX4, RPS12, HMGN1, PRMT6, EPHA5, EIF5B, PPP1R12A, LMO4, TCF12, CIRBP, CKAP2, CASK, EDF1, ZHX1, DBF4, TFDP2, RFX7, SUB1, RPL37A, POT1, ZNF711, PHIP, ZFPM2, CGGBP1, ASF1A, CAMK2D, ENY2, BEX1, ROCK1, DDX1, CREM, HTATSF1, RNF2, FXR1, SH3BGRL, RAD21, TPR, USP1, DTD1, POLR2K, ATF7IP, RPL41, SSB, CBX3, CAV1, SMARCA…
GO:0046483~heterocycle metabolic process	81	49.3902	1.18362e-05	PHF3, TOP2B, BNC2, NDUFA12, HMGB2, PSIP1, WASL, PTPRK, SMC6, PHF6, NIPBL, SNRPD2, RSRC1, GATAD1, ZNF326, NBN, SOX4, HMGN1, PRMT6, EPHA5, PPP1R12A, SCAF11, LMO4, TCF12, CIRBP, CKAP2, CASK, DDX10, EDF1, NDUFC1, ZCRB1, ZHX1, PTBP3, DBF4, TFDP2, RFX7, RASA1, SUB1, SNRPG, POT1, ZNF711, PHIP, SNRPF, HNRNPH3, ZFPM2, CGGBP1, ASF1A, CAMK2D, ENY2, BEX1, DDX1, CREM, HTATSF1, RNF2, RPF1, FXR1, RAD21, TPR, US…
GO:0000245~spliceosomal complex assembly	8	4.87805	1.21939e-05	SRPK2, SNRPD2, SCAF11, DDX1, SNRPG, PSIP1, SNRPF, HTATSF1
GO:0006725~cellular aromatic compound metabolic process	81	49.3902	1.70012e-05	PHF3, TOP2B, BNC2, NDUFA12, HMGB2, PSIP1, WASL, PTPRK, SMC6, PHF6, NIPBL, SNRPD2, RSRC1, GATAD1, ZNF326, NBN, SOX4, HMGN1, PRMT6, EPHA5, PPP1R12A, SCAF11, LMO4, TCF12, CIRBP, CKAP2, CASK, DDX10, EDF1, NDUFC1, ZCRB1, ZHX1, PTBP3, DBF4, TFDP2, RFX7, RASA1, SUB1, SNRPG, POT1, ZNF711, PHIP, SNRPF, HNRNPH3, ZFPM2, CGGBP1, ASF1A, CAMK2D, ENY2, BEX1, DDX1, CREM, HTATSF1, RNF2, RPF1, FXR1, RAD21, TPR, US…
GO:0009059~macromolecule biosynthetic process	72	43.9024	1.73603e-05	PHF3, BNC2, HMGB2, PSIP1, WASL, PTPRK, PHF6, NIPBL, B3GALT1, GATAD1, ZNF326, ACADM, NBN, SOX4, RPS12, HMGN1, PRMT6, EPHA5, EIF5B, PPP1R12A, LMO4, TCF12, CIRBP, CKAP2, CASK, EDF1, ZHX1, DBF4, TFDP2, RFX7, SUB1, RPL37A, POT1, ZNF711, PHIP, ZFPM2, CGGBP1, ASF1A, CAMK2D, ENY2, BEX1, ROCK1, DDX1, CREM, HTATSF1, RNF2, FXR1, SH3BGRL, RAD21, TPR, USP1, DTD1, POLR2K, ATF7IP, RPL41, SSB, CBX3, CAV1, SMARCA…
GO:0048522~positive regulation of cellular process	74	45.122	2.38655e-05	NCKAP1, TOP2B, HMGB2, PSIP1, WASL, SMC6, FNBP1L, NIPBL, SESN3, CFL2, AKT3, NBN, IFT57, SOX4, RPS12, HMGN1, SH3GLB1, EPHA5, PPP1R12A, LMO4, TCF12, CIRBP, CKAP2, CASK, ACSL4, EDF1, ANK3, RAP2B, DBF4, TFDP2, SUB1, POT1, ZNF711, PHIP, ZFPM2, ASF1A, PFN2, CAMK2D, MTMR2, ENY2, BEX1, ROCK1, ARL3, DDX1, CREM, RTN4, SNX3, FXR1, SH3BGRL, RAD21, TPR, USP1, SHOC2, RAB11FIP2, PAK2, ATF7IP, SRPK2, OSBPL8, CDKN…
GO:0016070~RNA metabolic process	68	41.4634	2.39822e-05	PHF3, TOP2B, BNC2, HMGB2, PSIP1, WASL, PTPRK, PHF6, NIPBL, SNRPD2, RSRC1, GATAD1, ZNF326, SOX4, HMGN1, PRMT6, EPHA5, PPP1R12A, SCAF11, LMO4, TCF12, CIRBP, CKAP2, CASK, DDX10, EDF1, ZCRB1, ZHX1, PTBP3, TFDP2, RFX7, SUB1, SNRPG, ZNF711, PHIP, SNRPF, HNRNPH3, ZFPM2, CGGBP1, ASF1A, CAMK2D, ENY2, BEX1, DDX1, CREM, HTATSF1, RNF2, RPF1, FXR1, RAD21, TPR, DTD1, POLR2K, ATF7IP, SRPK2, SSB, CBX3, CAV1, SMA…
GO:0010639~negative regulation of organelle organization	15	9.14634	2.64321e-05	PRMT6, SMARCA5, CKAP2, CAMSAP2, SCFD1, SUB1, RAD21, TPR, POT1, NBN, MNAT1, PAK2, TMSB10, ASF1A, PFN2
GO:0006397~mRNA processing	16	9.7561	2.72429e-05	SRPK2, SCAF11, DDX1, CIRBP, PSIP1, ZCRB1, HTATSF1, PTBP3, FXR1, SNRPD2, RSRC1, HNRNPA2B1, SNRPG, ZNF326, SNRPF, HNRNPH3
GO:0051641~cellular localization	46	28.0488	2.86387e-05	MTMR2, ENY2, CAMK2D, ROCK1, NDUFA12, ARL3, DDX1, VPS26A, WASL, PTPRK, FNBP1L, RTN4, SNX3, SCFD1, NIPBL, SNX2, RSRC1, RAD21, TPR, AP3S1, CHML, TNPO1, IL13RA2, IFT57, RAB11FIP2, TMSB10, CNTLN, SH3GLB1, EPHA5, OSBPL8, SSB, PPP1R12A, NDUFA5, CAV1, CASK, NDUFC1, ANK3, SOD1, DNAJA1, CCDC88A, HNRNPA2B1, NDUFAF2, POT1, EXOC5, FTL, PFN2
GO:0044260~cellular macromolecule metabolic process	106	64.6341	2.89778e-05	UBXN2A, SMC6, HERC5, SNRPD2, AKT3, ZNF326, NBN, SOX4, RPS12, HMGN1, SH3GLB1, EPHA5, LMO4, SCAF11, CIRBP, UBE2E1, CASK, DDX10, VRK1, ZCRB1, RFX7, SUB1, SNRPG, ZNF711, PHIP, SNRPF, ZFPM2, CGGBP1, ASF1A, PFN2, ENY2, MTMR2, BEX1, DDX1, CREM, HTATSF1, RPF1, FXR1, RAD21, TPR, SRPK2, OSBPL8, RPL41, CBX3, CAV1, SMARCA5, NR2F1, CDC7, PBX1, CCDC88A, GNAQ, SP3, TCF4, RPS20, MNAT1, PHF3, TOP2B, BNC2, HMGB2, …
GO:0010557~positive regulation of macromolecule biosynthetic process	35	21.3415	2.99423e-05	ENY2, BEX1, HMGB2, CREM, PSIP1, WASL, FXR1, NIPBL, SH3BGRL, USP1, SOX4, HMGN1, ATF7IP, PPP1R12A, LMO4, TCF12, CIRBP, SMARCA5, CKAP2, NR2F1, CASK, EDF1, CDC7, PBX1, DBF4, TFDP2, SUB1, SP3, HNRNPA2B1, POT1, ZNF711, TCF4, PHIP, ZFPM2, ASF1A
GO:0006366~transcription from RNA polymerase II promoter	36	21.9512	3.09371e-05	ENY2, BEX1, HMGB2, CREM, PSIP1, WASL, PHF6, RNF2, NIPBL, TPR, POLR2K, SOX4, PRMT6, ATF7IP, PPP1R12A, CBX3, LMO4, CAV1, TCF12, SMARCA5, CKAP2, NR2F1, CASK, ZHX1, PBX1, TFDP2, SUB1, SP3, HNRNPA2B1, PDCD4, ZNF711, TCF4, PHIP, MNAT1, ZFPM2, CGGBP1
GO:0009987~cellular process	155	94.5122	3.22885e-05	NCKAP1, NDUFA12, UBXN2A, SMC6, FNBP1L, HERC5, SESN3, SNRPD2, CFL2, PEG10, AKT3, ZNF326, NBN, IL13RA2, AZI2, TMSB10, SOX4, RPS12, HMGN1, SH3GLB1, EPHA5, LMO4, SCAF11, CIRBP, UBE2E1, CASK, DDX10, VRK1, ACSL4, ANK3, ZCRB1, KCTD3, ACAP2, RFX7, SUB1, C18ORF54, SNRPG, ZNF711, PHIP, SNRPF, ZFPM2, CGGBP1, ASF1A, PFN2, FTL, ENY2, MTMR2, BEX1, DDX1, ARL3, CREM, VPS26A, HTATSF1, TRHDE, RTN4, RPF1, CAMSAP2, …
GO:0051276~chromosome organization	27	16.4634	3.26469e-05	TOP2B, ENY2, CAMK2D, CHD9, DDX1, HMGB2, SMC6, RNF2, NIPBL, RAD21, GATAD1, TPR, NBN, DTD1, HMGN1, PRMT6, ATF7IP, CBX3, SMARCA5, UBE2E1, NAP1L1, VRK1, SUB1, HNRNPA2B1, POT1, MNAT1, ASF1A
GO:1901360~organic cyclic compound metabolic process	82	50	3.49961e-05	PHF3, TOP2B, BNC2, NDUFA12, HMGB2, PSIP1, WASL, PTPRK, SMC6, PHF6, NIPBL, SNRPD2, RSRC1, GATAD1, ZNF326, NBN, SOX4, HMGN1, PRMT6, EPHA5, PPP1R12A, SCAF11, LMO4, TCF12, CIRBP, CKAP2, CASK, DDX10, EDF1, NDUFC1, ZCRB1, ZHX1, PTBP3, DBF4, TFDP2, RFX7, RASA1, SUB1, SNRPG, POT1, ZNF711, PHIP, SNRPF, HNRNPH3, ZFPM2, CGGBP1, ASF1A, CAMK2D, ENY2, BEX1, DDX1, CREM, HTATSF1, RNF2, RPF1, FXR1, RAD21, TPR, US…
GO:0044237~cellular metabolic process	121	73.7805	4.41645e-05	NDUFA12, UBXN2A, SMC6, FNBP1L, HERC5, SESN3, SNRPD2, AKT3, ZNF326, NBN, SOX4, RPS12, HMGN1, SH3GLB1, EPHA5, LMO4, SCAF11, CIRBP, UBE2E1, CASK, DDX10, VRK1, ACSL4, ZCRB1, RFX7, SUB1, SNRPG, ZNF711, PHIP, SNRPF, ZFPM2, CGGBP1, ASF1A, PFN2, ENY2, MTMR2, BEX1, DDX1, CREM, VPS26A, HTATSF1, TRHDE, RTN4, RPF1, FXR1, SCFD1, RAD21, TPR, ESD, SRPK2, OSBPL8, RPL41, CBX3, VTA1, CAV1, SMARCA5, NR2F1, CDC7, PB…
GO:0045935~positive regulation of nucleobase-containing compound metabolic process	35	21.3415	5.64405e-05	TOP2B, ENY2, BEX1, HMGB2, CREM, PSIP1, WASL, NIPBL, USP1, NBN, SOX4, HMGN1, ATF7IP, PPP1R12A, LMO4, TCF12, CIRBP, SMARCA5, CKAP2, NR2F1, CASK, EDF1, CDC7, PBX1, DBF4, TFDP2, SUB1, SP3, HNRNPA2B1, POT1, ZNF711, TCF4, PHIP, ZFPM2, ASF1A
GO:0051173~positive regulation of nitrogen compound metabolic process	37	22.561	5.74553e-05	TOP2B, ENY2, BEX1, HMGB2, CREM, PSIP1, WASL, FXR1, NIPBL, SH3BGRL, USP1, NBN, SOX4, HMGN1, ATF7IP, PPP1R12A, LMO4, TCF12, CIRBP, SMARCA5, CKAP2, NR2F1, CASK, EDF1, CDC7, PBX1, DBF4, TFDP2, SUB1, SP3, HNRNPA2B1, POT1, ZNF711, TCF4, PHIP, ZFPM2, ASF1A
GO:0044271~cellular nitrogen compound biosynthetic process	69	42.0732	5.97432e-05	PHF3, BNC2, NDUFA12, HMGB2, PSIP1, WASL, PTPRK, PHF6, NIPBL, B3GALT1, GATAD1, ZNF326, ACADM, SOX4, RPS12, HMGN1, PRMT6, EPHA5, EIF5B, PPP1R12A, LMO4, TCF12, CIRBP, CKAP2, CASK, EDF1, NDUFC1, ZHX1, TFDP2, RFX7, SUB1, RPL37A, POT1, ZNF711, PHIP, ZFPM2, CGGBP1, ASF1A, CAMK2D, ENY2, BEX1, ROCK1, DDX1, CREM, HTATSF1, RNF2, FXR1, SH3BGRL, RAD21, TPR, USP1, POLR2K, ATF7IP, RPL41, SSB, NDUFA5, CBX3, CAV1…
GO:0022402~cell cycle process	25	15.2439	5.97625e-05	TOP2B, ROCK1, ARL3, WASL, NIPBL, RAD21, TPR, NBN, SOX4, SH3GLB1, CDKN2B, CDKN2C, PPP1R12A, FBXL17, SMARCA5, CKAP2, VRK1, CDC7, ANK3, PBX1, DBF4, RASA1, PHIP, EXOC5, MNAT1
GO:0043170~macromolecule metabolic process	111	67.6829	7.0899e-05	UBXN2A, SMC6, HERC5, SNRPD2, AKT3, ZNF326, NBN, SOX4, RPS12, HMGN1, SH3GLB1, EPHA5, LMO4, SCAF11, CIRBP, UBE2E1, CASK, DDX10, VRK1, ANK3, ZCRB1, RFX7, SUB1, SNRPG, ZNF711, PHIP, SNRPF, ZFPM2, CGGBP1, ASF1A, PFN2, ENY2, MTMR2, BEX1, DDX1, CREM, HTATSF1, TRHDE, RTN4, RPF1, SNX3, FXR1, RAD21, TPR, SRPK2, OSBPL8, RPL41, CBX3, CAV1, SMARCA5, NR2F1, CDC7, PBX1, CCDC88A, GNAQ, SP3, TCF4, RPS20, MNAT1, P…
GO:0030030~cell projection organization	29	17.6829	7.6051e-05	NCKAP1, TOP2B, MTMR2, ROCK1, ARL3, WASL, PTPRK, FNBP1L, RTN4, CAMSAP2, SNX3, FXR1, SNX2, IFT57, PAK2, EPHA5, LMO4, CAV1, NR2F1, ACSL4, ANK3, ARHGAP24, SOD1, NELL2, ENAH, CCDC88A, KIAA0586, EXOC5, PFN2
GO:2000112~regulation of cellular macromolecule biosynthetic process	61	37.1951	7.85847e-05	BNC2, HMGB2, PSIP1, WASL, PTPRK, PHF6, NIPBL, GATAD1, ZNF326, NBN, SOX4, HMGN1, PRMT6, EPHA5, EIF5B, PPP1R12A, LMO4, TCF12, CIRBP, CKAP2, CASK, EDF1, ZHX1, DBF4, TFDP2, RFX7, SUB1, POT1, ZNF711, PHIP, ZFPM2, CGGBP1, ASF1A, CAMK2D, ENY2, BEX1, ROCK1, DDX1, CREM, HTATSF1, RNF2, FXR1, SH3BGRL, RAD21, TPR, USP1, POLR2K, ATF7IP, CBX3, CAV1, SMARCA5, NR2F1, CDC7, PBX1, CCDC88A, ZNF618, SP3, HNRNPA2B1, …
GO:2001251~negative regulation of chromosome organization	9	5.4878	7.88224e-05	PRMT6, SUB1, RAD21, TPR, SMARCA5, POT1, NBN, MNAT1, ASF1A
GO:0051128~regulation of cellular component organization	43	26.2195	8.08092e-05	NCKAP1, MTMR2, CAMK2D, ROCK1, ARL3, WASL, SMC6, FNBP1L, RTN4, CAMSAP2, SNX3, FXR1, SCFD1, NIPBL, CFL2, RAD21, TPR, NBN, RAB11FIP2, PAK2, TMSB10, PRMT6, SH3GLB1, ATF7IP, EPHA5, CDKN2C, LMO4, CAV1, SMARCA5, CKAP2, NR2F1, ACSL4, ARHGAP24, SOD1, CCDC88A, RASA1, SUB1, HNRNPA2B1, POT1, PHIP, MNAT1, ASF1A, PFN2
GO:0006259~DNA metabolic process	23	14.0244	8.70294e-05	PRMT6, ATF7IP, TOP2B, ENY2, DDX1, HMGB2, SMARCA5, NAP1L1, CDC7, SMC6, CCDC88A, NIPBL, DBF4, SUB1, RAD21, HNRNPA2B1, USP1, POT1, NBN, MNAT1, DTD1, ASF1A, HMGN1
GO:0010556~regulation of macromolecule biosynthetic process	61	37.1951	0.000104199	BNC2, HMGB2, PSIP1, WASL, PTPRK, PHF6, NIPBL, GATAD1, ZNF326, NBN, SOX4, HMGN1, PRMT6, EPHA5, EIF5B, PPP1R12A, LMO4, TCF12, CIRBP, CKAP2, CASK, EDF1, ZHX1, DBF4, TFDP2, RFX7, SUB1, POT1, ZNF711, PHIP, ZFPM2, CGGBP1, ASF1A, CAMK2D, ENY2, BEX1, ROCK1, DDX1, CREM, HTATSF1, RNF2, FXR1, SH3BGRL, RAD21, TPR, USP1, POLR2K, ATF7IP, CBX3, CAV1, SMARCA5, NR2F1, CDC7, PBX1, CCDC88A, ZNF618, SP3, HNRNPA2B1, …
GO:0033044~regulation of chromosome organization	14	8.53659	0.000106938	PRMT6, ATF7IP, CAMK2D, SMARCA5, SMC6, NIPBL, SUB1, RAD21, TPR, HNRNPA2B1, POT1, NBN, MNAT1, ASF1A
GO:0031328~positive regulation of cellular biosynthetic process	35	21.3415	0.000113506	ENY2, BEX1, HMGB2, CREM, PSIP1, WASL, FXR1, NIPBL, SH3BGRL, USP1, SOX4, HMGN1, ATF7IP, PPP1R12A, LMO4, TCF12, CIRBP, SMARCA5, CKAP2, NR2F1, CASK, EDF1, CDC7, PBX1, DBF4, TFDP2, SUB1, SP3, HNRNPA2B1, POT1, ZNF711, TCF4, PHIP, ZFPM2, ASF1A
GO:0031325~positive regulation of cellular metabolic process	50	30.4878	0.000123934	TOP2B, HMGB2, PSIP1, WASL, NIPBL, SESN3, NBN, IFT57, SOX4, HMGN1, SH3GLB1, EPHA5, PPP1R12A, LMO4, TCF12, CIRBP, CKAP2, CASK, EDF1, RAP2B, DBF4, TFDP2, SUB1, POT1, ZNF711, PHIP, ZFPM2, ASF1A, PFN2, ENY2, BEX1, ROCK1, CREM, FXR1, SH3BGRL, USP1, PAK2, ATF7IP, OSBPL8, CAV1, SMARCA5, NR2F1, CDC7, PBX1, SOD1, CCDC88A, SP3, HNRNPA2B1, TCF4, MNAT1
GO:0009889~regulation of biosynthetic process	63	38.4146	0.000136832	BNC2, HMGB2, PSIP1, WASL, PTPRK, PHF6, NIPBL, GATAD1, ZNF326, ACADM, NBN, SOX4, HMGN1, PRMT6, EPHA5, EIF5B, PPP1R12A, LMO4, TCF12, CIRBP, CKAP2, CASK, EDF1, ZHX1, DBF4, TFDP2, RFX7, SUB1, POT1, ZNF711, PHIP, ZFPM2, CGGBP1, ASF1A, CAMK2D, ENY2, BEX1, ROCK1, DDX1, CREM, HTATSF1, RNF2, FXR1, SH3BGRL, RAD21, TPR, USP1, POLR2K, ATF7IP, CBX3, CAV1, SMARCA5, NR2F1, CDC7, PBX1, SOD1, CCDC88A, ZNF618, SP3…
GO:0044249~cellular biosynthetic process	78	47.561	0.000140356	PHF3, BNC2, NDUFA12, HMGB2, PSIP1, WASL, PTPRK, PHF6, NIPBL, B3GALT1, GATAD1, ZNF326, ACADM, NBN, SOX4, RPS12, HMGN1, PRMT6, EPHA5, EIF5B, PPP1R12A, LMO4, TCF12, CIRBP, CKAP2, CASK, ACSL4, EDF1, NDUFC1, ZHX1, DBF4, TFDP2, RFX7, SUB1, RPL37A, POT1, ZNF711, PHIP, ZFPM2, CGGBP1, ASF1A, CAMK2D, MTMR2, ENY2, BEX1, ROCK1, DDX1, CREM, HTATSF1, RNF2, FXR1, SH3BGRL, RAD21, TPR, USP1, DTD1, POLR2K, ATF7IP,…
GO:0006974~cellular response to DNA damage stimulus	20	12.1951	0.000148842	PRMT6, ENY2, CBX3, DDX1, HMGB2, SMARCA5, VRK1, CDC7, SMC6, DNAJA1, FXR1, NIPBL, RAD21, USP1, POT1, NBN, MNAT1, SOX4, ASF1A, HMGN1
GO:0034654~nucleobase-containing compound biosynthetic process	56	34.1463	0.00015054	PHF3, BNC2, NDUFA12, HMGB2, PSIP1, WASL, PTPRK, PHF6, NIPBL, GATAD1, ZNF326, SOX4, HMGN1, PRMT6, EPHA5, PPP1R12A, LMO4, TCF12, CKAP2, CASK, EDF1, NDUFC1, ZHX1, TFDP2, RFX7, SUB1, POT1, ZNF711, PHIP, ZFPM2, CGGBP1, ASF1A, CAMK2D, ENY2, BEX1, DDX1, CREM, HTATSF1, RNF2, RAD21, TPR, USP1, POLR2K, ATF7IP, NDUFA5, CBX3, CAV1, SMARCA5, NR2F1, PBX1, ZNF618, SP3, HNRNPA2B1, PDCD4, TCF4, MNAT1
GO:0009891~positive regulation of biosynthetic process	35	21.3415	0.000168197	ENY2, BEX1, HMGB2, CREM, PSIP1, WASL, FXR1, NIPBL, SH3BGRL, USP1, SOX4, HMGN1, ATF7IP, PPP1R12A, LMO4, TCF12, CIRBP, SMARCA5, CKAP2, NR2F1, CASK, EDF1, CDC7, PBX1, DBF4, TFDP2, SUB1, SP3, HNRNPA2B1, POT1, ZNF711, TCF4, PHIP, ZFPM2, ASF1A
GO:0060341~regulation of cellular localization	21	12.8049	0.000186773	SH3GLB1, EPHA5, MTMR2, ENY2, CAMK2D, PPP1R12A, ROCK1, CAV1, CASK, ANK3, RTN4, DNAJA1, SNX3, CCDC88A, NIPBL, SCFD1, TPR, NDUFAF2, IL13RA2, RAB11FIP2, PFN2
GO:1901576~organic substance biosynthetic process	78	47.561	0.000191078	PHF3, BNC2, NDUFA12, HMGB2, PSIP1, WASL, PTPRK, PHF6, NIPBL, B3GALT1, GATAD1, ZNF326, ACADM, NBN, SOX4, RPS12, HMGN1, PRMT6, EPHA5, EIF5B, PPP1R12A, LMO4, TCF12, CIRBP, CKAP2, CASK, ACSL4, EDF1, NDUFC1, ZHX1, DBF4, TFDP2, RFX7, SUB1, RPL37A, POT1, ZNF711, PHIP, ZFPM2, CGGBP1, ASF1A, CAMK2D, MTMR2, ENY2, BEX1, ROCK1, DDX1, CREM, HTATSF1, RNF2, FXR1, SH3BGRL, RAD21, TPR, USP1, DTD1, POLR2K, ATF7IP,…
GO:0051338~regulation of transferase activity	21	12.8049	0.000196701	EPHA5, OSBPL8, CDKN2B, CDKN2C, LMO4, CAV1, SOD1, DNAJA1, HERC5, CCDC88A, DBF4, RAP2B, GNAQ, HNRNPA2B1, PDCD4, POT1, RPS20, NBN, MNAT1, PAK2, HMGN1
GO:0010604~positive regulation of macromolecule metabolic process	49	29.878	0.000197533	TOP2B, HMGB2, PSIP1, WASL, NIPBL, NBN, IFT57, SOX4, HMGN1, PPP1R12A, LMO4, TCF12, CIRBP, CKAP2, CASK, EDF1, ANK3, RAP2B, DBF4, TFDP2, SUB1, POT1, ZNF711, PHIP, ZFPM2, ASF1A, PFN2, ENY2, BEX1, ROCK1, CREM, FXR1, SH3BGRL, USP1, PAK2, ATF7IP, SRPK2, OSBPL8, CAV1, SMARCA5, NR2F1, CDC7, PBX1, SOD1, CCDC88A, SP3, HNRNPA2B1, TCF4, MNAT1
GO:0097659~nucleic acid-templated transcription	51	31.0976	0.000203249	PHF3, BNC2, HMGB2, PSIP1, WASL, PTPRK, PHF6, NIPBL, GATAD1, ZNF326, SOX4, HMGN1, PRMT6, EPHA5, PPP1R12A, LMO4, TCF12, CKAP2, CASK, EDF1, ZHX1, TFDP2, RFX7, SUB1, ZNF711, PHIP, ZFPM2, CGGBP1, ASF1A, CAMK2D, ENY2, BEX1, DDX1, CREM, HTATSF1, RNF2, RAD21, TPR, POLR2K, ATF7IP, CBX3, CAV1, SMARCA5, NR2F1, PBX1, ZNF618, SP3, HNRNPA2B1, PDCD4, TCF4, MNAT1
GO:0048869~cellular developmental process	58	35.3659	0.000204453	NCKAP1, TOP2B, HMGB2, WASL, PTPRK, SMC6, NIPBL, SGCB, CFL2, PEG10, AKT3, ACADM, AZI2, SOX4, PRMT6, EPHA5, LMO4, TCF12, ACSL4, EDF1, ANK3, ZHX1, PTBP3, ENAH, RASA1, PHIP, HNRNPH3, ZFPM2, ASF1A, MTMR2, BEX1, ROCK1, ARL3, CREM, RNF2, RTN4, CAMSAP2, SNX3, FXR1, SCFD1, SNX2, PAK2, SRPK2, OSBPL8, CDKN2B, CDKN2C, CAV1, FBXL17, NR2F1, NAP1L1, ARHGAP24, PBX1, SOD1, NELL2, CCDC88A, SP3, PDCD4, TCF4
GO:0009893~positive regulation of metabolic process	52	31.7073	0.000206981	TOP2B, HMGB2, PSIP1, WASL, NIPBL, SESN3, NBN, IFT57, SOX4, HMGN1, SH3GLB1, EPHA5, PPP1R12A, LMO4, TCF12, CIRBP, CKAP2, CASK, EDF1, ANK3, RAP2B, DBF4, TFDP2, SUB1, POT1, ZNF711, PHIP, ZFPM2, ASF1A, PFN2, ENY2, BEX1, ROCK1, CREM, FXR1, SH3BGRL, USP1, PAK2, ATF7IP, SRPK2, OSBPL8, CAV1, SMARCA5, NR2F1, CDC7, PBX1, SOD1, CCDC88A, SP3, HNRNPA2B1, TCF4, MNAT1
GO:0048699~generation of neurons	28	17.0732	0.000238703	NCKAP1, TOP2B, MTMR2, ROCK1, ARL3, HMGB2, WASL, PTPRK, RTN4, CAMSAP2, SNX3, NIPBL, PAK2, SOX4, EPHA5, CDKN2B, LMO4, TCF12, NR2F1, NAP1L1, ACSL4, ANK3, PBX1, SOD1, NELL2, ENAH, CCDC88A, TCF4
GO:0032774~RNA biosynthetic process	51	31.0976	0.000242051	PHF3, BNC2, HMGB2, PSIP1, WASL, PTPRK, PHF6, NIPBL, GATAD1, ZNF326, SOX4, HMGN1, PRMT6, EPHA5, PPP1R12A, LMO4, TCF12, CKAP2, CASK, EDF1, ZHX1, TFDP2, RFX7, SUB1, ZNF711, PHIP, ZFPM2, CGGBP1, ASF1A, CAMK2D, ENY2, BEX1, DDX1, CREM, HTATSF1, RNF2, RAD21, TPR, POLR2K, ATF7IP, CBX3, CAV1, SMARCA5, NR2F1, PBX1, ZNF618, SP3, HNRNPA2B1, PDCD4, TCF4, MNAT1
GO:0018130~heterocycle biosynthetic process	56	34.1463	0.000247102	PHF3, BNC2, NDUFA12, HMGB2, PSIP1, WASL, PTPRK, PHF6, NIPBL, GATAD1, ZNF326, SOX4, HMGN1, PRMT6, EPHA5, PPP1R12A, LMO4, TCF12, CKAP2, CASK, EDF1, NDUFC1, ZHX1, TFDP2, RFX7, SUB1, POT1, ZNF711, PHIP, ZFPM2, CGGBP1, ASF1A, CAMK2D, ENY2, BEX1, DDX1, CREM, HTATSF1, RNF2, RAD21, TPR, USP1, POLR2K, ATF7IP, NDUFA5, CBX3, CAV1, SMARCA5, NR2F1, PBX1, ZNF618, SP3, HNRNPA2B1, PDCD4, TCF4, MNAT1
GO:0019438~aromatic compound biosynthetic process	56	34.1463	0.0002578	PHF3, BNC2, NDUFA12, HMGB2, PSIP1, WASL, PTPRK, PHF6, NIPBL, GATAD1, ZNF326, SOX4, HMGN1, PRMT6, EPHA5, PPP1R12A, LMO4, TCF12, CKAP2, CASK, EDF1, NDUFC1, ZHX1, TFDP2, RFX7, SUB1, POT1, ZNF711, PHIP, ZFPM2, CGGBP1, ASF1A, CAMK2D, ENY2, BEX1, DDX1, CREM, HTATSF1, RNF2, RAD21, TPR, USP1, POLR2K, ATF7IP, NDUFA5, CBX3, CAV1, SMARCA5, NR2F1, PBX1, ZNF618, SP3, HNRNPA2B1, PDCD4, TCF4, MNAT1
GO:0048523~negative regulation of cellular process	67	40.8537	0.000271926	HMGB2, WASL, PTPRK, PHF6, NIPBL, SESN3, PEG10, AKT3, NBN, IL13RA2, IFT57, TMSB10, SOX4, PRMT6, LMO4, CIRBP, CKAP2, CASK, ANK3, ZHX1, PTBP3, RAP2B, TFDP2, RASA1, SUB1, C18ORF54, POT1, PHIP, ZFPM2, CGGBP1, ASF1A, PFN2, CAMK2D, MTMR2, ENY2, ROCK1, CREM, RNF2, RTN4, CAMSAP2, SNX3, FXR1, SCFD1, RAD21, TPR, PAK2, ATF7IP, SRPK2, USP25, OSBPL8, CDKN2B, CDKN2C, CBX3, CAV1, SMARCA5, NR2F1, ARHGAP24, PBX1, …
GO:0065009~regulation of molecular function	45	27.439	0.000273283	CAMK2D, BEX1, ROCK1, HMGB2, WASL, RNF2, HERC5, NIPBL, PHACTR2, SHOC2, NBN, CHML, IFT57, RAB11FIP2, PAK2, HMGN1, PRMT6, EPHA5, OSBPL8, CDKN2B, ARHGEF12, CDKN2C, PPP1R12A, LMO4, CAV1, EDF1, ANK3, ARHGAP24, PBX1, SOD1, DNAJA1, CCDC88A, ACAP2, RAP2B, DBF4, ZNF618, GNAQ, RASA1, SUB1, HNRNPA2B1, PDCD4, POT1, RPS20, MNAT1, PFN2
GO:0006357~regulation of transcription from RNA polymerase II promoter	40	24.3902	0.000299112	ENY2, CAMK2D, BEX1, HMGB2, CREM, PSIP1, WASL, HTATSF1, PHF6, RNF2, NIPBL, RAD21, TPR, SOX4, HMGN1, PRMT6, ATF7IP, PPP1R12A, CBX3, LMO4, CAV1, TCF12, SMARCA5, CKAP2, NR2F1, CASK, ZHX1, PBX1, TFDP2, RFX7, SUB1, SP3, HNRNPA2B1, PDCD4, ZNF711, TCF4, PHIP, MNAT1, ZFPM2, CGGBP1
GO:0022008~neurogenesis	29	17.6829	0.000305962	NCKAP1, TOP2B, MTMR2, ROCK1, ARL3, HMGB2, WASL, PTPRK, RTN4, CAMSAP2, SNX3, NIPBL, PAK2, SOX4, EPHA5, CDKN2B, CDKN2C, LMO4, TCF12, NR2F1, NAP1L1, ACSL4, ANK3, PBX1, SOD1, NELL2, ENAH, CCDC88A, TCF4
GO:0006355~regulation of transcription, DNA-templated	49	29.878	0.000316801	BNC2, HMGB2, PSIP1, WASL, PTPRK, PHF6, NIPBL, GATAD1, ZNF326, SOX4, HMGN1, PRMT6, EPHA5, PPP1R12A, LMO4, TCF12, CKAP2, CASK, EDF1, ZHX1, TFDP2, RFX7, SUB1, ZNF711, PHIP, ZFPM2, CGGBP1, ASF1A, CAMK2D, ENY2, BEX1, CREM, HTATSF1, RNF2, RAD21, TPR, POLR2K, ATF7IP, CBX3, CAV1, SMARCA5, NR2F1, PBX1, ZNF618, SP3, HNRNPA2B1, PDCD4, TCF4, MNAT1
GO:1903506~regulation of nucleic acid-templated transcription	49	29.878	0.000322958	BNC2, HMGB2, PSIP1, WASL, PTPRK, PHF6, NIPBL, GATAD1, ZNF326, SOX4, HMGN1, PRMT6, EPHA5, PPP1R12A, LMO4, TCF12, CKAP2, CASK, EDF1, ZHX1, TFDP2, RFX7, SUB1, ZNF711, PHIP, ZFPM2, CGGBP1, ASF1A, CAMK2D, ENY2, BEX1, CREM, HTATSF1, RNF2, RAD21, TPR, POLR2K, ATF7IP, CBX3, CAV1, SMARCA5, NR2F1, PBX1, ZNF618, SP3, HNRNPA2B1, PDCD4, TCF4, MNAT1
GO:1901362~organic cyclic compound biosynthetic process	57	34.7561	0.000334199	PHF3, BNC2, NDUFA12, HMGB2, PSIP1, WASL, PTPRK, PHF6, NIPBL, GATAD1, ZNF326, SOX4, HMGN1, PRMT6, EPHA5, PPP1R12A, LMO4, TCF12, CKAP2, CASK, EDF1, NDUFC1, ZHX1, TFDP2, RFX7, SUB1, POT1, ZNF711, PHIP, ZFPM2, CGGBP1, ASF1A, CAMK2D, ENY2, BEX1, DDX1, CREM, HTATSF1, RNF2, RAD21, TPR, USP1, POLR2K, ATF7IP, NDUFA5, CBX3, CAV1, SMARCA5, NR2F1, PBX1, SOD1, ZNF618, SP3, HNRNPA2B1, PDCD4, TCF4, MNAT1
GO:0031326~regulation of cellular biosynthetic process	61	37.1951	0.000338078	BNC2, HMGB2, PSIP1, WASL, PTPRK, PHF6, NIPBL, GATAD1, ZNF326, NBN, SOX4, HMGN1, PRMT6, EPHA5, EIF5B, PPP1R12A, LMO4, TCF12, CIRBP, CKAP2, CASK, EDF1, ZHX1, DBF4, TFDP2, RFX7, SUB1, POT1, ZNF711, PHIP, ZFPM2, CGGBP1, ASF1A, CAMK2D, ENY2, BEX1, ROCK1, DDX1, CREM, HTATSF1, RNF2, FXR1, SH3BGRL, RAD21, TPR, USP1, POLR2K, ATF7IP, CBX3, CAV1, SMARCA5, NR2F1, CDC7, PBX1, CCDC88A, ZNF618, SP3, HNRNPA2B1, …
GO:0000281~mitotic cytokinesis	6	3.65854	0.0003411	ROCK1, RASA1, ARL3, CKAP2, ANK3, EXOC5
GO:0016071~mRNA metabolic process	17	10.3659	0.000342759	SRPK2, SSB, SCAF11, DDX1, CIRBP, PSIP1, ZCRB1, HTATSF1, PTBP3, FXR1, SNRPD2, RSRC1, HNRNPA2B1, SNRPG, ZNF326, SNRPF, HNRNPH3
GO:0009058~biosynthetic process	78	47.561	0.00034338	PHF3, BNC2, NDUFA12, HMGB2, PSIP1, WASL, PTPRK, PHF6, NIPBL, B3GALT1, GATAD1, ZNF326, ACADM, NBN, SOX4, RPS12, HMGN1, PRMT6, EPHA5, EIF5B, PPP1R12A, LMO4, TCF12, CIRBP, CKAP2, CASK, ACSL4, EDF1, NDUFC1, ZHX1, DBF4, TFDP2, RFX7, SUB1, RPL37A, POT1, ZNF711, PHIP, ZFPM2, CGGBP1, ASF1A, CAMK2D, MTMR2, ENY2, BEX1, ROCK1, DDX1, CREM, HTATSF1, RNF2, FXR1, SH3BGRL, RAD21, TPR, USP1, DTD1, POLR2K, ATF7IP,…
GO:2001141~regulation of RNA biosynthetic process	49	29.878	0.0003554	BNC2, HMGB2, PSIP1, WASL, PTPRK, PHF6, NIPBL, GATAD1, ZNF326, SOX4, HMGN1, PRMT6, EPHA5, PPP1R12A, LMO4, TCF12, CKAP2, CASK, EDF1, ZHX1, TFDP2, RFX7, SUB1, ZNF711, PHIP, ZFPM2, CGGBP1, ASF1A, CAMK2D, ENY2, BEX1, CREM, HTATSF1, RNF2, RAD21, TPR, POLR2K, ATF7IP, CBX3, CAV1, SMARCA5, NR2F1, PBX1, ZNF618, SP3, HNRNPA2B1, PDCD4, TCF4, MNAT1
GO:0050790~regulation of catalytic activity	37	22.561	0.000454208	CAMK2D, ROCK1, HMGB2, WASL, HERC5, PHACTR2, SHOC2, NBN, CHML, IFT57, RAB11FIP2, PAK2, HMGN1, PRMT6, EPHA5, OSBPL8, CDKN2B, ARHGEF12, CDKN2C, PPP1R12A, LMO4, CAV1, ARHGAP24, SOD1, DNAJA1, CCDC88A, ACAP2, RAP2B, DBF4, GNAQ, RASA1, HNRNPA2B1, PDCD4, POT1, RPS20, MNAT1, PFN2
GO:0046907~intracellular transport	29	17.6829	0.00050366	MTMR2, ENY2, ROCK1, NDUFA12, ARL3, VPS26A, WASL, FNBP1L, SNX3, SCFD1, SNX2, RSRC1, TPR, AP3S1, CHML, TNPO1, IL13RA2, IFT57, SH3GLB1, SSB, PPP1R12A, NDUFA5, CASK, NDUFC1, ANK3, SOD1, CCDC88A, HNRNPA2B1, PFN2
GO:0048518~positive regulation of biological process	75	45.7317	0.000521414	NCKAP1, TOP2B, HMGB2, PSIP1, WASL, SMC6, FNBP1L, NIPBL, SESN3, CFL2, AKT3, NBN, IL13RA2, IFT57, SOX4, RPS12, HMGN1, SH3GLB1, EPHA5, PPP1R12A, LMO4, TCF12, CIRBP, CKAP2, CASK, ACSL4, EDF1, ANK3, RAP2B, DBF4, TFDP2, SUB1, POT1, ZNF711, PHIP, ZFPM2, ASF1A, PFN2, CAMK2D, MTMR2, ENY2, BEX1, ROCK1, ARL3, DDX1, CREM, RTN4, SNX3, FXR1, SH3BGRL, RAD21, TPR, USP1, SHOC2, RAB11FIP2, PAK2, ATF7IP, SRPK2, OSB…
GO:1902903~regulation of supramolecular fiber organization	12	7.31707	0.000522121	NCKAP1, CCDC88A, ROCK1, RASA1, CFL2, ARL3, CKAP2, WASL, TMSB10, PAK2, PFN2, CAMSAP2
GO:0044093~positive regulation of molecular function	28	17.0732	0.00052663	BEX1, ROCK1, HMGB2, NIPBL, NBN, IFT57, RAB11FIP2, PAK2, HMGN1, EPHA5, OSBPL8, PPP1R12A, LMO4, CAV1, EDF1, ANK3, ARHGAP24, SOD1, CCDC88A, DBF4, ZNF618, GNAQ, RASA1, SUB1, HNRNPA2B1, POT1, MNAT1, PFN2
GO:0051649~establishment of localization in cell	34	20.7317	0.000538661	MTMR2, ENY2, CAMK2D, ROCK1, NDUFA12, ARL3, VPS26A, WASL, FNBP1L, SNX3, SCFD1, SNX2, RSRC1, TPR, AP3S1, CHML, TNPO1, IL13RA2, IFT57, RAB11FIP2, SH3GLB1, SSB, PPP1R12A, NDUFA5, CAV1, CASK, NDUFC1, ANK3, SOD1, CCDC88A, HNRNPA2B1, NDUFAF2, EXOC5, PFN2
GO:0032508~DNA duplex unwinding	6	3.65854	0.000545104	DDX1, SUB1, POT1, NBN, MNAT1, DTD1
GO:0010628~positive regulation of gene expression	34	20.7317	0.000551347	ENY2, BEX1, ROCK1, HMGB2, CREM, PSIP1, WASL, FXR1, NIPBL, SH3BGRL, SOX4, HMGN1, SRPK2, ATF7IP, PPP1R12A, LMO4, CAV1, TCF12, CIRBP, SMARCA5, CKAP2, NR2F1, CASK, EDF1, ANK3, PBX1, TFDP2, SUB1, SP3, ZNF711, TCF4, PHIP, ZFPM2, ASF1A
GO:0006351~transcription, DNA-templated	48	29.2683	0.000554524	PHF3, ENY2, CAMK2D, BEX1, DDX1, HMGB2, CREM, PSIP1, WASL, PTPRK, HTATSF1, PHF6, RNF2, NIPBL, RAD21, TPR, ZNF326, POLR2K, SOX4, HMGN1, PRMT6, ATF7IP, EPHA5, PPP1R12A, CBX3, LMO4, CAV1, TCF12, SMARCA5, CKAP2, NR2F1, CASK, EDF1, ZHX1, PBX1, TFDP2, RFX7, SUB1, SP3, HNRNPA2B1, PDCD4, ZNF711, TCF4, PHIP, MNAT1, ZFPM2, CGGBP1, ASF1A
GO:0050794~regulation of cellular process	117	71.3415	0.000680277	NCKAP1, UBXN2A, SMC6, FNBP1L, HERC5, SESN3, CFL2, PEG10, AKT3, ZNF326, NBN, IL13RA2, AZI2, TMSB10, SOX4, RPS12, HMGN1, SH3GLB1, EPHA5, LMO4, CIRBP, CASK, VRK1, ACSL4, ANK3, RFX7, SUB1, C18ORF54, ZNF711, PHIP, ZFPM2, CGGBP1, ASF1A, PFN2, ENY2, MTMR2, BEX1, DDX1, ARL3, CREM, VPS26A, HTATSF1, TRHDE, RTN4, CAMSAP2, SNX3, FXR1, SCFD1, RAD21, TPR, RAB11FIP2, SRPK2, OSBPL8, CBX3, CAV1, SMARCA5, NR2F1, C…
GO:0010256~endomembrane system organization	17	10.3659	0.000691396	SH3GLB1, OSBPL8, ROCK1, UBXN2A, VTA1, CAV1, VRK1, ANK3, WASL, FNBP1L, RTN4, SOD1, SNX3, CCDC88A, EXOC5, AP3S1, RAB11FIP2
GO:0008152~metabolic process	123	75	0.000693065	NDUFA12, UBXN2A, SMC6, FNBP1L, HERC5, SESN3, SNRPD2, AKT3, ZNF326, NBN, SOX4, RPS12, HMGN1, SH3GLB1, EPHA5, LMO4, SCAF11, CIRBP, UBE2E1, CASK, DDX10, VRK1, ACSL4, ANK3, ZCRB1, RFX7, SUB1, SNRPG, ZNF711, PHIP, SNRPF, ZFPM2, CGGBP1, ASF1A, PFN2, ENY2, MTMR2, BEX1, DDX1, CREM, VPS26A, HTATSF1, TRHDE, RTN4, RPF1, SNX3, FXR1, SCFD1, RAD21, TPR, ESD, SRPK2, OSBPL8, RPL41, CBX3, VTA1, CAV1, SMARCA5, NR2…
GO:0043484~regulation of RNA splicing	8	4.87805	0.000741559	FXR1, SRPK2, ENY2, HNRNPA2B1, CIRBP, ZNF326, HNRNPH3, PTBP3
GO:0051254~positive regulation of RNA metabolic process	29	17.6829	0.000742156	TOP2B, ENY2, BEX1, HMGB2, CREM, PSIP1, WASL, NIPBL, SOX4, HMGN1, ATF7IP, PPP1R12A, LMO4, TCF12, CIRBP, SMARCA5, CKAP2, NR2F1, CASK, EDF1, PBX1, TFDP2, SUB1, SP3, ZNF711, TCF4, PHIP, ZFPM2, ASF1A
GO:0010638~positive regulation of organelle organization	16	9.7561	0.000785169	ATF7IP, SH3GLB1, NCKAP1, ARL3, SMARCA5, WASL, CCDC88A, NIPBL, CFL2, RAD21, TPR, HNRNPA2B1, POT1, PHIP, NBN, PFN2
GO:0048519~negative regulation of biological process	69	42.0732	0.000822267	HMGB2, WASL, PTPRK, PHF6, NIPBL, SESN3, PEG10, AKT3, NBN, IL13RA2, IFT57, TMSB10, SOX4, PRMT6, LMO4, CIRBP, CKAP2, CASK, ACSL4, ANK3, ZHX1, PTBP3, RAP2B, TFDP2, RASA1, SUB1, C18ORF54, POT1, PHIP, ZFPM2, CGGBP1, ASF1A, PFN2, CAMK2D, MTMR2, ENY2, ROCK1, CREM, RNF2, RTN4, CAMSAP2, SNX3, FXR1, SCFD1, RAD21, TPR, PAK2, ATF7IP, SRPK2, USP25, OSBPL8, CDKN2B, CDKN2C, SSB, CBX3, CAV1, SMARCA5, NR2F1, ARHG…
GO:0032970~regulation of actin filament-based process	12	7.31707	0.000845674	EPHA5, NCKAP1, CCDC88A, CAMK2D, ROCK1, RASA1, CFL2, CAV1, WASL, TMSB10, PAK2, PFN2
GO:0006281~DNA repair	14	8.53659	0.000856013	PRMT6, DDX1, HMGB2, SMARCA5, CDC7, SMC6, NIPBL, RAD21, USP1, POT1, NBN, MNAT1, ASF1A, HMGN1
GO:1903241~U2-type prespliceosome assembly	4	2.43902	0.000904006	SNRPD2, SNRPG, SNRPF, HTATSF1
GO:0033554~cellular response to stress	31	18.9024	0.0010659	ENY2, DDX1, HMGB2, PTPRK, SMC6, RTN4, FXR1, NIPBL, SESN3, RAD21, TPR, AKT3, USP1, NBN, SOX4, HMGN1, PRMT6, SH3GLB1, USP25, CDKN2B, CBX3, CAV1, SMARCA5, VRK1, CDC7, SOD1, DNAJA1, PDCD4, POT1, MNAT1, ASF1A
GO:0034613~cellular protein localization	30	18.2927	0.00109065	ENY2, ROCK1, ARL3, DDX1, VPS26A, WASL, PTPRK, RTN4, SCFD1, NIPBL, SNX2, RAD21, TPR, AP3S1, CHML, TNPO1, IFT57, RAB11FIP2, TMSB10, CNTLN, SH3GLB1, OSBPL8, SSB, CAV1, ANK3, DNAJA1, CCDC88A, HNRNPA2B1, POT1, EXOC5
GO:0006997~nucleus organization	7	4.26829	0.00112203	SRPK2, OSBPL8, UBXN2A, TPR, HMGB2, VRK1, RTN4
GO:0008104~protein localization	37	22.561	0.00118003	ENY2, ROCK1, ARL3, DDX1, VPS26A, WASL, PTPRK, RTN4, SNX3, SCFD1, NIPBL, SNX2, RAD21, TPR, AP3S1, CHML, TNPO1, IFT57, RAB11FIP2, TMSB10, SOX4, CNTLN, SH3GLB1, EPHA5, OSBPL8, SSB, VTA1, CAV1, ACSL4, ANK3, DNAJA1, CCDC88A, KIAA0586, HNRNPA2B1, NDUFAF2, POT1, EXOC5
GO:0030029~actin filament-based process	17	10.3659	0.00121544	EPHA5, NCKAP1, CAMK2D, ROCK1, CAV1, WASL, FNBP1L, CDC42BPA, ENAH, CCDC88A, ACAP2, RASA1, CFL2, PHACTR2, PAK2, TMSB10, PFN2
GO:0070727~cellular macromolecule localization	30	18.2927	0.00121618	ENY2, ROCK1, ARL3, DDX1, VPS26A, WASL, PTPRK, RTN4, SCFD1, NIPBL, SNX2, RAD21, TPR, AP3S1, CHML, TNPO1, IFT57, RAB11FIP2, TMSB10, CNTLN, SH3GLB1, OSBPL8, SSB, CAV1, ANK3, DNAJA1, CCDC88A, HNRNPA2B1, POT1, EXOC5
GO:0030182~neuron differentiation	24	14.6341	0.00122776	EPHA5, NCKAP1, TOP2B, MTMR2, ROCK1, LMO4, ARL3, TCF12, NR2F1, ACSL4, ANK3, PTPRK, WASL, RTN4, PBX1, CAMSAP2, SOD1, NELL2, SNX3, ENAH, CCDC88A, TCF4, PAK2, SOX4
GO:1902580~single-organism cellular localization	20	12.1951	0.00124192	SSB, ROCK1, NDUFA5, NDUFA12, ARL3, CASK, NDUFC1, ANK3, WASL, FNBP1L, SOD1, CCDC88A, TPR, EXOC5, AP3S1, TNPO1, IFT57, IL13RA2, RAB11FIP2, PFN2
GO:0051493~regulation of cytoskeleton organization	14	8.53659	0.00125194	EPHA5, NCKAP1, ROCK1, ARL3, CKAP2, WASL, CAMSAP2, CCDC88A, RASA1, CFL2, TPR, PAK2, TMSB10, PFN2
GO:1905462~regulation of DNA duplex unwinding	3	1.82927	0.00130624	SUB1, POT1, MNAT1
GO:0010467~gene expression	74	45.122	0.00136066	PHF3, BNC2, HMGB2, PSIP1, WASL, PTPRK, PHF6, NIPBL, SNRPD2, RSRC1, GATAD1, ZNF326, SOX4, RPS12, HMGN1, PRMT6, EPHA5, EIF5B, PPP1R12A, SCAF11, LMO4, TCF12, CIRBP, CKAP2, CASK, DDX10, EDF1, ANK3, ZCRB1, ZHX1, PTBP3, TFDP2, RFX7, SUB1, RPL37A, SNRPG, ZNF711, PHIP, SNRPF, HNRNPH3, ZFPM2, CGGBP1, ASF1A, CAMK2D, ENY2, BEX1, ROCK1, DDX1, CREM, HTATSF1, RNF2, RPF1, FXR1, SH3BGRL, RAD21, TPR, POLR2K, ATF7…
GO:0010468~regulation of gene expression	61	37.1951	0.00138287	BNC2, UBXN2A, HMGB2, PSIP1, WASL, PTPRK, PHF6, NIPBL, GATAD1, ZNF326, SOX4, HMGN1, PRMT6, EPHA5, EIF5B, PPP1R12A, LMO4, TCF12, CIRBP, CKAP2, CASK, EDF1, ANK3, ZHX1, PTBP3, TFDP2, RFX7, SUB1, ZNF711, PHIP, HNRNPH3, ZFPM2, CGGBP1, ASF1A, CAMK2D, ENY2, BEX1, ROCK1, DDX1, CREM, HTATSF1, RNF2, FXR1, SH3BGRL, RAD21, TPR, POLR2K, ATF7IP, SRPK2, SSB, CBX3, CAV1, SMARCA5, NR2F1, PBX1, ZNF618, SP3, HNRNPA2…
GO:0060491~regulation of cell projection assembly	8	4.87805	0.00138677	FXR1, NCKAP1, CCDC88A, CAV1, WASL, FNBP1L, ARHGAP24, PFN2
GO:0044087~regulation of cellular component biogenesis	20	12.1951	0.00148406	ATF7IP, SH3GLB1, NCKAP1, ROCK1, LMO4, ARL3, CAV1, WASL, FNBP1L, ARHGAP24, CAMSAP2, FXR1, CCDC88A, SCFD1, RASA1, SUB1, TPR, PAK2, TMSB10, PFN2
GO:0061640~cytoskeleton-dependent cytokinesis	6	3.65854	0.00150942	ROCK1, RASA1, ARL3, CKAP2, ANK3, EXOC5
GO:0030154~cell differentiation	53	32.3171	0.00156674	NCKAP1, TOP2B, HMGB2, WASL, PTPRK, NIPBL, SGCB, CFL2, PEG10, ACADM, AZI2, SOX4, PRMT6, EPHA5, LMO4, TCF12, ACSL4, EDF1, ANK3, ZHX1, PTBP3, ENAH, RASA1, HNRNPH3, ZFPM2, ASF1A, MTMR2, BEX1, ROCK1, ARL3, CREM, RNF2, RTN4, CAMSAP2, SNX3, FXR1, PAK2, SRPK2, OSBPL8, CDKN2B, CDKN2C, CAV1, FBXL17, NR2F1, NAP1L1, ARHGAP24, PBX1, SOD1, NELL2, CCDC88A, SP3, PDCD4, TCF4
GO:0045934~negative regulation of nucleobase-containing compound metabolic process	26	15.8537	0.00160748	HMGB2, CREM, PTPRK, PHF6, RNF2, NIPBL, TPR, NBN, PRMT6, ATF7IP, CBX3, LMO4, CAV1, SMARCA5, NR2F1, ZHX1, PTBP3, TFDP2, SUB1, SP3, HNRNPA2B1, PDCD4, POT1, ZFPM2, CGGBP1, ASF1A
GO:0048468~cell development	33	20.122	0.00168101	NCKAP1, TOP2B, MTMR2, ROCK1, ARL3, HMGB2, WASL, PTPRK, RNF2, RTN4, CAMSAP2, SNX3, NIPBL, SGCB, CFL2, PAK2, SOX4, EPHA5, CDKN2B, LMO4, TCF12, NR2F1, NAP1L1, ACSL4, ANK3, PBX1, PTBP3, SOD1, NELL2, ENAH, CCDC88A, PDCD4, TCF4
GO:0045944~positive regulation of transcription from RNA polymerase II promoter	22	13.4146	0.00171519	BEX1, PPP1R12A, LMO4, TCF12, HMGB2, CREM, NR2F1, SMARCA5, CKAP2, PSIP1, CASK, WASL, PBX1, NIPBL, TFDP2, SUB1, SP3, ZNF711, TCF4, PHIP, ZFPM2, SOX4
GO:0036261~7-methylguanosine cap hypermethylation	3	1.82927	0.00173249	SNRPD2, SNRPG, SNRPF
GO:0045893~positive regulation of transcription, DNA-templated	27	16.4634	0.00175687	ENY2, BEX1, HMGB2, CREM, PSIP1, WASL, NIPBL, SOX4, HMGN1, ATF7IP, PPP1R12A, LMO4, TCF12, SMARCA5, CKAP2, NR2F1, CASK, EDF1, PBX1, TFDP2, SUB1, SP3, ZNF711, TCF4, PHIP, ZFPM2, ASF1A
GO:1903508~positive regulation of nucleic acid-templated transcription	27	16.4634	0.00175687	ENY2, BEX1, HMGB2, CREM, PSIP1, WASL, NIPBL, SOX4, HMGN1, ATF7IP, PPP1R12A, LMO4, TCF12, SMARCA5, CKAP2, NR2F1, CASK, EDF1, PBX1, TFDP2, SUB1, SP3, ZNF711, TCF4, PHIP, ZFPM2, ASF1A
GO:0002181~cytoplasmic translation	7	4.26829	0.00185798	SH3BGRL, RPL41, SSB, RPL37A, RPL35A, RPS20, RPS12
GO:1902680~positive regulation of RNA biosynthetic process	27	16.4634	0.00188669	ENY2, BEX1, HMGB2, CREM, PSIP1, WASL, NIPBL, SOX4, HMGN1, ATF7IP, PPP1R12A, LMO4, TCF12, SMARCA5, CKAP2, NR2F1, CASK, EDF1, PBX1, TFDP2, SUB1, SP3, ZNF711, TCF4, PHIP, ZFPM2, ASF1A
GO:0044238~primary metabolic process	115	70.122	0.00194028	NDUFA12, UBXN2A, SMC6, HERC5, SNRPD2, AKT3, ZNF326, NBN, SOX4, RPS12, HMGN1, EPHA5, LMO4, SCAF11, CIRBP, UBE2E1, CASK, DDX10, VRK1, ACSL4, ZCRB1, RFX7, SUB1, SNRPG, ZNF711, PHIP, SNRPF, ZFPM2, CGGBP1, ASF1A, PFN2, ENY2, MTMR2, BEX1, DDX1, CREM, HTATSF1, TRHDE, RTN4, RPF1, SNX3, FXR1, RAD21, TPR, SRPK2, OSBPL8, RPL41, CBX3, CAV1, SMARCA5, NR2F1, CDC7, PBX1, DERA, CCDC88A, GNAQ, SP3, TCF4, RPS20, M…
GO:0043549~regulation of kinase activity	17	10.3659	0.00199771	EPHA5, OSBPL8, CDKN2B, CDKN2C, LMO4, CAV1, SOD1, DNAJA1, HERC5, CCDC88A, DBF4, RAP2B, GNAQ, PDCD4, NBN, MNAT1, PAK2
GO:0071822~protein complex subunit organization	23	14.0244	0.00204712	ATF7IP, SH3GLB1, NCKAP1, NDUFA5, LMO4, NDUFA12, VTA1, ARL3, CKAP2, NDUFC1, WASL, TBCA, KCTD3, RTN4, CAMSAP2, RASA1, SUB1, CFL2, PEG10, TPR, NDUFAF2, TMSB10, PFN2
GO:0051301~cell division	14	8.53659	0.00211028	SH3GLB1, ROCK1, ARL3, CKAP2, VRK1, CDC7, ANK3, WASL, MIS18BP1, RASA1, RAD21, TPR, EXOC5, LRRCC1
GO:0043412~macromolecule modification	51	31.0976	0.00236002	UBXN2A, PTPRK, SMC6, HERC5, NIPBL, SNRPD2, RSRC1, B3GALT1, AKT3, NBN, SOX4, PRMT6, EPHA5, PPP1R12A, UBE2E1, CASK, VRK1, RAP2B, DBF4, SNRPG, PHIP, SNRPF, PFN2, CAMK2D, MTMR2, ENY2, ROCK1, RNF2, FXR1, USP1, CHML, PAK2, ATF7IP, SRPK2, USP25, OSBPL8, CDKN2B, CDKN2C, SSB, CAV1, SMARCA5, FBXL17, CDC7, CDC42BPA, SOD1, DNAJA1, CCDC88A, GNAQ, PDCD4, RPS20, MNAT1
GO:0048666~neuron development	20	12.1951	0.00237281	EPHA5, NCKAP1, TOP2B, MTMR2, ROCK1, LMO4, ARL3, NR2F1, ACSL4, ANK3, PTPRK, WASL, RTN4, PBX1, CAMSAP2, SOD1, NELL2, SNX3, ENAH, PAK2
GO:0043085~positive regulation of catalytic activity	22	13.4146	0.00238319	EPHA5, OSBPL8, PPP1R12A, ROCK1, LMO4, CAV1, HMGB2, ARHGAP24, SOD1, CCDC88A, DBF4, RASA1, GNAQ, HNRNPA2B1, POT1, NBN, IFT57, MNAT1, RAB11FIP2, PAK2, PFN2, HMGN1
GO:0071704~organic substance metabolic process	118	71.9512	0.0023903	NDUFA12, UBXN2A, SMC6, HERC5, SNRPD2, AKT3, ZNF326, NBN, SOX4, RPS12, HMGN1, SH3GLB1, EPHA5, LMO4, SCAF11, CIRBP, UBE2E1, CASK, DDX10, VRK1, ACSL4, ANK3, ZCRB1, RFX7, SUB1, SNRPG, ZNF711, PHIP, SNRPF, ZFPM2, CGGBP1, ASF1A, PFN2, ENY2, MTMR2, BEX1, DDX1, CREM, HTATSF1, TRHDE, RTN4, RPF1, SNX3, FXR1, RAD21, TPR, ESD, SRPK2, OSBPL8, RPL41, CBX3, CAV1, SMARCA5, NR2F1, CDC7, PBX1, DERA, CCDC88A, GNAQ,…
GO:0007399~nervous system development	35	21.3415	0.0027176	NCKAP1, TOP2B, MTMR2, BEX1, ROCK1, ARL3, HMGB2, WASL, PTPRK, RTN4, CAMSAP2, SNX3, NIPBL, AKT3, IFT57, PAK2, SOX4, EPHA5, CDKN2B, CDKN2C, LMO4, TCF12, FBXL17, NR2F1, NAP1L1, ACSL4, ANK3, PBX1, SOD1, NELL2, ENAH, CCDC88A, GNB4, TCF4, MNAT1
GO:0030031~cell projection assembly	13	7.92683	0.00273948	NCKAP1, ROCK1, ARL3, CAV1, WASL, FNBP1L, ARHGAP24, FXR1, CCDC88A, KIAA0586, EXOC5, IFT57, PFN2
GO:0022618~ribonucleoprotein complex assembly	9	5.4878	0.0028895	SRPK2, SNRPD2, SCAF11, DDX1, CIRBP, SNRPG, PSIP1, SNRPF, HTATSF1
GO:1902582~single-organism intracellular transport	16	9.7561	0.00292604	SSB, ROCK1, NDUFA5, NDUFA12, ARL3, CASK, NDUFC1, WASL, FNBP1L, SOD1, TPR, AP3S1, TNPO1, IFT57, IL13RA2, PFN2
GO:0051052~regulation of DNA metabolic process	13	7.92683	0.00301578	ATF7IP, TOP2B, ENY2, SMARCA5, CDC7, SMC6, CCDC88A, DBF4, SUB1, HNRNPA2B1, USP1, POT1, NBN
GO:2001252~positive regulation of chromosome organization	8	4.87805	0.00319149	ATF7IP, NIPBL, RAD21, TPR, HNRNPA2B1, SMARCA5, POT1, NBN
GO:0044767~single-organism developmental process	71	43.2927	0.00323095	PHF3, NCKAP1, TOP2B, BNC2, HMGB2, WASL, PTPRK, SMC6, PHF6, NIPBL, SGCB, CFL2, PEG10, AKT3, ACADM, NBN, IFT57, AZI2, SOX4, HMGN1, PRMT6, EPHA5, LMO4, TCF12, DDX10, ACSL4, EDF1, ANK3, ZHX1, PTBP3, ENAH, TFDP2, RASA1, PHIP, EXOC5, HNRNPH3, ZFPM2, ASF1A, MTMR2, BEX1, ROCK1, ARL3, DDX1, CREM, RNF2, RTN4, CAMSAP2, SNX3, FXR1, SCFD1, SNX2, USP1, PAK2, SRPK2, OSBPL8, CDKN2B, CDKN2C, CAV1, FBXL17, NR2F1, …
GO:0051348~negative regulation of transferase activity	9	5.4878	0.00332578	DNAJA1, CDKN2B, CDKN2C, GNAQ, CAV1, PDCD4, POT1, RPS20, PAK2
GO:0006325~chromatin organization	17	10.3659	0.00340594	PRMT6, ATF7IP, ENY2, CAMK2D, CBX3, CHD9, HMGB2, SMARCA5, UBE2E1, NAP1L1, VRK1, RNF2, NIPBL, GATAD1, TPR, ASF1A, HMGN1
GO:0007264~small GTPase mediated signal transduction	11	6.70732	0.00368371	NCKAP1, CCDC88A, ARHGEF12, RAP2B, ROCK1, RASA1, ARL3, SHOC2, CHML, RTN4, ARHGAP24
GO:0051130~positive regulation of cellular component organization	23	14.0244	0.00378177	ATF7IP, SH3GLB1, NCKAP1, ROCK1, ARL3, CAV1, SMARCA5, WASL, FNBP1L, SOD1, SNX3, CCDC88A, NIPBL, SUB1, CFL2, RAD21, TPR, HNRNPA2B1, POT1, PHIP, NBN, RAB11FIP2, PFN2
GO:0051726~regulation of cell cycle	20	12.1951	0.00394707	SRPK2, SH3GLB1, CDKN2B, CDKN2C, FBXL17, SMARCA5, CDC7, PTPRK, PBX1, HERC5, NIPBL, DBF4, TFDP2, RAD21, TPR, PDCD4, PHIP, NBN, MNAT1, SOX4
GO:0032880~regulation of protein localization	17	10.3659	0.00422145	SH3GLB1, EPHA5, ENY2, ACSL4, ANK3, WASL, RTN4, DNAJA1, SNX3, CCDC88A, NIPBL, SCFD1, KIAA0586, TPR, NDUFAF2, RAB11FIP2, SOX4
GO:0051253~negative regulation of RNA metabolic process	23	14.0244	0.00426054	PRMT6, ATF7IP, CBX3, LMO4, CAV1, HMGB2, CREM, NR2F1, SMARCA5, PTPRK, PHF6, ZHX1, RNF2, PTBP3, NIPBL, TFDP2, TPR, HNRNPA2B1, SP3, PDCD4, ZFPM2, CGGBP1, ASF1A
GO:0007569~cell aging	6	3.65854	0.00438527	PRMT6, CDKN2B, AKT3, PDCD4, SMC6, SOD1
GO:0045892~negative regulation of transcription, DNA-templated	22	13.4146	0.00439523	PRMT6, ATF7IP, CBX3, LMO4, CAV1, HMGB2, CREM, NR2F1, SMARCA5, PTPRK, PHF6, ZHX1, RNF2, NIPBL, TFDP2, TPR, HNRNPA2B1, SP3, PDCD4, ZFPM2, CGGBP1, ASF1A
GO:0032956~regulation of actin cytoskeleton organization	10	6.09756	0.00443134	EPHA5, NCKAP1, CCDC88A, ROCK1, RASA1, CFL2, WASL, TMSB10, PAK2, PFN2
GO:0018105~peptidyl-serine phosphorylation	9	5.4878	0.00443236	SRPK2, CAMK2D, ROCK1, CAV1, AKT3, VRK1, CDC7, PAK2, PFN2
GO:1903507~negative regulation of nucleic acid-templated transcription	22	13.4146	0.00450312	PRMT6, ATF7IP, CBX3, LMO4, CAV1, HMGB2, CREM, NR2F1, SMARCA5, PTPRK, PHF6, ZHX1, RNF2, NIPBL, TFDP2, TPR, HNRNPA2B1, SP3, PDCD4, ZFPM2, CGGBP1, ASF1A
GO:0016310~phosphorylation	32	19.5122	0.00453354	CAMK2D, ROCK1, NDUFA12, FXR1, HERC5, RSRC1, AKT3, NBN, PAK2, SRPK2, EPHA5, OSBPL8, CDKN2B, CDKN2C, NDUFA5, LMO4, CAV1, CASK, VRK1, NDUFC1, CDC7, CDC42BPA, SOD1, DNAJA1, CCDC88A, RAP2B, DBF4, GNAQ, PDCD4, PHIP, MNAT1, PFN2
GO:0022613~ribonucleoprotein complex biogenesis	12	7.31707	0.00455036	SRPK2, SNRPD2, SCAF11, DDX1, CIRBP, SNRPG, PSIP1, RPL35A, DDX10, SNRPF, HTATSF1, RPF1
GO:0071826~ribonucleoprotein complex subunit organization	9	5.4878	0.00459905	SRPK2, SNRPD2, SCAF11, DDX1, CIRBP, SNRPG, PSIP1, SNRPF, HTATSF1
GO:0042769~DNA damage response, detection of DNA damage	3	1.82927	0.00470085	DNAJA1, USP1, SOX4
GO:0045787~positive regulation of cell cycle	10	6.09756	0.0047311	SRPK2, NIPBL, DBF4, RAD21, TPR, CDC7, PHIP, MNAT1, SOX4, PBX1
GO:0010564~regulation of cell cycle process	14	8.53659	0.00487869	SH3GLB1, CDKN2B, CDKN2C, SMARCA5, CDC7, PBX1, NIPBL, DBF4, RAD21, TPR, PHIP, NBN, MNAT1, SOX4
GO:0032502~developmental process	71	43.2927	0.00501381	PHF3, NCKAP1, TOP2B, BNC2, HMGB2, WASL, PTPRK, SMC6, PHF6, NIPBL, SGCB, CFL2, PEG10, AKT3, ACADM, NBN, IFT57, AZI2, SOX4, HMGN1, PRMT6, EPHA5, LMO4, TCF12, DDX10, ACSL4, EDF1, ANK3, ZHX1, PTBP3, ENAH, TFDP2, RASA1, PHIP, EXOC5, HNRNPH3, ZFPM2, ASF1A, MTMR2, BEX1, ROCK1, ARL3, DDX1, CREM, RNF2, RTN4, CAMSAP2, SNX3, FXR1, SCFD1, SNX2, USP1, PAK2, SRPK2, OSBPL8, CDKN2B, CDKN2C, CAV1, FBXL17, NR2F1, …
GO:0010605~negative regulation of macromolecule metabolic process	41	25	0.00505719	MTMR2, ROCK1, HMGB2, CREM, PTPRK, PHF6, RNF2, RTN4, SNX3, FXR1, NIPBL, TPR, NBN, PAK2, SOX4, PRMT6, ATF7IP, USP25, CDKN2B, CDKN2C, SSB, CBX3, LMO4, CAV1, CIRBP, SMARCA5, NR2F1, ZHX1, PTBP3, DNAJA1, TFDP2, GNAQ, SUB1, SP3, HNRNPA2B1, PDCD4, POT1, RPS20, ZFPM2, CGGBP1, ASF1A
GO:1902679~negative regulation of RNA biosynthetic process	22	13.4146	0.00519795	PRMT6, ATF7IP, CBX3, LMO4, CAV1, HMGB2, CREM, NR2F1, SMARCA5, PTPRK, PHF6, ZHX1, RNF2, NIPBL, TFDP2, TPR, HNRNPA2B1, SP3, PDCD4, ZFPM2, CGGBP1, ASF1A
GO:0051054~positive regulation of DNA metabolic process	9	5.4878	0.00531457	ATF7IP, TOP2B, DBF4, HNRNPA2B1, SMARCA5, USP1, POT1, CDC7, NBN
GO:0048856~anatomical structure development	66	40.2439	0.0055481	PHF3, NCKAP1, TOP2B, BNC2, HMGB2, WASL, PTPRK, PHF6, NIPBL, SGCB, CFL2, AKT3, ACADM, NBN, IFT57, AZI2, SOX4, HMGN1, PRMT6, EPHA5, LMO4, TCF12, DDX10, ACSL4, EDF1, ANK3, PTBP3, ENAH, TFDP2, RASA1, PHIP, EXOC5, HNRNPH3, ZFPM2, ASF1A, MTMR2, BEX1, ROCK1, ARL3, DDX1, RNF2, RTN4, CAMSAP2, SNX3, FXR1, SCFD1, SNX2, USP1, PAK2, SRPK2, CDKN2B, CDKN2C, CAV1, FBXL17, NR2F1, NAP1L1, ARHGAP24, PBX1, SOD1, NEL…
GO:0009892~negative regulation of metabolic process	43	26.2195	0.00559787	MTMR2, ROCK1, HMGB2, CREM, PTPRK, PHF6, RNF2, RTN4, SNX3, FXR1, SCFD1, NIPBL, TPR, NBN, PAK2, SOX4, PRMT6, ATF7IP, USP25, CDKN2B, CDKN2C, SSB, CBX3, LMO4, CAV1, CIRBP, SMARCA5, NR2F1, ZHX1, PTBP3, SOD1, DNAJA1, TFDP2, GNAQ, SUB1, SP3, HNRNPA2B1, PDCD4, POT1, RPS20, ZFPM2, CGGBP1, ASF1A
GO:0044772~mitotic cell cycle phase transition	11	6.70732	0.0056589	CDKN2B, CDKN2C, DBF4, RAD21, TPR, FBXL17, CDC7, NBN, MNAT1, SOX4, PBX1
GO:0000086~G2/M transition of mitotic cell cycle	6	3.65854	0.00594522	CDKN2B, RAD21, FBXL17, CDC7, NBN, PBX1
GO:1901987~regulation of cell cycle phase transition	10	6.09756	0.00609136	CDKN2B, CDKN2C, DBF4, RAD21, TPR, CDC7, NBN, MNAT1, SOX4, PBX1
GO:0007009~plasma membrane organization	10	6.09756	0.00609136	SH3GLB1, CCDC88A, ROCK1, CAV1, WASL, ANK3, EXOC5, RAB11FIP2, FNBP1L, SOD1
GO:0050789~regulation of biological process	118	71.9512	0.00632909	NCKAP1, UBXN2A, SMC6, FNBP1L, HERC5, SESN3, CFL2, PEG10, AKT3, ZNF326, NBN, IL13RA2, AZI2, TMSB10, SOX4, RPS12, HMGN1, SH3GLB1, EPHA5, LMO4, CIRBP, CASK, VRK1, ACSL4, ANK3, RFX7, SUB1, C18ORF54, ZNF711, PHIP, ZFPM2, CGGBP1, ASF1A, PFN2, ENY2, MTMR2, BEX1, DDX1, ARL3, CREM, VPS26A, HTATSF1, TRHDE, RTN4, CAMSAP2, SNX3, FXR1, SCFD1, RAD21, TPR, RAB11FIP2, SRPK2, OSBPL8, CBX3, CAV1, SMARCA5, NR2F1, C…
GO:0000910~cytokinesis	6	3.65854	0.0064807	ROCK1, RASA1, ARL3, CKAP2, ANK3, EXOC5
GO:0000122~negative regulation of transcription from RNA polymerase II promoter	17	10.3659	0.0065152	PRMT6, ATF7IP, CBX3, LMO4, CAV1, HMGB2, CREM, NR2F1, PHF6, ZHX1, RNF2, NIPBL, TPR, HNRNPA2B1, SP3, ZFPM2, CGGBP1
GO:0031063~regulation of histone deacetylation	4	2.43902	0.00671407	PRMT6, CAMK2D, NIPBL, SMARCA5
GO:0018209~peptidyl-serine modification	9	5.4878	0.0067682	SRPK2, CAMK2D, ROCK1, CAV1, AKT3, VRK1, CDC7, PAK2, PFN2
GO:1902589~single-organism organelle organization	27	16.4634	0.00694065	NCKAP1, TOP2B, ROCK1, ARL3, WASL, FNBP1L, RTN4, CAMSAP2, NIPBL, CFL2, RAD21, TPR, PHACTR2, IFT57, PAK2, TMSB10, SMARCA5, CKAP2, VRK1, CDC42BPA, SOD1, ENAH, CCDC88A, KIAA0586, RASA1, EXOC5, PFN2
GO:0030705~cytoskeleton-dependent intracellular transport	7	4.26829	0.00699874	CCDC88A, ARL3, WASL, AP3S1, IFT57, FNBP1L, SOD1
GO:0006468~protein phosphorylation	27	16.4634	0.00779021	CAMK2D, ROCK1, FXR1, HERC5, RSRC1, AKT3, NBN, PAK2, SRPK2, EPHA5, OSBPL8, CDKN2B, CDKN2C, CAV1, CASK, VRK1, CDC7, CDC42BPA, SOD1, DNAJA1, CCDC88A, RAP2B, DBF4, GNAQ, PDCD4, MNAT1, PFN2
GO:0033036~macromolecule localization	38	23.1707	0.00802489	ENY2, ROCK1, ARL3, DDX1, VPS26A, WASL, PTPRK, RTN4, SNX3, SCFD1, NIPBL, SNX2, PEG10, RAD21, TPR, AP3S1, CHML, TNPO1, IFT57, RAB11FIP2, TMSB10, SOX4, CNTLN, SH3GLB1, EPHA5, OSBPL8, SSB, VTA1, CAV1, ACSL4, ANK3, DNAJA1, CCDC88A, KIAA0586, HNRNPA2B1, NDUFAF2, POT1, EXOC5
GO:0007346~regulation of mitotic cell cycle	12	7.31707	0.00808895	CDKN2B, NIPBL, CDKN2C, RAD21, TPR, SMARCA5, CDC7, PHIP, NBN, MNAT1, SOX4, PBX1
GO:0090068~positive regulation of cell cycle process	8	4.87805	0.00837529	NIPBL, DBF4, RAD21, TPR, CDC7, PHIP, SOX4, PBX1
GO:0031399~regulation of protein modification process	27	16.4634	0.00861618	CAMK2D, ROCK1, UBXN2A, FXR1, HERC5, NIPBL, NBN, PAK2, SOX4, PRMT6, OSBPL8, CDKN2B, CDKN2C, PPP1R12A, CAV1, SMARCA5, SOD1, DNAJA1, CCDC88A, RAP2B, DBF4, GNAQ, PDCD4, RPS20, PHIP, MNAT1, PFN2
GO:0010649~regulation of cell communication by electrical coupling	3	1.82927	0.00898213	CAMK2D, CAV1, ANK3
GO:0044839~cell cycle G2/M phase transition	6	3.65854	0.00945121	CDKN2B, RAD21, FBXL17, CDC7, NBN, PBX1
GO:0006900~membrane budding	5	3.04878	0.00951489	SNX3, VTA1, WASL, AP3S1, FNBP1L
GO:1901990~regulation of mitotic cell cycle phase transition	9	5.4878	0.00963717	CDKN2B, CDKN2C, RAD21, TPR, CDC7, NBN, MNAT1, SOX4, PBX1
GO:0045859~regulation of protein kinase activity	14	8.53659	0.00963999	OSBPL8, CDKN2B, CDKN2C, CAV1, SOD1, DNAJA1, HERC5, CCDC88A, DBF4, RAP2B, GNAQ, PDCD4, MNAT1, PAK2
GO:0032386~regulation of intracellular transport	11	6.70732	0.00976596	SNX3, SH3GLB1, MTMR2, SCFD1, PPP1R12A, ROCK1, TPR, CASK, ANK3, IL13RA2, PFN2
GO:0036260~RNA capping	3	1.82927	0.00998642	SNRPD2, SNRPG, SNRPF
GO:0007010~cytoskeleton organization	22	13.4146	0.0104284	EPHA5, NCKAP1, PPP1R12A, ROCK1, ARL3, CKAP2, ANK3, WASL, CDC42BPA, CAMSAP2, SOD1, ENAH, CCDC88A, RASA1, CFL2, TPR, PHACTR2, PHIP, PAK2, TMSB10, PFN2, CNTLN
GO:0006302~double-strand break repair	8	4.87805	0.0107131	NIPBL, DDX1, RAD21, HMGB2, POT1, CDC7, NBN, SMC6
GO:0043254~regulation of protein complex assembly	11	6.70732	0.0107818	ATF7IP, SH3GLB1, NCKAP1, LMO4, RASA1, ARL3, SUB1, WASL, TMSB10, PFN2, CAMSAP2
GO:0006461~protein complex assembly	19	11.5854	0.010889	ATF7IP, SH3GLB1, NCKAP1, NDUFA5, LMO4, NDUFA12, ARL3, NDUFC1, WASL, TBCA, KCTD3, RTN4, CAMSAP2, RASA1, SUB1, PEG10, NDUFAF2, TMSB10, PFN2
GO:0070271~protein complex biogenesis	19	11.5854	0.010889	ATF7IP, SH3GLB1, NCKAP1, NDUFA5, LMO4, NDUFA12, ARL3, NDUFC1, WASL, TBCA, KCTD3, RTN4, CAMSAP2, RASA1, SUB1, PEG10, NDUFAF2, TMSB10, PFN2
GO:0006464~cellular protein modification process	46	28.0488	0.011202	MTMR2, ENY2, CAMK2D, ROCK1, UBXN2A, PTPRK, SMC6, RNF2, FXR1, HERC5, NIPBL, RSRC1, B3GALT1, AKT3, USP1, NBN, CHML, PAK2, SOX4, PRMT6, SRPK2, EPHA5, USP25, OSBPL8, CDKN2B, CDKN2C, PPP1R12A, CAV1, FBXL17, SMARCA5, UBE2E1, CASK, VRK1, CDC7, CDC42BPA, SOD1, DNAJA1, CCDC88A, RAP2B, DBF4, GNAQ, PDCD4, RPS20, PHIP, MNAT1, PFN2
GO:0036211~protein modification process	46	28.0488	0.011202	MTMR2, ENY2, CAMK2D, ROCK1, UBXN2A, PTPRK, SMC6, RNF2, FXR1, HERC5, NIPBL, RSRC1, B3GALT1, AKT3, USP1, NBN, CHML, PAK2, SOX4, PRMT6, SRPK2, EPHA5, USP25, OSBPL8, CDKN2B, CDKN2C, PPP1R12A, CAV1, FBXL17, SMARCA5, UBE2E1, CASK, VRK1, CDC7, CDC42BPA, SOD1, DNAJA1, CCDC88A, RAP2B, DBF4, GNAQ, PDCD4, RPS20, PHIP, MNAT1, PFN2
GO:0032989~cellular component morphogenesis	18	10.9756	0.0115096	EPHA5, NCKAP1, TOP2B, MTMR2, ROCK1, LMO4, ANK3, WASL, RTN4, SOD1, NELL2, ENAH, SCFD1, SNX2, RASA1, CFL2, PHIP, PAK2
GO:0006892~post-Golgi vesicle-mediated transport	5	3.04878	0.0115411	SCFD1, ARL3, ANK3, EXOC5, AP3S1
GO:0006469~negative regulation of protein kinase activity	7	4.26829	0.0116125	DNAJA1, CDKN2B, CDKN2C, GNAQ, CAV1, PDCD4, PAK2
GO:0008154~actin polymerization or depolymerization	7	4.26829	0.0118053	ENAH, NCKAP1, RASA1, CFL2, WASL, TMSB10, PFN2
GO:0032844~regulation of homeostatic process	11	6.70732	0.0118763	EPHA5, CAMK2D, ENY2, CAV1, HNRNPA2B1, NDUFAF2, HMGB2, POT1, ANK3, NBN, SMC6
GO:0045184~establishment of protein localization	26	15.8537	0.0119221	ENY2, ARL3, VPS26A, SNX3, SCFD1, NIPBL, SNX2, TPR, AP3S1, CHML, TNPO1, IFT57, RAB11FIP2, SOX4, SH3GLB1, EPHA5, SSB, VTA1, CAV1, ACSL4, ANK3, DNAJA1, HNRNPA2B1, NDUFAF2, POT1, EXOC5
GO:0031324~negative regulation of cellular metabolic process	39	23.7805	0.0120598	MTMR2, ROCK1, HMGB2, CREM, PTPRK, PHF6, RNF2, RTN4, FXR1, SCFD1, NIPBL, TPR, NBN, PAK2, SOX4, PRMT6, ATF7IP, CDKN2B, CDKN2C, CBX3, LMO4, CAV1, CIRBP, SMARCA5, NR2F1, ZHX1, PTBP3, DNAJA1, TFDP2, GNAQ, SUB1, SP3, HNRNPA2B1, PDCD4, POT1, RPS20, ZFPM2, CGGBP1, ASF1A
GO:0097320~plasma membrane tubulation	3	1.82927	0.0121364	SH3GLB1, WASL, FNBP1L
GO:0044770~cell cycle phase transition	11	6.70732	0.0121626	CDKN2B, CDKN2C, DBF4, RAD21, TPR, FBXL17, CDC7, NBN, MNAT1, SOX4, PBX1
GO:0031175~neuron projection development	16	9.7561	0.0122107	EPHA5, NCKAP1, TOP2B, ROCK1, LMO4, NR2F1, ACSL4, ANK3, PTPRK, WASL, RTN4, CAMSAP2, NELL2, SNX3, ENAH, PAK2
GO:0007275~multicellular organism development	59	35.9756	0.012452	PHF3, NCKAP1, TOP2B, BNC2, HMGB2, WASL, PTPRK, PHF6, NIPBL, SGCB, CFL2, AKT3, ACADM, NBN, IFT57, AZI2, SOX4, HMGN1, PRMT6, EPHA5, LMO4, TCF12, ACSL4, EDF1, ANK3, PTBP3, ENAH, TFDP2, RASA1, ZFPM2, MTMR2, BEX1, ROCK1, ARL3, DDX1, RNF2, RTN4, CAMSAP2, SNX3, FXR1, USP1, PAK2, SRPK2, CDKN2B, CDKN2C, CAV1, FBXL17, NR2F1, NAP1L1, ARHGAP24, PBX1, SOD1, NELL2, CCDC88A, SP3, GNB4, PDCD4, TCF4, MNAT1
GO:0007015~actin filament organization	10	6.09756	0.0128245	ENAH, NCKAP1, CCDC88A, ROCK1, RASA1, CFL2, WASL, TMSB10, PAK2, PFN2
GO:0070201~regulation of establishment of protein localization	12	7.31707	0.0133354	SNX3, DNAJA1, SH3GLB1, EPHA5, SCFD1, ENY2, KIAA0586, TPR, NDUFAF2, ACSL4, ANK3, SOX4
GO:0051651~maintenance of location in cell	5	3.04878	0.0134268	CCDC88A, CAV1, ANK3, TMSB10, FTL
GO:0007507~heart development	12	7.31707	0.013479	NIPBL, TFDP2, ROCK1, SGCB, LMO4, PDCD4, ACADM, ZFPM2, IFT57, MNAT1, SOX4, RTN4
GO:0010257~NADH dehydrogenase complex assembly	4	2.43902	0.0141306	NDUFA5, NDUFA12, NDUFAF2, NDUFC1
GO:0032981~mitochondrial respiratory chain complex I assembly	4	2.43902	0.0141306	NDUFA5, NDUFA12, NDUFAF2, NDUFC1
GO:0097031~mitochondrial respiratory chain complex I biogenesis	4	2.43902	0.0141306	NDUFA5, NDUFA12, NDUFAF2, NDUFC1
GO:1902275~regulation of chromatin organization	7	4.26829	0.0142838	ATF7IP, PRMT6, CAMK2D, NIPBL, TPR, SMARCA5, ASF1A
GO:0065007~biological regulation	122	74.3902	0.0145178	NCKAP1, UBXN2A, SMC6, FNBP1L, HERC5, SESN3, CFL2, PEG10, AKT3, ZNF326, NBN, IL13RA2, AZI2, TMSB10, SOX4, RPS12, HMGN1, SH3GLB1, EPHA5, LMO4, CIRBP, CASK, VRK1, ACSL4, ANK3, ACAP2, RFX7, SUB1, C18ORF54, ZNF711, PHIP, ZFPM2, CGGBP1, ASF1A, PFN2, FTL, ENY2, MTMR2, BEX1, DDX1, ARL3, CREM, VPS26A, HTATSF1, TRHDE, RTN4, CAMSAP2, SNX3, FXR1, SCFD1, RAD21, TPR, RAB11FIP2, SRPK2, OSBPL8, CBX3, CAV1, SMARC…
GO:0030073~insulin secretion	6	3.65854	0.0147623	EPHA5, ENY2, NDUFAF2, ACSL4, RAB11FIP2, SOX4
GO:0006928~movement of cell or subcellular component	29	17.6829	0.0156301	NCKAP1, TOP2B, CAMK2D, ROCK1, ARL3, HMGB2, WASL, PTPRK, FNBP1L, RTN4, NIPBL, CFL2, AKT3, AP3S1, IFT57, TMSB10, EPHA5, OSBPL8, LMO4, CAV1, CDC42BPA, ARHGAP24, SOD1, NELL2, DNAJA1, ENAH, CCDC88A, RAP2B, PFN2
GO:0010839~negative regulation of keratinocyte proliferation	3	1.82927	0.0157026	CASK, PTPRK, IFT57
GO:0043623~cellular protein complex assembly	13	7.92683	0.0157165	NCKAP1, NDUFA5, NDUFA12, ARL3, NDUFC1, WASL, TBCA, RTN4, CAMSAP2, RASA1, NDUFAF2, TMSB10, PFN2
GO:0072658~maintenance of protein location in membrane	2	1.21951	0.0159709	CCDC88A, ANK3
GO:0072660~maintenance of protein location in plasma membrane	2	1.21951	0.0159709	CCDC88A, ANK3
GO:0051172~negative regulation of nitrogen compound metabolic process	30	18.2927	0.0160788	ROCK1, HMGB2, CREM, PTPRK, PHF6, RNF2, RTN4, FXR1, NIPBL, TPR, NBN, PRMT6, ATF7IP, CBX3, LMO4, CAV1, CIRBP, SMARCA5, NR2F1, ZHX1, PTBP3, TFDP2, SUB1, SP3, HNRNPA2B1, PDCD4, POT1, ZFPM2, CGGBP1, ASF1A
GO:0090311~regulation of protein deacetylation	4	2.43902	0.0166568	PRMT6, CAMK2D, NIPBL, SMARCA5
GO:0031344~regulation of cell projection organization	13	7.92683	0.0168022	NCKAP1, CAV1, NR2F1, WASL, FNBP1L, RTN4, ARHGAP24, CAMSAP2, SNX3, FXR1, CCDC88A, PAK2, PFN2
GO:0032271~regulation of protein polymerization	7	4.26829	0.0170269	NCKAP1, RASA1, ARL3, WASL, TMSB10, PFN2, CAMSAP2
GO:0009266~response to temperature stimulus	6	3.65854	0.0174755	DNAJA1, TPR, CIRBP, PSIP1, ACADM, SOD1
GO:0090066~regulation of anatomical structure size	11	6.70732	0.0174898	NCKAP1, ROCK1, RASA1, CFL2, CAV1, AKT3, WASL, TMSB10, RTN4, PFN2, SOD1
GO:0061024~membrane organization	17	10.3659	0.017518	SH3GLB1, OSBPL8, ROCK1, UBXN2A, VTA1, CAV1, VRK1, ANK3, WASL, FNBP1L, RTN4, SOD1, SNX3, CCDC88A, EXOC5, AP3S1, RAB11FIP2
GO:0051099~positive regulation of binding	6	3.65854	0.0178527	NIPBL, ZNF618, CAV1, SUB1, HMGB2, EDF1
GO:0006260~DNA replication	7	4.26829	0.0179283	CCDC88A, DBF4, SMARCA5, NAP1L1, CDC7, NBN, DTD1
GO:0033673~negative regulation of kinase activity	7	4.26829	0.0182359	DNAJA1, CDKN2B, CDKN2C, GNAQ, CAV1, PDCD4, PAK2
GO:0046716~muscle cell cellular homeostasis	3	1.82927	0.0182986	CFL2, CAV1, SOD1
GO:0043086~negative regulation of catalytic activity	14	8.53659	0.0187312	PRMT6, CDKN2B, CDKN2C, PPP1R12A, ROCK1, CAV1, DNAJA1, GNAQ, PDCD4, PHACTR2, POT1, RPS20, MNAT1, PAK2
GO:0000902~cell morphogenesis	16	9.7561	0.0209784	EPHA5, NCKAP1, TOP2B, ROCK1, LMO4, ANK3, WASL, RTN4, SOD1, NELL2, ENAH, SCFD1, SNX2, RASA1, PHIP, PAK2
GO:0044092~negative regulation of molecular function	18	10.9756	0.0212973	PRMT6, CDKN2B, CAMK2D, CDKN2C, PPP1R12A, ROCK1, CAV1, ANK3, RNF2, PBX1, DNAJA1, GNAQ, PDCD4, PHACTR2, POT1, RPS20, MNAT1, PAK2
GO:0051336~regulation of hydrolase activity	17	10.3659	0.0216979	PRMT6, EPHA5, CAMK2D, PPP1R12A, ROCK1, CAV1, HMGB2, ARHGAP24, SOD1, RASA1, GNAQ, POT1, IFT57, MNAT1, RAB11FIP2, PAK2, PFN2
GO:0030048~actin filament-based movement	5	3.04878	0.021789	CAMK2D, ROCK1, CAV1, WASL, FNBP1L
GO:0051347~positive regulation of transferase activity	12	7.31707	0.0220702	EPHA5, OSBPL8, CCDC88A, DBF4, LMO4, HNRNPA2B1, POT1, NBN, MNAT1, PAK2, SOD1, HMGN1
GO:0031032~actomyosin structure organization	6	3.65854	0.0222347	CCDC88A, ROCK1, CFL2, CDC42BPA, PAK2, PFN2
GO:0050678~regulation of epithelial cell proliferation	9	5.4878	0.0222705	CDKN2B, CAV1, AKT3, HMGB2, CASK, PTPRK, IFT57, RTN4, HMGN1
GO:0045786~negative regulation of cell cycle	9	5.4878	0.0225446	CDKN2B, CDKN2C, RAD21, TPR, PDCD4, SMARCA5, PTPRK, NBN, SOX4
GO:0072359~circulatory system development	18	10.9756	0.0229693	SRPK2, ROCK1, LMO4, CAV1, RTN4, ARHGAP24, NELL2, NIPBL, TFDP2, SGCB, RASA1, AKT3, PDCD4, ACADM, IFT57, MNAT1, ZFPM2, SOX4
GO:0048731~system development	54	32.9268	0.0236022	NCKAP1, TOP2B, BNC2, HMGB2, WASL, PTPRK, NIPBL, SGCB, CFL2, AKT3, ACADM, NBN, IFT57, AZI2, SOX4, HMGN1, PRMT6, EPHA5, LMO4, TCF12, ACSL4, ANK3, PTBP3, ENAH, TFDP2, RASA1, ZFPM2, MTMR2, BEX1, ROCK1, ARL3, RTN4, CAMSAP2, SNX3, FXR1, USP1, PAK2, SRPK2, CDKN2B, CDKN2C, CAV1, FBXL17, NR2F1, NAP1L1, ARHGAP24, PBX1, SOD1, NELL2, CCDC88A, SP3, GNB4, PDCD4, TCF4, MNAT1
GO:0051223~regulation of protein transport	11	6.70732	0.0241374	SNX3, DNAJA1, SH3GLB1, EPHA5, SCFD1, ENY2, TPR, NDUFAF2, ACSL4, ANK3, SOX4
GO:0006396~RNA processing	20	12.1951	0.0244335	SRPK2, SSB, SCAF11, DDX1, CIRBP, PSIP1, RPL35A, DDX10, ZCRB1, HTATSF1, RPF1, PTBP3, FXR1, SNRPD2, RSRC1, HNRNPA2B1, SNRPG, ZNF326, SNRPF, HNRNPH3
GO:0071901~negative regulation of protein serine/threonine kinase activity	5	3.04878	0.0251495	DNAJA1, CDKN2B, CDKN2C, CAV1, PDCD4
GO:0044802~single-organism membrane organization	14	8.53659	0.0255067	SH3GLB1, OSBPL8, ROCK1, UBXN2A, CAV1, VRK1, ANK3, WASL, FNBP1L, RTN4, SOD1, CCDC88A, EXOC5, RAB11FIP2
GO:0050767~regulation of neurogenesis	14	8.53659	0.0255067	CDKN2B, ROCK1, TCF12, HMGB2, NR2F1, NAP1L1, RTN4, PBX1, CAMSAP2, SNX3, CCDC88A, NIPBL, TCF4, PAK2
GO:1900027~regulation of ruffle assembly	3	1.82927	0.0255087	CAV1, ARHGAP24, PFN2
GO:0031497~chromatin assembly	6	3.65854	0.0258123	CBX3, TPR, SMARCA5, HMGB2, NAP1L1, ASF1A
GO:0008064~regulation of actin polymerization or depolymerization	6	3.65854	0.0258123	NCKAP1, RASA1, CFL2, WASL, TMSB10, PFN2
GO:0007265~Ras protein signal transduction	8	4.87805	0.0265966	NCKAP1, ARHGEF12, RAP2B, ROCK1, RASA1, SHOC2, RTN4, ARHGAP24
GO:0015833~peptide transport	24	14.6341	0.027086	SH3GLB1, EPHA5, ENY2, SSB, VTA1, ARL3, CAV1, ACSL4, VPS26A, ANK3, DNAJA1, SNX3, SCFD1, SNX2, TPR, HNRNPA2B1, NDUFAF2, CHML, EXOC5, AP3S1, TNPO1, IFT57, RAB11FIP2, SOX4
GO:0030832~regulation of actin filament length	6	3.65854	0.0271804	NCKAP1, RASA1, CFL2, WASL, TMSB10, PFN2
GO:0001570~vasculogenesis	4	2.43902	0.0282452	RASA1, CAV1, ZFPM2, RTN4
GO:0010644~cell communication by electrical coupling	3	1.82927	0.0286656	CAMK2D, CAV1, ANK3
GO:0006446~regulation of translational initiation	4	2.43902	0.0291367	EIF5B, SH3BGRL, DDX1, TPR
GO:0016601~Rac protein signal transduction	3	1.82927	0.0302997	NCKAP1, RTN4, ARHGAP24
GO:0051960~regulation of nervous system development	15	9.14634	0.0304884	MTMR2, CDKN2B, ROCK1, TCF12, HMGB2, NR2F1, NAP1L1, RTN4, PBX1, CAMSAP2, SNX3, CCDC88A, NIPBL, TCF4, PAK2
GO:0006275~regulation of DNA replication	5	3.04878	0.030745	CCDC88A, DBF4, SMARCA5, CDC7, NBN
GO:0032507~maintenance of protein location in cell	4	2.43902	0.0309642	CCDC88A, CAV1, ANK3, TMSB10
GO:1905463~negative regulation of DNA duplex unwinding	2	1.21951	0.0316883	SUB1, MNAT1
GO:0000082~G1/S transition of mitotic cell cycle	6	3.65854	0.0318547	CDKN2B, CDKN2C, DBF4, CDC7, MNAT1, SOX4
GO:0071426~ribonucleoprotein complex export from nucleus	4	2.43902	0.0319	ENY2, SSB, TPR, HNRNPA2B1
GO:0030036~actin cytoskeleton organization	12	7.31707	0.0319145	ENAH, NCKAP1, CCDC88A, ROCK1, RASA1, CFL2, PHACTR2, WASL, CDC42BPA, TMSB10, PAK2, PFN2
GO:0009653~anatomical structure morphogenesis	33	20.122	0.0322126	NCKAP1, TOP2B, MTMR2, ROCK1, WASL, RNF2, RTN4, SCFD1, NIPBL, SNX2, CFL2, AKT3, IFT57, PAK2, SOX4, HMGN1, SRPK2, EPHA5, LMO4, CAV1, ANK3, ARHGAP24, PBX1, PTBP3, SOD1, NELL2, ENAH, RASA1, SP3, PDCD4, PHIP, EXOC5, ZFPM2
GO:0044089~positive regulation of cellular component biogenesis	11	6.70732	0.032747	SH3GLB1, NCKAP1, CCDC88A, ROCK1, ARL3, CAV1, SUB1, TPR, WASL, FNBP1L, PFN2
GO:0042886~amide transport	24	14.6341	0.0334185	SH3GLB1, EPHA5, ENY2, SSB, VTA1, ARL3, CAV1, ACSL4, VPS26A, ANK3, DNAJA1, SNX3, SCFD1, SNX2, TPR, HNRNPA2B1, NDUFAF2, CHML, EXOC5, AP3S1, TNPO1, IFT57, RAB11FIP2, SOX4
GO:0090087~regulation of peptide transport	11	6.70732	0.0336524	SNX3, DNAJA1, SH3GLB1, EPHA5, SCFD1, ENY2, TPR, NDUFAF2, ACSL4, ANK3, SOX4
GO:0051051~negative regulation of transport	10	6.09756	0.034063	SNX3, CAMK2D, MTMR2, ENY2, CAV1, TPR, NDUFAF2, ACSL4, ANK3, IL13RA2
GO:0015031~protein transport	23	14.0244	0.0347194	SH3GLB1, EPHA5, ENY2, SSB, VTA1, ARL3, CAV1, ACSL4, VPS26A, ANK3, SNX3, SCFD1, SNX2, TPR, HNRNPA2B1, NDUFAF2, CHML, EXOC5, AP3S1, TNPO1, IFT57, RAB11FIP2, SOX4
GO:0031400~negative regulation of protein modification process	11	6.70732	0.0361524	PRMT6, DNAJA1, CDKN2B, CDKN2C, ROCK1, GNAQ, CAV1, PDCD4, RPS20, PAK2, SOX4
GO:0044267~cellular protein metabolic process	58	35.3659	0.0363329	UBXN2A, PTPRK, SMC6, HERC5, NIPBL, RSRC1, B3GALT1, AKT3, NBN, IFT57, SOX4, RPS12, PRMT6, EPHA5, EIF5B, PPP1R12A, CIRBP, UBE2E1, CASK, VRK1, RAP2B, DBF4, RPL37A, PHIP, PFN2, CAMK2D, MTMR2, ENY2, ROCK1, DDX1, RNF2, FXR1, SH3BGRL, TPR, USP1, CHML, PAK2, SRPK2, USP25, OSBPL8, CDKN2B, RPL41, CDKN2C, SSB, CAV1, SMARCA5, FBXL17, RPL35A, CDC7, CDC42BPA, SOD1, DNAJA1, CCDC88A, GNAQ, HNRNPA2B1, PDCD4, RPS2…
GO:0016192~vesicle-mediated transport	21	12.8049	0.0364559	MTMR2, ROCK1, VTA1, ARL3, CAV1, CASK, VPS26A, ANK3, WASL, FNBP1L, SOD1, SNX3, ACAP2, SCFD1, SNX2, CHML, EXOC5, AP3S1, IL13RA2, RAB11FIP2, PFN2
GO:0071166~ribonucleoprotein complex localization	4	2.43902	0.0367993	ENY2, SSB, TPR, HNRNPA2B1
GO:0070925~organelle assembly	14	8.53659	0.0370803	SH3GLB1, UBXN2A, VTA1, ARL3, CIRBP, FNBP1L, CCDC88A, SCFD1, KIAA0586, CFL2, TPR, EXOC5, AP3S1, IFT57
GO:0006333~chromatin assembly or disassembly	6	3.65854	0.0374848	CBX3, TPR, SMARCA5, HMGB2, NAP1L1, ASF1A
GO:0007167~enzyme linked receptor protein signaling pathway	15	9.14634	0.037941	EPHA5, OSBPL8, CDKN2B, CAV1, PTPRK, RTN4, CCDC88A, RASA1, SUB1, PEG10, PDCD4, SHOC2, PHIP, AP3S1, PAK2
GO:0097435~supramolecular fiber organization	13	7.92683	0.0383193	NCKAP1, ROCK1, ARL3, CKAP2, WASL, CAMSAP2, ENAH, CCDC88A, RASA1, CFL2, PAK2, TMSB10, PFN2
GO:0006793~phosphorus metabolic process	37	22.561	0.0385091	MTMR2, CAMK2D, ROCK1, NDUFA12, PTPRK, FXR1, HERC5, RSRC1, AKT3, NBN, PAK2, SRPK2, EPHA5, OSBPL8, CDKN2B, CDKN2C, PPP1R12A, NDUFA5, LMO4, CAV1, CASK, ACSL4, VRK1, NDUFC1, CDC7, CDC42BPA, SOD1, DERA, DNAJA1, CCDC88A, RAP2B, DBF4, GNAQ, PDCD4, PHIP, MNAT1, PFN2
GO:1902905~positive regulation of supramolecular fiber organization	6	3.65854	0.0386222	NCKAP1, CCDC88A, CFL2, ARL3, WASL, PFN2
GO:0060249~anatomical structure homeostasis	9	5.4878	0.0390664	NELL2, CFL2, CAV1, AKT3, HNRNPA2B1, POT1, NBN, SMC6, SOD1
GO:1905774~regulation of DNA helicase activity	2	1.21951	0.0394533	POT1, MNAT1
GO:1905653~positive regulation of artery morphogenesis	2	1.21951	0.0394533	AKT3, RTN4
GO:0000724~double-strand break repair via homologous recombination	5	3.04878	0.0394687	NIPBL, RAD21, CDC7, NBN, SMC6
GO:0016575~histone deacetylation	4	2.43902	0.0399135	PRMT6, CAMK2D, NIPBL, SMARCA5
GO:0048193~Golgi vesicle transport	7	4.26829	0.040622	SNX3, SCFD1, SNX2, ARL3, ANK3, EXOC5, AP3S1
GO:0098901~regulation of cardiac muscle cell action potential	3	1.82927	0.0408402	CAMK2D, CAV1, ANK3
GO:0006796~phosphate-containing compound metabolic process	36	21.9512	0.0410422	MTMR2, CAMK2D, ROCK1, NDUFA12, PTPRK, FXR1, HERC5, RSRC1, AKT3, NBN, PAK2, SRPK2, EPHA5, OSBPL8, CDKN2B, CDKN2C, PPP1R12A, NDUFA5, LMO4, CAV1, CASK, VRK1, NDUFC1, CDC7, CDC42BPA, SOD1, DERA, DNAJA1, CCDC88A, RAP2B, DBF4, GNAQ, PDCD4, PHIP, MNAT1, PFN2
GO:0046777~protein autophosphorylation	6	3.65854	0.0411016	CAMK2D, RAP2B, CAV1, VRK1, NBN, PAK2
GO:0006950~response to stress	45	27.439	0.0412551	ENY2, NDUFA12, DDX1, HMGB2, PSIP1, PTPRK, SMC6, RTN4, FXR1, HERC5, SCFD1, NIPBL, SESN3, RAD21, TPR, AKT3, USP1, NBN, ACADM, AZI2, RAB11FIP2, PAK2, SOX4, HMGN1, PRMT6, SRPK2, SH3GLB1, USP25, CDKN2B, CBX3, CAV1, CIRBP, SMARCA5, CASK, VRK1, CDC7, ARHGAP24, SOD1, DNAJA1, RAP2B, GNAQ, PDCD4, POT1, MNAT1, ASF1A
GO:0051983~regulation of chromosome segregation	5	3.04878	0.0415843	NIPBL, RAD21, TPR, SMARCA5, SMC6
GO:0051345~positive regulation of hydrolase activity	11	6.70732	0.04189	PPP1R12A, ROCK1, RASA1, GNAQ, CAV1, HMGB2, POT1, IFT57, RAB11FIP2, ARHGAP24, PFN2
GO:0045185~maintenance of protein location	4	2.43902	0.0420616	CCDC88A, CAV1, ANK3, TMSB10
GO:0051716~cellular response to stimulus	75	45.7317	0.042241	NCKAP1, UBXN2A, HMGB2, PTPRK, SMC6, FNBP1L, NIPBL, SESN3, PEG10, AKT3, AP3S1, NBN, IL13RA2, IFT57, AZI2, SOX4, RPS12, HMGN1, PRMT6, SH3GLB1, EPHA5, PPP1R12A, ARHGEF12, CASK, VRK1, ANK3, ACAP2, RAP2B, RASA1, SUB1, POT1, PHIP, ASF1A, CAMK2D, MTMR2, ENY2, BEX1, ROCK1, ARL3, DDX1, CREM, TRHDE, RTN4, SNX3, FXR1, RAD21, TPR, USP1, SHOC2, CHML, RAB11FIP2, PAK2, SRPK2, USP25, OSBPL8, CDKN2B, CBX3, CAV1, …
GO:0000725~recombinational repair	5	3.04878	0.0423764	NIPBL, RAD21, CDC7, NBN, SMC6
GO:0031397~negative regulation of protein ubiquitination	4	2.43902	0.0431571	DNAJA1, CAV1, RPS20, SOX4
GO:0019220~regulation of phosphate metabolic process	23	14.0244	0.0431894	EPHA5, OSBPL8, MTMR2, CDKN2B, CDKN2C, PPP1R12A, ROCK1, LMO4, CAV1, SOD1, DNAJA1, FXR1, HERC5, CCDC88A, DBF4, RAP2B, GNAQ, PDCD4, PHIP, NBN, MNAT1, PAK2, PFN2
GO:0051174~regulation of phosphorus metabolic process	23	14.0244	0.0442655	EPHA5, OSBPL8, MTMR2, CDKN2B, CDKN2C, PPP1R12A, ROCK1, LMO4, CAV1, SOD1, DNAJA1, FXR1, HERC5, CCDC88A, DBF4, RAP2B, GNAQ, PDCD4, PHIP, NBN, MNAT1, PAK2, PFN2
GO:0050896~response to stimulus	89	54.2683	0.0442941	NCKAP1, NDUFA12, UBXN2A, HMGB2, PSIP1, WASL, PTPRK, SMC6, FNBP1L, HERC5, NIPBL, SESN3, RSRC1, PEG10, AKT3, AP3S1, ACADM, NBN, IL13RA2, IFT57, AZI2, SOX4, RPS12, HMGN1, PRMT6, SH3GLB1, EPHA5, PPP1R12A, ARHGEF12, LMO4, TCF12, CIRBP, CASK, ACSL4, VRK1, ANK3, ENAH, ACAP2, RAP2B, RASA1, SUB1, POT1, PHIP, ASF1A, CAMK2D, MTMR2, ENY2, BEX1, ROCK1, ARL3, DDX1, CREM, TRHDE, RTN4, SNX3, FXR1, SCFD1, RAD21, …
GO:0051492~regulation of stress fiber assembly	4	2.43902	0.0453907	CCDC88A, ROCK1, PAK2, PFN2
GO:0006338~chromatin remodeling	6	3.65854	0.0456365	CBX3, CHD9, GATAD1, TPR, SMARCA5, RNF2
GO:0060627~regulation of vesicle-mediated transport	10	6.09756	0.0459304	SNX3, MTMR2, SCFD1, ROCK1, CAV1, CASK, WASL, IL13RA2, PFN2, SOD1
GO:0072583~clathrin-dependent endocytosis	4	2.43902	0.0465287	ROCK1, WASL, AP3S1, FNBP1L
GO:0010571~positive regulation of nuclear cell cycle DNA replication	2	1.21951	0.0471563	DBF4, CDC7
GO:0032020~ISG15-protein conjugation	2	1.21951	0.0471563	HERC5, UBE2E1
GO:0042325~regulation of phosphorylation	21	12.8049	0.0484569	EPHA5, OSBPL8, CDKN2B, CDKN2C, ROCK1, LMO4, CAV1, SOD1, DNAJA1, FXR1, HERC5, CCDC88A, DBF4, RAP2B, GNAQ, PDCD4, PHIP, NBN, MNAT1, PAK2, PFN2
GO:0031507~heterochromatin assembly	3	1.82927	0.0485207	CBX3, TPR, SMARCA5
GO:0033365~protein localization to organelle	14	8.53659	0.0486754	SH3GLB1, OSBPL8, SSB, ARL3, DDX1, RTN4, DNAJA1, CCDC88A, NIPBL, RAD21, TPR, POT1, TNPO1, CNTLN
GO:0090398~cellular senescence	4	2.43902	0.0488468	PRMT6, CDKN2B, AKT3, SMC6
GO:0061008~hepaticobiliary system development	5	3.04878	0.0498727	CDKN2B, NIPBL, SP3, ACADM, RTN4
GO:2000113~negative regulation of cellular macromolecule biosynthetic process	26	15.8537	0.0501346	ROCK1, HMGB2, CREM, PTPRK, PHF6, RNF2, FXR1, NIPBL, TPR, PRMT6, ATF7IP, CBX3, LMO4, CAV1, CIRBP, SMARCA5, NR2F1, ZHX1, TFDP2, SP3, HNRNPA2B1, PDCD4, POT1, ZFPM2, CGGBP1, ASF1A
GO:0010389~regulation of G2/M transition of mitotic cell cycle	4	2.43902	0.0512206	RAD21, CDC7, NBN, PBX1
GO:0032204~regulation of telomere maintenance	4	2.43902	0.0524282	HNRNPA2B1, POT1, NBN, SMC6
GO:0051258~protein polymerization	7	4.26829	0.0526414	NCKAP1, RASA1, ARL3, WASL, TMSB10, PFN2, CAMSAP2
GO:0044707~single-multicellular organism process	65	39.6341	0.0528722	PHF3, NCKAP1, TOP2B, BNC2, NDUFA12, HMGB2, WASL, PTPRK, PHF6, NIPBL, SGCB, CFL2, AKT3, ACADM, NBN, IFT57, AZI2, SOX4, HMGN1, PRMT6, EPHA5, LMO4, TCF12, ACSL4, EDF1, ANK3, PTBP3, ENAH, RAP2B, TFDP2, RASA1, ZFPM2, ASF1A, PFN2, CAMK2D, MTMR2, BEX1, ROCK1, ARL3, DDX1, RNF2, RTN4, CAMSAP2, SNX3, FXR1, USP1, PAK2, SRPK2, CDKN2B, CDKN2C, CAV1, FBXL17, NR2F1, NAP1L1, ARHGAP24, PBX1, SOD1, NELL2, CCDC88A,…
GO:0051650~establishment of vesicle localization	7	4.26829	0.0532625	ROCK1, CASK, WASL, EXOC5, AP3S1, FNBP1L, PFN2
GO:0051495~positive regulation of cytoskeleton organization	6	3.65854	0.0540491	NCKAP1, CCDC88A, CFL2, ARL3, WASL, PFN2
GO:0051494~negative regulation of cytoskeleton organization	5	3.04878	0.0543196	CKAP2, TMSB10, PAK2, PFN2, CAMSAP2
GO:1902904~negative regulation of supramolecular fiber organization	5	3.04878	0.0543196	CKAP2, TMSB10, PAK2, PFN2, CAMSAP2
GO:0009792~embryo development ending in birth or egg hatching	11	6.70732	0.0543278	NIPBL, LMO4, SP3, ACSL4, NBN, ZFPM2, IFT57, PHF6, SOX4, RTN4, PBX1
GO:0006310~DNA recombination	7	4.26829	0.054518	TOP2B, NIPBL, RAD21, HMGB2, CDC7, NBN, SMC6
GO:0010837~regulation of keratinocyte proliferation	3	1.82927	0.0545958	CASK, PTPRK, IFT57
GO:1903525~regulation of membrane tubulation	2	1.21951	0.054798	SH3GLB1, WASL
GO:1903608~protein localization to cytoplasmic stress granule	2	1.21951	0.054798	SSB, DDX1
GO:0034087~establishment of mitotic sister chromatid cohesion	2	1.21951	0.054798	NIPBL, RAD21
GO:0060136~embryonic process involved in female pregnancy	2	1.21951	0.054798	SP3, ACSL4
GO:1900028~negative regulation of ruffle assembly	2	1.21951	0.054798	ARHGAP24, PFN2
GO:0035507~regulation of myosin-light-chain-phosphatase activity	2	1.21951	0.054798	PPP1R12A, ROCK1
GO:0006405~RNA export from nucleus	4	2.43902	0.0548845	ENY2, SSB, TPR, HNRNPA2B1
GO:0050796~regulation of insulin secretion	5	3.04878	0.0556711	EPHA5, ENY2, NDUFAF2, ACSL4, SOX4
GO:0051235~maintenance of location	7	4.26829	0.0557915	OSBPL8, CCDC88A, CAMK2D, CAV1, ANK3, TMSB10, FTL
GO:0033108~mitochondrial respiratory chain complex assembly	4	2.43902	0.056133	NDUFA5, NDUFA12, NDUFAF2, NDUFC1
GO:0032535~regulation of cellular component size	8	4.87805	0.056135	NCKAP1, RASA1, CFL2, AKT3, WASL, TMSB10, RTN4, PFN2
GO:0043616~keratinocyte proliferation	3	1.82927	0.0566776	CASK, PTPRK, IFT57
GO:0071900~regulation of protein serine/threonine kinase activity	9	5.4878	0.057457	DNAJA1, HERC5, CDKN2B, CDKN2C, DBF4, CAV1, PDCD4, MNAT1, SOD1
GO:0006323~DNA packaging	6	3.65854	0.0578101	CBX3, TPR, SMARCA5, HMGB2, NAP1L1, ASF1A
GO:0030072~peptide hormone secretion	6	3.65854	0.0578101	EPHA5, ENY2, NDUFAF2, ACSL4, RAB11FIP2, SOX4
GO:0009890~negative regulation of biosynthetic process	27	16.4634	0.0578389	ROCK1, HMGB2, CREM, PTPRK, PHF6, RNF2, FXR1, NIPBL, TPR, PRMT6, ATF7IP, CBX3, LMO4, CAV1, CIRBP, SMARCA5, NR2F1, ZHX1, SOD1, TFDP2, SP3, HNRNPA2B1, PDCD4, POT1, ZFPM2, CGGBP1, ASF1A
GO:0010558~negative regulation of macromolecule biosynthetic process	26	15.8537	0.0580631	ROCK1, HMGB2, CREM, PTPRK, PHF6, RNF2, FXR1, NIPBL, TPR, PRMT6, ATF7IP, CBX3, LMO4, CAV1, CIRBP, SMARCA5, NR2F1, ZHX1, TFDP2, SP3, HNRNPA2B1, PDCD4, POT1, ZFPM2, CGGBP1, ASF1A
GO:1903321~negative regulation of protein modification by small protein conjugation or removal	4	2.43902	0.0586705	DNAJA1, CAV1, RPS20, SOX4
GO:1990778~protein localization to cell periphery	7	4.26829	0.0590535	CCDC88A, ROCK1, ARL3, CAV1, ANK3, EXOC5, RAB11FIP2
GO:0050680~negative regulation of epithelial cell proliferation	5	3.04878	0.0597894	CDKN2B, CAV1, CASK, PTPRK, IFT57
GO:0048538~thymus development	3	1.82927	0.060923	LMO4, PBX1, SOD1
GO:0051984~positive regulation of chromosome segregation	3	1.82927	0.060923	NIPBL, RAD21, SMC6
GO:0045740~positive regulation of DNA replication	3	1.82927	0.060923	DBF4, SMARCA5, CDC7
GO:0031952~regulation of protein autophosphorylation	3	1.82927	0.060923	RAP2B, CAV1, NBN
GO:0051648~vesicle localization	7	4.26829	0.0610645	ROCK1, CASK, WASL, EXOC5, AP3S1, FNBP1L, PFN2
GO:0009408~response to heat	4	2.43902	0.0612614	DNAJA1, TPR, PSIP1, SOD1
[truncated: 85 more rows]
