# Supplementary material for: BAZ2A-RNA mediated association with TOP2A and KDM1A represses genes implicated in prostate cancer
Source: Life Sci Alliance. 2023 Apr 25;6(7):e202301950. doi: 10.26508/lsa.202301950 (PMC10130768; doi:10.26508/lsa.202301950)
Supplement: Supplementary file 15 [file LSA-2023-01950_TableS10.xlsx]

## Sheet: Antibodies
Antibodies	Source	Identifier
Anti-BAZ2A	Abcam	ab135989
Anti-HA	Abcam	ab9110
Anti-TOP2A	Abcam	ab181828
Anti-SMC1A	Abcam	ab21583
Anti-RAD21	Abcam	ab992
Anti-NUP107	Abcam	ab178399
Anti-LSD1 (KDM1A)	Sigma aldrich	L7293
Anti-SNF2H	Santa Cruz Biotechnology	sc-365727
Anti-nucleolin	Abcam	ab22758

## Sheet: Primers qRT-PCR
Primers for BAZ2A regulated genes (cDNA primers)	Forward (5'-3')	Reverse (5'-3')
FHL2	CCCATCACCACGGGAGGGGT	CTGTGAGGAAGCCACGCCCC
KLF6	ACCTCCGACCCCATTGGCGA	AAGTCCCGCTGCGCACCTTC
MKX	TCGGCCTGAGACACCGGAGG	TCGGCCTGAGACACCGGAGG
LAMB3	GCTTGTGGCCCTGAGGCTGG	TGGGCATTGAAGCCCCGCAG
HOXA7	CCTACGGCAACCTGCCCTGC	GCGCCTTTGGCGAGGTCACT
AOX1	CCGACAAGCCCAGCGACAGG	GTGGCTGGACCAACGCCTCC
FBN1	GCCTCAACACCCGTGGGAGC	GCACTCGTCCTGGTTGGGGC
HOMER2	TTGACGCAGAGCGCAGCCAA	TGCAGTGCTGTGGTCAGCCG
ZNF185	AGCAGCCCCAGCGGATCTGA	GTCCTGCCAGGCCTCTCCGA
Primers for genes regulated by BAZ2A via C2-enhancers (cDNA primers)
MUC5B	GCTGCCATTTCTACGCAGTG	CCAGGTCTCATTCACCTGCC
HSPG2	GTCAGTGAATGGCAAACGGC	GCTCACACAGGTCTCCTTTGA
CSF2	GTTTGACCTCCAGGAGCCG	TCTGGGTTGCACAGGAAGTT
ZNF469	CGACTCCCCAGGCTCCA	TGGGGTGTTGTCCTCCAGT
BCL7A	AGTGCGCAAATGGGAGAAGA	TCTGAGCCACACTTCTCGTC
PGF	CGTCAGAGGTGGAAGTGGTA	TGAACATGTGCTCCACCTCG
TTYH2	CCTCCGCCTACGTACTCTCC	AAAAAGGAGGCAGGAACCCC
NINJ1	AGTAGGACACCCAGGACCC	GGACACCTCACAGGTATGGC
CD300LB	GATCGTTGACCCAGAGGGAG	AGACCCCTTCAACCAGAGGA
Primers for C2-enhanceres regions of BAZ2A regulated genes (ChIP primers)
MUC5B C2-enhancer	TGAGGGCAACAACGTCATCT	CACTCACACTGGCACTGGTA
HSPG2 C2-enhancer	GGAGCTCAGGCAGCTTTGTA	TGGATGACTCCACCAACACG
CSF2 C2-enhancer	CCATGGGACCACCAGAAGTG	CTCGCCAAGCTCCAATTCCA
ZNF469 C2-enhancer	TCGGAGCCTGAGTCTTCTGG	CCCTGAGCCACCTTGACTTT
BCL7A C2-enhancer	CTCGGCAGGTTGAGGTAGAG	AGAGACACCCCAACAGACCT
PGF C2-enhancer	GAAGTGGGGCGCTTACTCAG	GTCCCTCCTGTTTCCTTCCC
TTYH2 C2-enhancer	GCAAAAGGTGCCTGTGAAGG	CTCCAAGGAAGGCGACCAAT
NINJ1 C2-enhancer	CGAGGTGATGGGAGATGAGC	TTAGCCACTCCCTTGTGGTG
CD300LB C2-enhancer	GTACTGAGTAGGGGTGTGCG	AAGGATGGCTTCCATCACGG
Control region	GAAGTGTCTCTGGCCCACAG	AAAGATACCAGGGCCCCTTAG
Primers for BAZ2A (cDNA primers)
human BAZ2A	AAGATGTGTGGCTACAATGG	TCTGCACCCATCAGCTCCG
human/mouse BAZ2A	AAGATGTGTGGCTACAATGG	TCTGCACCCATCAGCTCCG
Other primers (cDNA primers)
human 45s pre-rRNA	CGT CCT TCT CGC TCC GCC	CCC GCA AGT CGA CAA CCA C
mouse pRNA	ACCTCAAAGGAACAACTGGTC	ACCTATCTCCAGGTCCAATAG
GAPDH	TGCACCACCAACTGCTTAGC	GGCATGGACTGTGGTCATGAG
B-actin	ATCTGGCACCACACCTTCTACA	TCACCGGAGTCCATCACGAT

## Sheet: Inhibitors
Name	Source	Identifier
OG-L002 (LSD1 inhibitor)	Med. Chem Express	60671
ICRF-193 (TOP2A inhibitor)	Sigma	SLCC8904

## Sheet: Dataset
Dataset used in this study
RNAseq_PC3 cells+siRNA-BAZ2A or siRNA-Control				GSE131268	https://www.ncbi.nlm.nih.gov/geo/query/acc.cgi?acc=GSE131268
BAZ2A, H3K14ac, H3K27me3; H3K27ac				GSE131268	https://www.ncbi.nlm.nih.gov/geo/query/acc.cgi?acc=GSE131268
Normal and metastatic PCa				GDS1439	https://www.ncbi.nlm.nih.gov/sites/GDSbrowser?acc=GDS1439
Normal and metastatic PCa				GDS2545	https://www.ncbi.nlm.nih.gov/sites/GDSbrowser?acc=GDS2545
Primary PCa					http://www.cbioportal.org/study/summary?cancer_study_id=prad_tcga_pub
Metastatic PCa					https://www.ncbi.nlm.nih.gov/projects/gap/cgi-bin/study.cgi?study_id=phs000915.v1.p1
